# Supplementary material for: The Cer-cqu gene cluster determines three key players in a β-diketone synthase polyketide pathway synthesizing aliphatics in epicuticular waxes
Source: J Exp Bot. 2016 Mar 9;67(9):2715–30. doi: 10.1093/jxb/erw105 (PMC4861019; doi:10.1093/jxb/erw105)
Supplement: Supplementary Data [file supp_erw105_supplementary_table_S1.xlsx]

## Sheet: Table S1
	Table S1: Detailed information on eceriferum mutants used in this study.
	Accession	accession name	Purpose	Mutagen	Dose	year of isolation	parent cultivar	Mutation in MLOC	Type of mutation	mutation	Mutation at CDS position	Mutation at protein position	Mutation effect	PSSM difference 1	SIFT score 1	Primary assignment	Secondary assignment (59804), confidence (13397),model quality (AK373499)	Detailed comments
	NGB112019	Eceriferum-q.1131	validation	EMS	0.25% x 24 hrs	1969	Kristina	59804	point mutation; transition	G -> A	-	-	mutation 18bp upstream of ATG			---	---	---
	NGB110920	Eceriferum-c.36	discovery	gamma-rays	100 days x 24 rad/day	1956	Bonus	59804	frameshift mutation	1 bp deletion	C78*	Frameshift	frameshift -> STOP codon			---	---	---
	NGB111399	Eceriferum-c.511	validation	n-propyl methanesulfonate	0.5% x 5 hrs	1963	Foma	59804	point mutation; transition	C -> T	C121T	P41S	non-synonymous substitution	19.9	0.01	Close to active site pocket		Structural, but disturbs area around substrate-exit
	NGB111790	Eceriferum-c.902	validation	iso-propyl methanesulfonate	0.6% x 5 hrs	1970	Bonus	59804	point mutation; transition	A -> G	A128G	Y43C	non-synonymous substitution	32.8	0	Substrate binding tunnel		Substrate tunnel entrance
	NGB112222	Eceriferum-c.1334	validation	sodium azide	5.0 mM x 2 hrs	1975	Bonus	59804	point mutation; transition	C -> T	C143T	T48I	non-synonymous substitution	28.4	0	Structural, interacting with residues in substrate binding tunnel		Structural, cap
	NGB111833	Eceriferum-c.945	validation	EMS	0.25% x 24 hrs	1969	Bonus	59804	point mutation; transversion	A -> T	A145T	K49*	premature STOP codon			---	---	---
	NGB111875	Eceriferum-c.987	validation	ethylene oxide	0.05% x 5 hrs	1971	Bonus	59804	point mutation; transversion	T -> A	T178A	F60I	non-synonymous substitution	29.2	0	Structural, interacting with residues in substrate binding tunnel		Structural clash, hydrophobic interactions
	NGB111432	Eceriferum-c.544	validation	N-methyl-N-nitrosourethane	0.25% x 24 hrs	1965	Foma	59804	point mutation; transition	G -> A	G191A	C64Y	non-synonymous substitution	35.8	0	Close to active site pocket		Structural, disturbs cap region
	NGB111778	Eceriferum-c.890	validation	ethylene oxide	0.2% x 5 hrs	1970	Bonus	59804	point mutation; transition	C -> T	C214T	R72C	non-synonymous substitution	11.6	0.01	Structural, interacting with residues in substrate binding tunnel		Structural, burried Arg, close to substate binding tunnel
	NGB111110	Eceriferum-c.223	validation	ethylene imine	0.02% x 2 hrs	1959	Foma	59804	point mutation; transition	T -> C	T221C	F74S	non-synonymous substitution	14.5	0.01	Near substrate binding tunnel		likely to affect the binding affinity for long aliphatic substrates
	NGB111057	Eceriferum-c.171	validation	propane disulfonic acid diethyl ester	0.3% x 24 hrs	1965	Bonus	59804	point mutation; transversion	T -> A	T305A	V102E	non-synonymous substitution	27.6	0	Structural, interacting with residues in substrate binding tunnel		Structural, disturbs hydrohobic area close to substrate-binding tunnel
	NGB111887	Eceriferum-c.999	validation	iso-propyl methanesulfonate	0.5% x 5 hrs	1977	Bonus	59804	point mutation; transversion	A -> T	A310T	K104*	premature STOP codon			---	---	---
	NGB111357	Eceriferum-c.469	validation	EMS + neutrons	0.08 - 0.5% x 5 -24 hrs + 300 - 500 rad	1963	Foma	59804	point mutation; transition	C -> T	C404T	T135I	non-synonymous substitution	28.4	0	Close to active site pocket		Disturbs H-bond network close to catalytic Cys
	NGB111648	Eceriferum-c.760	validation	ethylene oxide	0.33% x 5 hrs	1968	Bonus	59804	point mutation; transversion	C -> A	C431A	A144D	non-synonymous substitution	27.7	0	Structural		Structural, disturbs top of beta
	NGB111293	Eceriferum-c.405	validation	n-butyl methanesulfonate	0.5% x 24 hrs	1962	Foma	59804	point mutation; transition	C -> T	C478T	R160C	non-synonymous substitution	35.4	0	Dimerization		Arg involved in dimerization
	NGB111266	Eceriferum-c.379	validation	n-butyl methanesulfonate	0.33% x 24 hrs	1962	Foma	59804	point mutation; transversion	T -> A	T494A	L165H	non-synonymous substitution	-3.3	0.05	Close to active site pocket	Dimerization	Disturbs dimerinterface and catalytic Cys
	NGB112217	Eceriferum-c.1329	validation	EMS	0.81% x 5 hrs	1975	Bonus	59804	point mutation; transition	G -> A ; A -> G	G508A; A986G	A170T; K329R	non-synonymous substitution	25.8	0 ; 0.07	Close to active site pocket		Structural, next to AS Cys (170; 329 probably not important
	NGB112236	Eceriferum-c.1348	validation	sodium azide	4.0 mM x 2 hrs	1976	Bonus	59804	point mutation; transition	C -> T	C518T	S173F	non-synonymous substitution	17.4	0	Close to active site pocket	Structural	Structural, core Cys-alpha
	NGB110957	Eceriferum-c.73	validation	ethylene imine	0.05% x 2 hrs	1958	Bonus	59804	frameshift mutation	5 bp deletion	522-526 deleted	L175P	frameshift -> STOP codon			---	---	---
	NGB110979	Eceriferum-c.95	validation	gamma-rays	720 rad	1961	Bonus	59804	frameshift mutation	5 bp deletion	522-526 deleted	L175P	frameshift -> STOP codon			---	---	---
	NGB111248	Eceriferum-c.361	validation	EMS	1.0% x 5 hrs	1962	Foma	59804	point mutation; transversion	T -> A	T590A	L197H	non-synonymous substitution	16.7	0	Structural, interacting with residues in substrate binding tunnel		Disturbs beta-top close to binding substrate binding tunnel
	NGB112274	Eceriferum-c.1386	validation	EMS	1.85% x 5 hrs	1975	Bonus	59804	point mutation; transition	G -> A	G611A	S204N	non-synonymous substitution	16	0	Structural, interacting with residues in substrate binding tunnel	Structural	Structural, hydrogen bonds
	NGB111803	Eceriferum-c.915	validation	iso-propyl methanesulfonate	0.6% x 5 hrs	1970	Bonus	59804	point mutation; transition	G -> A	G664A	D222N	non-synonymous substitution		0	Structural, interacting with residues in substrate binding tunnel		Structural, hydrogen bonds, next to substrate binding tunnel
	NGB111769	Eceriferum-c.881	validation	EMS	0.33% x 24 hrs	1968	Bonus	59804	point mutation; transition	G -> A	G668A	G223E	non-synonymous substitution		0	Structural, interacting with residues in substrate binding tunnel		Structural, disturbs top of beta
	NGB111359	Eceriferum-c.471	validation	neutrons + EMS	60 - 420 rad + 0.17 - 0.33% x 24 hrs	1963	Foma	59804	point mutation; transversion	A -> T	A682T	I228F	non-synonymous substitution		0	Structural		Structural, base of fold beta
	NGB111390	Eceriferum-c.502	discovery	ethylene imine	0.02% x 5 hrs	1964	FOMA	59804	point mutation; transversion	A -> T	A682T	I228F	non-synonymous substitution		0	Structural		Structural, base of fold beta
	NGB110928	Eceriferum-c.44	validation	X-rays	14400 rad	1957	Bonus	59804	point mutation; transversion	A -> T	A713T	E238V	non-synonymous substitution		0	Structural		Structural at beta-base
	NGB111093	Eceriferum-c.206	validation	X-rays	15750 rad	1959	Foma	59804	point mutation; transversion	A -> T	A713T	E238V	non-synonymous substitution		0	Structural		Structural at beta-base
	NGB111591	Eceriferum-c.703	validation	neutrons	500 rad	1967	Bonus	59804	point mutation; transition	A -> G	A746G	Q249R	non-synonymous substitution	26.6	0	Dimerization		Structural, clash with other +charge
	NGB110891	Eceriferum-c.7	discovery	spontaneous	-	1950	Bonus	59804	point mutation; transversion	A -> T	A747T	Q249H	non-synonymous substitution	18.1	0.01	Dimerization
	NGB110887	Eceriferum-c.3	validation	X-rays	22500 rad	1943	Bonus	59804	point mutation; transversion	A -> T	A747T	Q249H	non-synonymous substitution	18.1	0.01	Dimerization
	NGB111222	Eceriferum-q.335	validation	EMS	0.25% x 24 hrs	1962	Foma	59804	point mutation; transversion	A -> T	A747T	Q249H	non-synonymous substitution	18.1	0.01	Dimerization
	NGB112247	Eceriferum-c.1359	validation	EMS	0.91% x 5 hrs	1976	Bonus	59804	point mutation; transition	C -> T	C775T	L259F	non-synonymous substitution	16.8	0	Active site pocket		Active site pocket
	NGB110945	Eceriferum-c.61	validation	ethylene imine	0.05% x 2 hrs	1958	Bonus	59804	point mutation; transversion	T -> A	T776A	L259H	non-synonymous substitution	21.3	0	Active site pocket		Active site pocket
	NGB111561	Eceriferum-c.673	validation	ethylene imine	0.04% x 5 hrs	1966	Bonus	59804	point mutation; transversion	T -> A	T836A	L279Q	non-synonymous substitution	28	0	Close to active site pocket		Structural, near surface but disturbs helix in cap
	NGB110973	Eceriferum-c.89	validation	gamma-rays	2025 rad	1958	Bonus	59804	point mutation; transversion	T -> A	T839A	V280E	non-synonymous substitution	26.9	0	Close to active site pocket		Structural , but close to CoA binding site
	NGB112336	Eceriferum-c.1448	validation	sodium azide	80.0 mM x 2 hrs	1977	Bonus	59804	point mutation; transition	G -> A	G841A	A281T	non-synonymous substitution	15.3	0	CoA binding	Structural	Structural, CoAbinding area
	NGB112572	Eceriferum-c.1757	validation	sodium azide	160.0 mM x 2 hrs	1980	Bonus	59804	point mutation; transition	G -> A	G841A	A281T	non-synonymous substitution	15.3	0	CoA binding	Structural	Structural, CoAbinding area
	NGB111636	Eceriferum-c.748	validation	ethylene oxide	0.6% x 5 hrs	1967	Bonus	59804	point mutation; transversion	T -> A	T916A	W306R	non-synonymous substitution		0	Structural		Structural, disturbs base of beta
	NGB112516	Eceriferum-c.1703	discovery	sodium azide	5.0 mM x 2 hrs	1979	Bonus	59804	point mutation; transition	C -> T	C929T	P310L	non-synonymous substitution		0	Close to active site pocket		Next to active site residue
	NGB111387	Eceriferum-c.499	validation	EMS	0.17% x 24 hrs	1964	Foma	59804	point mutation; transition	G -> A	G941A	G314D	non-synonymous substitution		0	CoA binding		CoA-binding-area
	NGB111484	Eceriferum-c.596	validation	N-ethyl-N-nitrosourea	0.33 mM x 24 hrs	1967	Foma	59804	point mutation; transversion	A -> T	A943T	I315F	non-synonymous substitution		0	Active site pocket		Active site pocket
	NGB111157	Eceriferum-c.270	discovery	EMS	0.17 - 0.33% x 24 hrs	1962	FOMA	59804	point mutation; transversion	T -> G	T947G	M316R	non-synonymous substitution		0	Close to active site pocket		Structural, close to active site
	NGB111219	Eceriferum-c.332	validation	gamma-rays + EMS	5400 rad + 0.15% x 24 hrs	1961	Foma	59804	point mutation; transversion	T -> G	T947G	M316R	non-synonymous substitution		0	Close to active site pocket		Structural, close to active site
	NGB111125	Eceriferum-c.238	discovery	alpha-epichlorohydrine	0.1% x 5 hrs	1959	FOMA	59804	point mutation; transversion	T -> A	T1010A	V337E	non-synonymous substitution	20.3	0	Close to active site pocket		Structural, but close to active site
	NGB111127	Eceriferum-c.240	validation	glycidol	0.25% x 5 hrs	1959	Foma	59804	point mutation; transversion	T -> A	T1010A	V337E	non-synonymous substitution	20.3	0	Close to active site pocket		Structural, but close to active site
	NGB111039	Eceriferum-q.153	validation	ethylene oxide	0.5% x 2 hrs	1970	Bonus	59804	point mutation; transversion	T -> A	T1010A	V337E	non-synonymous substitution	20.3	0	Close to active site pocket		Structural, but close to active site
	NGB111523	Eceriferum-c.635	validation	ethylene imine	0.02% x 5 hrs	1970	Bonus	59804	point mutation; transversion	A -> T	A1016T	N339I	non-synonymous substitution	22	0	Structural		Surface residue
	NGB111586	Eceriferum-c.698	validation	ethylene imine	0.04% x 5 hrs	1966	Bonus	59804	point mutation; transversion	T -> A	T1020A	F340L	non-synonymous substitution	20.3	0	Structural		Structural, disturbs core alpha
	NGB111301	Eceriferum-c.413	validation	gamma-rays	10000 rad	1963	Foma	59804	point mutation; transversion	C -> A ; A -> C	C1026A; A1027C	N342K	non-synonymous substitution	32.8 ; 28.9	0 ; 0	Active site pocket (catalytic residue)		Catalytic residue
	NGB111171	Eceriferum-c.284	validation	EMS	0.33% x 24 hrs	1960	Foma	59804	point mutation; transversion	T -> A	T1102A	W368R	non-synonymous substitution	35	0	Dimerization		Structural, at dimer-interface
	NGB111408	Eceriferum-c.520	validation	EMS	0.33% x 24 hrs	1965	Foma	59804	point mutation; transition	C -> T	C1136T	T379I	non-synonymous substitution	16.4	0	Dimerization		Disturbs dimerization surface
	NGB111343	Eceriferum-c.455	validation	EMS	0.33% x 5 hrs	1963	Foma	59804	point mutation; transition	C -> T	C1153T	L385F	non-synonymous substitution	28	0	Structural		Disturbs beta core base
	NGB111497	Eceriferum-c.609	validation	EMS	0.7% x 3 hrs	1963	Foma	59804	point mutation; transition	C -> T	C1153T	L385F	non-synonymous substitution	28	0	Structural		Disturbs beta core base
	NGB111000	Eceriferum-c.115	validation	gamma-rays	83 days x 27 rad/day	1957	Erectoides 23	59804	no amplification -> gene deleted	-	-	-	gene deletion			---	---	---
	NGB111758	Eceriferum-c.870	validation	neutrons	300 rad	1969	Bonus	59804	no amplification -> gene deleted	-	-	-	gene deletion			---	---	---
	NGB112126	Eceriferum-q.1238	validation	iso-propyl methanesulfonate	0.5% x 5 hrs	1972	Kristina	13397	point mutation; transversion	T -> A	T2A	M1K	non-synonymous substitution	6.8	0.01	---	Low	Start codon
	NGB111182	Eceriferum-q.295	validation	EMS	0.12% x 24 hrs	1960	Foma	13397	point mutation; transition	C -> T	C38T	A13V	non-synonymous substitution	3.5	0.37	Unexplained	low	Unexplained
	NGB111013	Eceriferum-q.128	validation	gamma-rays	720 rad	1964	Bonus	13397	frameshift mutation	1 bp deletion	C42*	N14K	frameshift -> STOP codon			---
	NGB112208	Eceriferum-q.1320	validation	X-rays	9500 rad	1975	Bonus	13397	point mutation; transition	A -> G	A65G	Y22C	non-synonymous substitution	7.5	0.16	Unexplained, but Cys	Low	UNX, but Cys
	NGB110926	Eceriferum-q.42	discovery	X-rays	3600 rad	1957	Bonus	13397	frameshift mutation	1 bp deletion	C68*	Frameshift	frameshift -> STOP codon			---	---
	NGB112263	Eceriferum-q.1375	discovery	sodium azide	160.0 mM x 2 hrs	1976	Bonus	13397	point mutation; transition	G -> A	G92A	G31D	non-synonymous substitution	11.9	0	Unexplained (surface)	Low	UNX, At surface, surprising!
	NGB112327	Eceriferum-c.1439	validation	EMS	0.91% x 5 hrs	1976	Bonus	13397	point mutation; transition	G -> A	G92A	G31D	non-synonymous substitution	11.9	0	Unexplained (surface)	Low	UNX, At surface, surprising!
	NGB112031	Eceriferum-q.1143	validation	ethylhydroxy-ethanesulfonate	0.25% x 24 hrs	1969	Kristina	13397	point mutation; transition	A -> G	A101G	E34G	non-synonymous substitution	9.4	0.13	Unexplained (surface)	Low, model1 outlier, model2,3 and 4 similar here	UNX, surface surprising
	NGB110966	Eceriferum-q.82	discovery	X-rays	4500 rad	1948	Bonus	13397	frameshift mutation	1 bp deletion	G202*	Frameshift	frameshift -> STOP codon			---	---
	NGB111788	Ecerifreum-q.900	validation	iso-propyl methanesulfonate	0.6% x 5 hrs	1970	Bonus	13397	point mutation; transversion	A -> T	A269T	H90L	non-synonymous substitution	27	0	Active site pocket + Structural	Very high	ACT, STR close to active site
	NGB111642	Eceriferum-q.754	validation	ethylene oxide	0.5% x 5 hrs	1968	Bonus	13397	point mutation; transition	T -> A	T280A	F94I	non-synonymous substitution	17.1	0.01	Active site pocket + Structural	Very high	ACT, STR, clash close to active site
	NGB111571	Eceriferum-q.683	validation	ethylene imine	0.04% x 5 hrs	1966	Bonus	13397	point mutation; transversion	T -> A	T283A	C95S	non-synonymous substitution	20.8	0.01	Active site pocket	Very high	ACT, but surprising that affects function based on amino acid substitution
	NGB111454	Eceriferum-q.566	validation	N-ethyl-N-nitrosourea	0.2% x 24 hrs	1966	Foma	13397	point mutation; transversion	A -> T	A290T	E97V	non-synonymous substitution	14	0.02	Active site pocket	High	ACT, adds hydrophilicity to the active site pocket
	NGB112113	Eceriferum-q.1225	validation	EMS	0.91% x 5 hrs	1972	Kristina	13397	point mutation; transition	G -> A	G293A	S98N	non-synonymous substitution	13.6	0.01	Active site pocket + Structural	Very high	ACT, STR close to the active site
	NGB112131	Eceriferum-q.1243	validation	iso-propyl methanesulfonate	2.0% x 5 hrs	1972	Kristina	13397	point mutation; transition	G -> A	G317A	R106H	non-synonymous substitution	4.1	0.16	Active site pocket + Structural	High	ACT, STR, somewhat surprizing, but numerous hydrophilic contcts
	NGB110988	Eceriferum-q.103	validation	X-rays	4500 rad	1954	Erectoides 23	13397	frameshift mutation	1 bp deletion	C339*	S114C	frameshift			---
	NGB112171	Eceriferum-q.1283	validation	EMS	0.65% x 5 hrs	1974	Kristina	13397	point mutation; transition	G -> A	G385A	E129K	non-synonymous substitution	14.7	0.01	Unexplained (surface)	High	UNX, surface
	NGB112300	Eceriferum-q.1412	validation	iso-propyl methanesulfonate	1.0% x 5 hrs	1977	Bonus	13397	point mutation; transition	A -> G	A386G	E129G	non-synonymous substitution	18.5	0.01	Unexplained (surface)	High	UNX, surface
	NGB111282	Eceriferum-q.395	validation	neutrons + EMS	60 - 420 rad + 0.25% x 24 hrs	1962	Foma	13397	point mutation; transition	G -> A	G435A	W145*	premature STOP codon			---
	NGB111289	Eceriferum-q.401	validation	neutrons	400 rad	1967	Foma	13397	point mutation; transition	G -> A	G435A	W145*	premature STOP codon			---
	NGB111149	Eceriferum-q.262	validation	ethylene imine	0.07% x 4 hrs	1960	Foma	13397	point mutation; transversion	T -> A	T437A	V146E	non-synonymous substitution	15.1	0.02	Structural	High	STR, hydrophobic cluster
	NGB111105	Eceriferum-q.218	validation	ethylene imine	0.07% x 2 hrs	1959	Foma	13397	frameshift mutation	1 bp deletion	T442*	S148P	frameshift			---
	NGB111371	Eceriferum-q.483	validation	n-propyl methanesulfonate	2.5% x 5 hrs	1963	Foma	13397	point mutation; transversion	T -> A	T461A	L154H	non-synonymous substitution	15.3	0	Structural	Model 1 outlier, others high	STR
	NGB111376	Eceriferum-q.488	validation	neutrons + EMS	60 - 420 rad + 0.12% x 24 hrs	1963	Foma	13397	point mutation; transversion	T -> A	T461A	L154H	non-synonymous substitution	15.3	0	Structural	Model 1 outlier, others high
	NGB112081	Eceriferum-q.1193	validation	iso-propyl methanesulfonate	1.0% x 5 hrs	1971	Kristina	13397	point mutation; transversion	A -> T	A466T	K156*	premature STOP codon			---
	NGB112562	Eceriferum-q.1748	validation	sodium azide	5.0 mM x 2 hrs	1980	Bonus	13397	point mutation; transition	G -> A	G502A	D168N	non-synonymous substitution	14.6	0.01	Active site pocket (next to catalytic residue)	Very high	ACT, next to catalytic SER169 and hydrogenbonding network
	NGB111197	Eceriferum-q.310	validation	EMS	0.17% x 24 hrs	1960	Foma	13397	point mutation; transition	G -> A	G506A	S169N	non-synonymous substitution	17.2	0	Active site pocket (catalytic residue)	Very high	CAT, ACT
	NGB111133	Eceriferum-q.246	validation	ethylene imine	0.03% x 6 hrs	1959	Foma	13397	point mutation; transition	C -> T	C509T	A170V	non-synonymous substitution	9.2	0.07	Active site pocket (next to catalytic residue)	Very high	ACT, next to catalytic SER169 and introduces clash
	NGB111126	Eceriferum-q.239	validation	glycidol	0.25% x 5 hrs	1959	Foma	13397	point mutation; transversion	G -> T	G514T	G172C	non-synonymous substitution	11.3	0.01	Active site pocket	Very high	ACT, close to catalytic SER clash
	NGB112029	Eceriferum-q.1141	validation	hydroxy-propyl methanesulfonate	1.5% x 24 hrs	1969	Kristina	13397	point mutation; transition	G -> A	G515A	G172D	non-synonymous substitution	13.6	0.01	Active site pocket	Very high	ACT, close to catalytic SER clash
	NGB112055	Eceriferum-q.1167	validation	N-methyl-N-nitrosourea	2.5 mM x 5 hrs	1970	Kristina	13397	point mutation; transition	G -> A	G515A	G172D	non-synonymous substitution	13.6	0.01	Active site pocket	Very high	ACT, close to catalytic SER clash
	NGB111228	Eceriferum-q.341	validation	EMS + gamma-rays	0.15% x 24 hrs + 1350 rad	1962	Foma	13397	point mutation; transversion	C -> A	C600A	F200L	non-synonymous substitution	10.9	0.1	Active site pocket	high	ACT, close to catalytic SER
	NGB112347	Eceriferum-q.1459	validation	sodium azide	2.5 mM x 2 hrs	1978	Bonus	13397	point mutation; transversion	G -> T	G607T	G203W	non-synonymous substitution	22.2	0	Structural	high	STR, clash
	NGB111062	Eceriferum-q.176	validation	propane disulfonic acid diethyl ester	0.3% x 24 hrs	1965	Bonus	13397	point mutation; transition	T -> C	T655C	F219L	non-synonymous substitution		1	Active site pocket	high	ACT, close to catalytic site
	NGB112256	Eceriferum-q.1368	validation	iso-propyl methanesulfonate	1.0% x 2 hrs	1976	Bonus	13397	point mutation; transversion	T -> A	T667A	W223R	non-synonymous substitution	3.2	0.5	Active site (substrate binding pocket)	medium, but close to low quality region. Model 5 outlier	ACT, in substratebinding pocket
	NGB116826	Eceriferum-q.1358	validation	EMS	1.29% x 5 hrs	1976	Bonus	13397	point mutation; transition	G -> A	G669A	W223*	premature STOP codon			---
	NGB112555	Eceriferum-q.1742	validation	EMS	0.65% x 5 hrs	1979	Bonus	13397	point mutation; transition	G -> A	G670A	V224M	non-synonymous substitution	1.1	0.14	Structural	high	STR, clash
	NGB111207	Eceriferum-q.320	validation	ethylene imine	0.01% x 5 hrs	1961	Foma	13397	point mutation; transversion	A -> T	A677T	K226M	non-synonymous substitution	6.9	0.09	Structural (surface)	High but oriented towards low quality region	STR at surface
	NGB111524	Eceriferum-q.636	validation	ethylene imine	0.02% x 5 hrs	1970	Bonus	13397	point mutation; transversion	T -> A	T688A	F230I	non-synonymous substitution	14.7	0.01	Structural	High but oriented towards low quality region	STR
	NGB112233	Eceriferum-q.1345	validation	sodium azide	20.0 mM x 2 hrs	1975	Bonus	13397	point mutation; transition	C -> T	C733T	P245S	non-synonymous substitution	21.9	0	Structural	Very high	STR, hydrophobic cluster
	NGB112288	Eceriferum-q.1400	validation	EMS	0.65% x 5 hrs	1977	Bonus	13397	point mutation; transition	C -> T	C733T	P245S	non-synonymous substitution	21.9	0	Structural
	NGB111443	Eceriferum-q.555	validation	gamma-rays	16000 rad	1966	Foma	13397	point mutation; transition	C -> T	C811T	R271W	non-synonymous substitution	4.7	0.05	Structural	very high	STR, clash
	NGB112387	Eceriferum-q.1499	validation	sodium azide	1.25 mM x 2 hrs	1979	Bonus	13397	point mutation; transition	G -> A	G814A	G272R	non-synonymous substitution	16.1	0.01	Active site pocket	very high	ACT, in hydrophobic part of binding pocket.
	NGB111462	Eceriferum-q.574	validation	propane disulfonic acid diethyl ester	0.75% x 24 hrs	1966	Foma	13397	point mutation; transversion	T -> A	T897A	H299Q	non-synonymous substitution	23.4	0	Active site pocket (catalytic residue)	very high	Cat
	NGB112169	Eceriferum-q.1281	validation	X-rays	13500 rad	1974	Kristina	13397	frameshift mutation	3 bp deletion	G923*; T924* ; G925*	RA308/309P	non-synonymous substitution			Structural (surface)	low	STR at surface
	NGB112016	Eceriferum-q.1128	validation	EMS	0.375% x 24 hrs	1969	Kristina	13397	point mutation; transition	C -> T	C1040T	P347L	non-synonymous substitution	14.4	0	Structural	Low	STR
	NGB112519	Eceriferum-q.1706	validation	sodium azide	10.0 mM x 2 hrs	1979	Bonus	13397	point mutation; transition	G -> A	G1057A	D353N	non-synonymous substitution	5.9	0.48	Unexplained	Very low	UNX
	NGB111287	Eceriferum-q.400	discovery	EMS	0.17 - 0.33% x 24 hrs	1963	Foma	13397	point mutation; transversion	A -> T	A1111T	K371*	premature STOP codon			---	---
	NGB112097	Eceriferum-q.1209	validation	X-rays	13500 rad	1972	Kristina	13397	frameshift mutation	2 bp deletion	A1138* ; T1139*	I380K	frameshift			---	---	---
	NGB111313	Eceriferum-q.425	validation	gamma-rays	10000 rad	1963	Foma	13397	no amplification -> gene deleted	-	-	-	gene deletion			---	---	---
	NGB111424	Eceriferum-q.536	validation	neutrons	200 rad	1965	Foma	13397	no amplification -> gene deleted	-	-	-	gene deletion			---	---	---
	NGB111436	Eceriferum-q.548	validation	N-methyl-N-nitrosourea	0.25% x 24 hrs	1965	Foma	13397	no amplification -> gene deleted	-	-	-	gene deletion			---	---	---
	NGB111764	Eceriferum-q.876	validation	neutrons	300 rad	1969	Bonus	13397	no amplification -> gene deleted	-	-	-	gene deletion			---	---	---
	NGB112025	Eceriferum-u.1137	validation	ethylene imine	0.14 % x 5 hrs	1969	KRISTINA	12151	point mutation; transversion	A -> T	A58T	R20*	premature STOP codon			---
	NGB111258	Eceriferum-u.371	validation	ethyl ethanesulfonate	0.25% x 24 hrs	1962	FOMA	12151	point mutation; transversion	T -> A	T74A	L25Q	non-synonymous substitution		0.01	Structural	low	Transmembrane helix, hydrophobic to charged
	NGB112170	Eceriferum-u.1282	validation	ethyl methanesulfonate	0.65% x 5 hrs	1974	KRISTINA	12151	point mutation; transition	G -> A	G152A	G51E	non-synonymous substitution	13	0	Structural		Clash in hydrophobic core
	NGB117373	Eceriferum-u.1825	validation	iso-propyl methanesulfonate	1.4 % x 5 hrs	1980	BONUS	12151	point mutation; transition	G -> A	G167A	C56Y	non-synonymous substitution	8.2	0.01	Substrate binding		Blocks substrate binding tunnel
	NGB117262	Eceriferum-u.1108	validation	N-methyl-N-nitrosourea	0.7 mM x 24 hrs	1968	KRISTINA	12151	point mutation; transition	C -> T	C178T	L60F	non-synonymous substitution	6.2	0.01	Substrate binding	low	Clash close to substrate binding pocket
	NGB111577	Eceriferum-u.689	validation	ethylene imine	0.04% x 5 hrs	1966	BONUS	12151	point mutation; transition	G -> A	G191A	R64Q	non-synonymous substitution	6.3	0.59	Unexplained	low	Surface residue close to substrate tunnel entry
	NGB111783	Eceriferum-u.895	validation	iso-propyl methanesulfonate	0.6% x 5 hrs	1970	BONUS	12151	point mutation; transversion	A -> C	A218T	H73L	non-synonymous substitution	23	0	Structural	low	Hydrophobic substitution at surface
	NGB111331	Eceriferum-u.443	validation	n-butyl methanesulfonate	0.1% x 24 hrs	1963	FOMA	12151	point mutation; transition	C -> T	C241T	P81S	non-synonymous substitution	21.3	0	Substrate binding		Clash close to substrate binding pocket
	NGB111874	Eceriferum-u.986	validation	ethylen oxide	0.05% x 5 hrs	1971	BONUS	12151	point mutation; transversion	T -> A	T256A	W86R	non-synonymous substitution	28.7	0	Structural		Clash in hydrophobic core
	NGB112384	Eceriferum-u.1496	validation	sodium azide	2.5 mM x 2 hrs	1979	BONUS	12151	point mutation; transition	G -> A	G258A	W86*	premature STOP codon			---
	NGB111413	Eceriferum-u.525	validation	ethyl methanesulfonate	0.25% x 24 hrs	1965	FOMA	12151	point mutation; transition	G -> A	G258A	W86*	premature STOP codon			---
	NGB112034	Eceriferum-u.1146	validation	ethylhydroxy-ethanesulfonatre	0.085 % x 24 hrs	1969	KRISTINA	12151	point mutation; transition	G -> A	G272A	G91E	non-synonymous substitution		0	Structural		Clash in tight loop
	NGB111430	Eceriferum-u.542	validation	N-methyl-N-nitrosourea	0.25% x 24 hrs	1965	FOMA	12151	point mutation; transversion	T -> A	T298A	W100R	non-synonymous substitution		0	Structural		Tight loop in beta-sheet
	NGB111393	Eceriferum-u.505	validation	propane disulfonic acid	0.32% x 24 hrs	1964	FOMA	12151	point mutation; transversion	T -> A	T335A	V112E	non-synonymous substitution	16	0.03	Structural		Substitution in hydrophobic core
	NGB112197	Eceriferum-u.1309	validation	iso-propyl methanesulfonate	0.5% x 5 hrs	1974	KRISTINA	12151	point mutation; transversion	T -> A	T395A	L132*	premature STOP codon			---
	NGB112090	Eceriferum-u.1202	validation	ethyl methanesulfonate	1.83 % x 5 hrs	1971	KRISTINA	12151	point mutation; transition	G -> A	G397A	E133K	non-synonymous substitution	6.7	0.14	Structural		Surface, but Lys clashes with positively charged Lys125 and ASN138, while the native ASP stabilizes the Lys125 through hydrogen bond interactions.
	NGB111225	Eceriferum-u.338	validation	ethyl methanesulfonate	0.15% x 24 hrs	1961	FOMA	12151	point mutation; transversion	T -> A	T464A	I155N	non-synonymous substitution	13.4	0	Heme Binding		Clashes with heme pocket residues
	NGB111789	Eceriferum-u.901	validation/discovery	iso-propyl methanesulfonate	0.6% x 5 hrs	1970	BONUS	12151	2 point mutations; transversions	C -> G ; T -> A	C473G ; T475A	A158G ; F159I	non-synonymous substitution			Heme Binding		F159 involved in heme binding; substitution introduces structural clashes. A158G should have no effects.
	NGB111191	Eceriferum-u.304	validation	n-propyl methanesulfonate	0.8% x 24 hrs	1960	FOMA	12151	point mutation; transition	G -> A	1st bp in 2nd intron		splice site mutation			---
	NGB112053	Eceriferum-u.1165	validation	ethyl-N-nitroso-urea	7.0 mM x 5 hrs	1970	KRISTINA	12151	point mutation; transversion	T -> G	(10th bp in 2nd intron)		intron			---
	NGB111194	Eceriferum-u.307	validation	myleran	saturated solution x 12 hrs	1960	FOMA	12151	point mutation; transversion	G -> T	G538T	E180*	premature STOP codon			---
	NGB110992	Eceriferum-u.107	validation	X-rays	16 200 rad	1955	ERECTOIDES 23	12151	frameshift mutation	1 bp deletion	G607*	D203T	frameshift -> STOP codon			---
	NGB111444	Eceriferum-u.556	validation	gamma-rays	8 000 rad	1966	FOMA	12151	frameshift mutation	1 bp deletion	G647*	G216A	frameshift -> STOP codon			---
	NGB111263	Eceriferum-u.376	validation	n-butyl methanesulfonate	0.5% x 24 hrs	1962	FOMA	12151	point mutation; transition	C -> T	C707T	A236V	non-synonymous substitution		0.13	Substrate binding		Clash, close to substrate binding tunnel
	NGB111713	Eceriferum-u.825	validation	ethyl methanesulfonate	0.33% x 24 hrs	1969	BONUS	12151	point mutation; transition	C -> T	C707T	A236V	non-synonymous substitution		0.13	Substrate binding		Clash, close to substrate binding tunnel
	NGB111124	Eceriferum-u.237	validation	alpha-epichlorohydrine	0.1% x 5 hrs	1959	FOMA	12151	point mutation; transversion	T -> A	T718A	F240I	non-synonymous substitution			Substrate binding
	NGB112002	Eceriferum-u.1114	validation	gamma rays	20 000 rad	1969	KRISTINA	12151	point mutation; transition	T -> C	T719C	F240S	non-synonymous substitution		0.22	Substrate binding		In hydrophobic part of substrate binding tunnel
	NGB111274	Eceriferum-u.387	validation	ethyl methanesulfonate+	0.08 - 0.5% x 5-24 hrs+	1962	FOMA	12151	point mutation; transition	G -> A	G724A	D242N	non-synonymous substitution		0.96	Substrate binding		Clash with Arg255 in vicinity of substrate binding tunnel
	NGB111743	Eceriferum-u.855	validation	ethyl methanesulfonate	0.17% x 24 hrs	1969	BONUS	12151	point mutation; transition	G -> A	last in 3rd intron		splice site mutation			---
	NGB111168	Eceriferum-u.281	validation	ethyl methanesulfonate	0.25% x 24 hrs	1960	FOMA	12151	point mutation; transition	G -> A	G747A	R249R	synonymous substitution			No effect (synonymous)		---
	NGB111340	Eceriferum-u.452	validation	ethyl methanesulfonate	0.08 - 0.5% x 5-24 hrs	1963	FOMA	12151	point mutation; transition	C -> T	C776T	T259I	non-synonymous substitution	0.1	0.54	Structural		Clash with hydrophilic residues
	NGB112290	Eceriferum-u.1402	validation	ethyl methanesulfonate	0.65% x 5 hrs	1977	BONUS	12151	point mutation; transition	C -> T	C776T	T259I	non-synonymous substitution	0.1	0.54	Structural		Clash with hydrophilic residues
	NGB110953	Eceriferum-u.69	validation	ethylene imine	0.05% x 2 hrs	1958	BONUS	12151	point mutation; transition	G -> A	G780A	W260*	premature STOP codon			---
	NGB112065	Eceriferum-u.1177	validation	gamma-rays	18 000 rad	1970	KRISTINA	12151	frameshift mutation	2 bp deletion	A783* ; C784*		frameshift			---
	NGB111501	Eceriferum-u.613	validation/discovery	ethyl methanesulfonate	0.17% x 24 hrs	1967	FOMA	12151	point mutation; transversion	A -> T	A805T	K269*	premature STOP codon			---
	NGB112574	Eceriferum-u.1759	validation	sodium azide	20.0 mM x 2 hrs	1980	BONUS	12151	point mutation; transversion	G -> T	G814T	E272*	premature STOP codon			---
	NGB112103	Eceriferum-u.1215	validation	neutrons	302 rad	1972	KRISTINA	12151	frameshift mutation	2 bp deletion	G940* ; A941*		frameshift			---
	NGB111494	Eceriferum-u.606	validation	ethylene imine	0.02% x 5 hrs	1966	FOMA	12151	point mutation; transition	G -> A	G970A	E324K	non-synonymous substitution	10.4	0.04	Substrate binding		Clashes with other residues in vicinity of substrate binding tunnel
	NGB111565	Eceriferum-u.677	validation	ethylene imine	0.04% x 5 hrs	1966	BONUS	12151	point mutation; transition	T -> C	T1010C	L337P	non-synonymous substitution	22	0	Structural		destabilizes tight helix to helix transition
	NGB112258	Eceriferum-u.1370	validation	sodium azide	10.0 mM x 2 hrs	1976	BONUS	12151	point mutation; transition	G -> A	1st bp in 4th intron		splice site mutation			---
	NGB110905	Eceriferum-u.21	Discovery	gamma-rays	7 300 rad	1955	BONUS	12151	point mutation; transversion	A -> C	3rd bp in 4th intron	---	possible splice site mutation			---
	NGB112228	Eceriferum-u.1340	validation	sodium azide	80.0 mM x 2 hrs	1975	BONUS	12151	point mutation; transition	G -> A	last bp in 4th intron		splice site mutation			---
	NGB111458	Eceriferum-u.570	validation	N-ethyl-N-nitrosourethane	0.015% x 24 hrs	1966	FOMA	12151	point mutation; transition	A -> G	A1141G	R381G	non-synonymous substitution	22.2	0	Structural		Native Arg is important hub-residue with 5 hydrogen bonds between three different segments of the protein core.
	NGB111379	Eceriferum-u.491	validation	ethylene imine	0.01% x 5 hrs	1964	FOMA	12151	point mutation; transversion	A -> T	A1171T	R391W	non-synonymous substitution	22.4	0	Structural		As above in hydrophilic area
	NGB111664	Eceriferum-u.776	validation	ethyl methanesulfonate	0.25% x 24 hrs	1968	BONUS	12151	point mutation; transition	C -> T	C1237T	P413S	non-synonymous substitution	21.3	0	Substrate binding		Destabilizes tight beta- to alpha- transition close to substrate binding tunnel
	NGB111677	Eceriferum-u.789	validation	ethylene imine	0.02% x 5 hrs	1968	BONUS	12151	point mutation; transversion	A -> C	A1253C	H418P	non-synonymous substitution	26.8	0	Structural		His has hydrogen bonds and is located in alpha helix
	NGB111345	Eceriferum-u.457	validation	neutrons	60 - 420 rad	1963	FOMA	12151	point mutation; transversion	A -> C	A1253C	H418P	non-synonymous substitution	26.8	0	Structural		His has hydrogen bonds and is located in alpha helix
	NGB112215	Eceriferum-u.1327	validation	ethyl methanesulfonate	0.91% x 5 hrs	1975	BONUS	12151	point mutation; transition	C -> T	C1309T	Q437*	premature STOP codon			---
	NGB111063	Eceriferum-u.177	validation	propane disulfonic acid	0.3% x 24 hrs	1965	BONUS	12151	point mutation; transversion	T -> A	T1352A	L451Q	non-synonymous substitution	20.5	0	Heme Binding		Hydrophilic substitution in hydrophobic area close to heme binding
	NGB111775	Eceriferum-u.887	validation	ethylene imine	0.02% x 5 hrs	1970	BONUS	12151	point mutation; transversion	T -> A	T1357A	F453I	non-synonymous substitution	19.5	0	Heme Binding		Clashes disturbing heme binding area
	NGB112125	Eceriferum-u.1237	validation	iso-propyl methanesulfonate	0.5% x 5 hrs	1972	KRISTINA	12151	point mutation; transversion	T -> A	T1358A	F453Y	non-synonymous substitution	15.8	0	Heme Binding		Clashes disturbing heme binding area
	NGB111625	Eceriferum-u.737	validation	ethylene oxide	0.33 % x 5 hrs	1968	BONUS	12151	point mutation; transition	T -> C	T1433C	L478P	non-synonymous substitution	22	0	Structural		Destabillizes alpha to beta transition
	NGB110942	Eceriferum-u.58	validation	ethylene oxide	0.08% x 10 hrs	1958	BONUS	12151	no amplification -> gene deleted	-	-	-	gene deletion			---
	NGB111356	Eceriferum-u.468	validation	n-propyl methanesulfonate	2.5% x 5 hrs	1963	FOMA	12151	no amplification -> gene deleted	-	-	-	gene deletion			---
	1: The PARSESNP (http://blocks.fhcrc.org/proweb/input/) and Blockmaker programs were used to generate a set of blocks/motifs, which were used for effect prediction of nucleotide changes using the Position-Specific Scoring Matrix (PSSM) and Sorting Intolerant From Tolerant (SIFT) scores. Only nucleotide changes that occured within these blocks were assessed by the PSSM algorithm (81 of the 106 non…
no mutations in cer-c, cer-q, nor cer-u (4 of 5 exons)
	NGB111178	Eceriferum-c.291	validation	EMS	0.33% x 24 hrs	1960	Foma	not 13397 or 59804; not in 4 out of 5 exons of 12151
	NGB111319	Eceriferum-c.431	validation	neutrons	490 rad	1963	Foma	not 13397 or 59804; not in 4 out of 5 exons of 12151
	NGB112527	Eceriferum-c.1714	validation	neutrons	300 rad	1979	Bonus	not 13397 or 59804; not in 4 out of 5 exons of 12151
	NGB110968	Eceriferum-q.84	validation	neutrons	40 rad	1950	Bonus	not 13397 or 59804; not in 4 out of 5 exons of 12151
	NGB111415	Eceriferum-q.527	validation	2-methoxyethyl methane-sulfonate	3.0% x 24 hrs	1965	Foma	not 13397 or 59804; not in 4 out of 5 exons of 12151
