# Supplementary material for: The Cer-cqu gene cluster determines three key players in a β-diketone synthase polyketide pathway synthesizing aliphatics in epicuticular waxes
Source: J Exp Bot. 2016 Mar 9;67(9):2715–30. doi: 10.1093/jxb/erw105 (PMC4861019; doi:10.1093/jxb/erw105)
Supplement: Supplementary Data [file supp_erw105_supplementary_table_S2.xlsx]

## Sheet: Table S2
	Table S2: Primers used in this study
	Primer name	5' - 3'	Target	Annealing temperature	Amplicon size
	59804_2_F	CAGTGTGGGCAGTTTGGTGT	MLOC_59804	58°C	642 bp
	59804_2_R	TCTCACGGGCACGGAGAATC	MLOC_59804
	59804-1-A	TTGATGATGGGGCACCATTG	MLOC_59804	63°C	2,391 bp
	59804-5-2	TTCATTCTTTATGCACACACCTTAC	MLOC_59804
	59804-3-1	CGGCGAAGTGTGGTTCAGCA	MLOC_59804	sequencing primer
	59804-2-2	TCTCACGGGCACGGAGAATC	MLOC_59804	sequencing primer
	59804-2-1_rev	ACACCAAACTGCCCACACTG	MLOC_59804	sequencing primer
	59804-6-1	CCAAGGTTAGCGAGATCCG	MLOC_59804	sequencing primer
	13397-01-A	CCATATATAGTCGCTTGTAACATCC	MLOC_13397	61°C	2,215 bp
	13397-3-1	AATCGAACGCCCCGCACAT	MLOC_13397
	13397-1-B	CCATGTGTCATCGTAGGACGT	MLOC_13397	sequencing primer
	13397-2-B	CTTCTTGCTGGTCGCACGTAG	MLOC_13397	sequencing primer
	13397-4-1	GGCAACGATGATCCTCGGAT	MLOC_13397	sequencing primer
	12151-02-1	ACTGATCCATCAAAGGCAGTTGCG	AK373499	61°C	660 bp
	12151-02-2	TCTTTTTCGTGTGTAGAGCTACACG	AK373499
	12151-1-1	GCGTTGCTACAGTGTGCTAT	AK373499	54.5°C	684 bp
	12151-1-2	AACTAGCTACTCTTCCGACTT	AK373499
	12151-2-1	CGACGAGATAGCGATGTGTG	AK373499	54.5°C	742 bp
	12151-2-2	ATGGCCCAGGTAATAAGGTT	AK373499
	12151-3-1	CGGACCTGGCAACTCGACAA	AK373499	56°C	574 bp
	12151-3-2	ACCAGCGGTATCGTTATCATCGT	AK373499
	12151-4-1	ATGGCCCCCTATCATTCCTG	AK373499	56°C	437 bp
	12151-4-2	AGCCATGCTTCCGGTATGTCAT	AK373499
	13649-1-1	TTAACCGACAGGACAGAGATGTTC	MLOC_13649	60 °C	713 bp
	13649-1-2	GTCGTCTTCGTAAACTTCGCCAG	MLOC_13649
	71974-1-1	TACCAATGGACTGAGGTATCA	MLOC_71974	56°C	868 bp
	71974-1-2	CCCGATGTTTAGCCGTTTC	MLOC_71974
	11854-1-1	TACGTGTTCTTCCAAATAAATTCCG	MLOC_11854	62°C	1001 bp
	11854-1-2	GATAGATAAAAACCACTCCTCGTCA	MLOC_11854
	11854-2-1	CTATGAATTATCGACGAGGAGTATC	MLOC_11854	62°C	988 bp
	11854-2-2	GCCGGAATTTATTTGGAACAACAC	MLOC_11854
	11854-3-1	GTGGCAGATACGTTTTATCTTGGAA	MLOC_11854	62°C	1215 bp
	11854-3-2	AAATGCGCCTTGTGGATGACGATGT	MLOC_11854
	11854-4-1	CAATCGGGAGTATTACATGCCAGTG	MLOC_11854	62°C	1182 bp
	11854-4-2	TTCTCCTTGAGAGTCTTTGTAGCA	MLOC_11854
