# Supplementary material for: The Cer-cqu gene cluster determines three key players in a β-diketone synthase polyketide pathway synthesizing aliphatics in epicuticular waxes
Source: J Exp Bot. 2016 Mar 9;67(9):2715–30. doi: 10.1093/jxb/erw105 (PMC4861019; doi:10.1093/jxb/erw105)
Supplement: Supplementary Data [file supp_erw105_Supp_Data_S1.pdb]

PFRMAT TS
TARGET Test
AUTHOR BAKER-ROSETTASERVER
METHOD    ROSETTA provides both ab initio and
METHOD    comparative models of protein domains.
METHOD    Comparative models are built from structures
METHOD    detected and aligned by HHSEARCH, SPARKS, and
METHOD    Raptor. Loop regions are assembled from fragments and 
METHOD    optimized to fit the aligned template structures.
METHOD    De novo models are built using the Rosetta de
METHOD    novo protocol.  The procedure is fully automated.
MODEL     2
PARENT 2p0uA_201
REMARK PARENT    2p0uA_201
REMARK PARSRC    alignment
REMARK SCORE     0.93  
ATOM      1  N   MET A   1     -42.516  -4.820  32.895  1.00400.00           N  
ATOM      2  CA  MET A   1     -42.263  -6.217  32.557  1.00400.00           C  
ATOM      3  C   MET A   1     -41.168  -6.353  31.506  1.00400.00           C  
ATOM      4  O   MET A   1     -41.227  -5.718  30.452  1.00400.00           O  
ATOM      5  CB  MET A   1     -43.546  -6.881  32.064  1.00600.00           C  
ATOM      6  CG  MET A   1     -43.401  -8.361  31.738  1.00600.00           C  
ATOM      7  SD  MET A   1     -44.956  -9.114  31.220  1.00600.00           S  
ATOM      8  CE  MET A   1     -45.853  -9.140  32.769  1.00600.00           C  
ATOM      9 1H   MET A   1     -43.234  -4.769  33.603  1.00480.00           H  
ATOM     10 2H   MET A   1     -41.668  -4.397  33.246  1.00480.00           H  
ATOM     11 3H   MET A   1     -42.822  -4.324  32.070  1.00480.00           H  
ATOM     12  HA  MET A   1     -41.924  -6.733  33.455  1.00480.00           H  
ATOM     13 1HB  MET A   1     -44.322  -6.780  32.821  1.00720.00           H  
ATOM     14 2HB  MET A   1     -43.897  -6.374  31.165  1.00720.00           H  
ATOM     15 1HG  MET A   1     -42.673  -8.487  30.937  1.00720.00           H  
ATOM     16 2HG  MET A   1     -43.036  -8.894  32.616  1.00720.00           H  
ATOM     17 1HE  MET A   1     -46.838  -9.579  32.612  1.00720.00           H  
ATOM     18 2HE  MET A   1     -45.301  -9.735  33.499  1.00720.00           H  
ATOM     19 3HE  MET A   1     -45.965  -8.121  33.142  1.00720.00           H  
ATOM     20  N   ALA A   2     -40.166  -7.175  31.809  1.00400.00           N  
ATOM     21  CA  ALA A   2     -39.053  -7.428  30.898  1.00400.00           C  
ATOM     22  C   ALA A   2     -39.503  -8.261  29.703  1.00400.00           C  
ATOM     23  O   ALA A   2     -40.420  -9.076  29.815  1.00400.00           O  
ATOM     24  CB  ALA A   2     -37.922  -8.134  31.630  1.00600.00           C  
ATOM     25  H   ALA A   2     -40.180  -7.653  32.699  1.00480.00           H  
ATOM     26  HA  ALA A   2     -38.692  -6.469  30.525  1.00480.00           H  
ATOM     27 1HB  ALA A   2     -37.090  -8.294  30.943  1.00720.00           H  
ATOM     28 2HB  ALA A   2     -37.589  -7.519  32.466  1.00720.00           H  
ATOM     29 3HB  ALA A   2     -38.274  -9.094  32.003  1.00720.00           H  
ATOM     30  N   GLY A   3     -38.853  -8.057  28.562  1.00400.00           N  
ATOM     31  CA  GLY A   3     -39.184  -8.807  27.357  1.00400.00           C  
ATOM     32  C   GLY A   3     -38.274 -10.021  27.212  1.00400.00           C  
ATOM     33  O   GLY A   3     -37.580 -10.404  28.156  1.00400.00           O  
ATOM     34  H   GLY A   3     -38.102  -7.375  28.533  1.00480.00           H  
ATOM     35 1HA  GLY A   3     -40.225  -9.127  27.399  1.00480.00           H  
ATOM     36 2HA  GLY A   3     -39.079  -8.161  26.486  1.00480.00           H  
ATOM     37  N   SER A   4     -38.274 -10.625  26.025  1.00400.00           N  
ATOM     38  CA  SER A   4     -37.435 -11.792  25.776  1.00400.00           C  
ATOM     39  C   SER A   4     -36.190 -11.410  24.968  1.00373.42           C  
ATOM     40  O   SER A   4     -36.162 -10.366  24.316  1.00400.00           O  
ATOM     41  CB  SER A   4     -38.240 -12.856  25.055  1.00600.00           C  
ATOM     42  OG  SER A   4     -38.587 -12.437  23.764  1.00600.00           O  
ATOM     43  H   SER A   4     -38.865 -10.270  25.287  1.00480.00           H  
ATOM     44  HA  SER A   4     -37.109 -12.196  26.735  1.00480.00           H  
ATOM     45 1HB  SER A   4     -37.671 -13.782  25.008  1.00720.00           H  
ATOM     46 2HB  SER A   4     -39.146 -13.063  25.623  1.00720.00           H  
ATOM     47  HG  SER A   4     -39.084 -13.161  23.375  1.00720.00           H  
ATOM     48  N   SER A   5     -35.166 -12.265  25.012  1.00260.19           N  
ATOM     49  CA  SER A   5     -33.899 -12.011  24.313  1.00239.51           C  
ATOM     50  C   SER A   5     -33.725 -12.533  22.854  1.00113.10           C  
ATOM     51  O   SER A   5     -32.893 -11.981  22.125  1.00159.36           O  
ATOM     52  CB  SER A   5     -32.754 -12.561  25.151  1.00359.26           C  
ATOM     53  OG  SER A   5     -32.812 -13.957  25.256  1.00359.26           O  
ATOM     54  H   SER A   5     -35.260 -13.104  25.567  1.00312.23           H  
ATOM     55  HA  SER A   5     -33.777 -10.928  24.274  1.00287.41           H  
ATOM     56 1HB  SER A   5     -31.805 -12.270  24.702  1.00431.12           H  
ATOM     57 2HB  SER A   5     -32.791 -12.119  26.146  1.00431.12           H  
ATOM     58  HG  SER A   5     -32.062 -14.214  25.799  1.00431.12           H  
ATOM     59  N   PRO A   6     -34.463 -13.557  22.393  1.00 46.62           N  
ATOM     60  CA  PRO A   6     -34.391 -14.126  21.065  1.00 40.90           C  
ATOM     61  C   PRO A   6     -34.482 -13.111  19.946  1.00 29.00           C  
ATOM     62  O   PRO A   6     -33.859 -13.318  18.914  1.00 32.75           O  
ATOM     63  CB  PRO A   6     -35.574 -15.094  21.030  1.00 61.35           C  
ATOM     64  CG  PRO A   6     -35.695 -15.552  22.434  1.00 61.35           C  
ATOM     65  CD  PRO A   6     -35.384 -14.339  23.243  1.00 61.35           C  
ATOM     66  HA  PRO A   6     -33.450 -14.687  20.981  1.00 49.08           H  
ATOM     67 1HB  PRO A   6     -36.476 -14.580  20.668  1.00 73.62           H  
ATOM     68 2HB  PRO A   6     -35.368 -15.916  20.329  1.00 73.62           H  
ATOM     69 1HG  PRO A   6     -36.706 -15.941  22.621  1.00 73.62           H  
ATOM     70 2HG  PRO A   6     -34.995 -16.379  22.625  1.00 73.62           H  
ATOM     71 1HD  PRO A   6     -36.313 -13.781  23.392  1.00 73.62           H  
ATOM     72 2HD  PRO A   6     -34.902 -14.634  24.185  1.00 73.62           H  
ATOM     73  N   LYS A   7     -35.228 -12.021  20.123  1.00 25.69           N  
ATOM     74  CA  LYS A   7     -35.350 -11.045  19.046  1.00 27.11           C  
ATOM     75  C   LYS A   7     -34.007 -10.447  18.651  1.00 21.08           C  
ATOM     76  O   LYS A   7     -33.793 -10.130  17.482  1.00 31.12           O  
ATOM     77  CB  LYS A   7     -36.329  -9.936  19.425  1.00 40.66           C  
ATOM     78  CG  LYS A   7     -37.785 -10.388  19.459  1.00 40.66           C  
ATOM     79  CD  LYS A   7     -38.728  -9.245  19.816  1.00 40.66           C  
ATOM     80  CE  LYS A   7     -40.178  -9.717  19.833  1.00 40.66           C  
ATOM     81  NZ  LYS A   7     -41.123  -8.626  20.199  1.00 40.66           N  
ATOM     82  H   LYS A   7     -35.724 -11.876  20.992  1.00 30.83           H  
ATOM     83  HA  LYS A   7     -35.749 -11.558  18.169  1.00 32.53           H  
ATOM     84 1HB  LYS A   7     -36.076  -9.543  20.410  1.00 48.80           H  
ATOM     85 2HB  LYS A   7     -36.249  -9.116  18.711  1.00 48.80           H  
ATOM     86 1HG  LYS A   7     -38.063 -10.783  18.481  1.00 48.80           H  
ATOM     87 2HG  LYS A   7     -37.900 -11.182  20.196  1.00 48.80           H  
ATOM     88 1HD  LYS A   7     -38.470  -8.850  20.799  1.00 48.80           H  
ATOM     89 2HD  LYS A   7     -38.627  -8.443  19.083  1.00 48.80           H  
ATOM     90 1HE  LYS A   7     -40.442 -10.096  18.847  1.00 48.80           H  
ATOM     91 2HE  LYS A   7     -40.277 -10.524  20.558  1.00 48.80           H  
ATOM     92 1HZ  LYS A   7     -42.066  -8.985  20.199  1.00 48.80           H  
ATOM     93 2HZ  LYS A   7     -40.897  -8.272  21.117  1.00 48.80           H  
ATOM     94 3HZ  LYS A   7     -41.056  -7.873  19.524  1.00 48.80           H  
ATOM     95  N   VAL A   8     -33.100 -10.312  19.615  1.00 13.59           N  
ATOM     96  CA  VAL A   8     -31.782  -9.770  19.350  1.00 10.64           C  
ATOM     97  C   VAL A   8     -31.000 -10.785  18.550  1.00 10.34           C  
ATOM     98  O   VAL A   8     -30.313 -10.441  17.587  1.00 11.10           O  
ATOM     99  CB  VAL A   8     -31.036  -9.474  20.657  1.00 15.96           C  
ATOM    100  CG1 VAL A   8     -29.616  -9.029  20.348  1.00 15.96           C  
ATOM    101  CG2 VAL A   8     -31.787  -8.430  21.448  1.00 15.96           C  
ATOM    102  H   VAL A   8     -33.312 -10.619  20.557  1.00 16.31           H  
ATOM    103  HA  VAL A   8     -31.881  -8.852  18.771  1.00 12.77           H  
ATOM    104  HB  VAL A   8     -30.966 -10.389  21.246  1.00 19.15           H  
ATOM    105 1HG1 VAL A   8     -29.086  -8.839  21.280  1.00 19.15           H  
ATOM    106 2HG1 VAL A   8     -29.101  -9.812  19.792  1.00 19.15           H  
ATOM    107 3HG1 VAL A   8     -29.642  -8.117  19.753  1.00 19.15           H  
ATOM    108 1HG2 VAL A   8     -31.260  -8.227  22.380  1.00 19.15           H  
ATOM    109 2HG2 VAL A   8     -31.848  -7.525  20.856  1.00 19.15           H  
ATOM    110 3HG2 VAL A   8     -32.792  -8.791  21.669  1.00 19.15           H  
ATOM    111  N   SER A   9     -31.104 -12.043  18.983  1.00 12.42           N  
ATOM    112  CA  SER A   9     -30.432 -13.150  18.313  1.00 16.02           C  
ATOM    113  C   SER A   9     -30.889 -13.292  16.865  1.00 16.34           C  
ATOM    114  O   SER A   9     -30.069 -13.538  15.978  1.00 16.46           O  
ATOM    115  CB  SER A   9     -30.680 -14.449  19.061  1.00 24.03           C  
ATOM    116  OG  SER A   9     -30.083 -14.425  20.329  1.00 24.03           O  
ATOM    117  H   SER A   9     -31.678 -12.225  19.807  1.00 14.90           H  
ATOM    118  HA  SER A   9     -29.363 -12.950  18.309  1.00 19.22           H  
ATOM    119 1HB  SER A   9     -31.750 -14.619  19.162  1.00 28.84           H  
ATOM    120 2HB  SER A   9     -30.273 -15.278  18.483  1.00 28.84           H  
ATOM    121  HG  SER A   9     -30.594 -13.795  20.847  1.00 28.84           H  
ATOM    122  N   GLU A  10     -32.192 -13.115  16.634  1.00 18.86           N  
ATOM    123  CA  GLU A  10     -32.763 -13.181  15.296  1.00 23.48           C  
ATOM    124  C   GLU A  10     -32.161 -12.109  14.411  1.00 18.48           C  
ATOM    125  O   GLU A  10     -31.798 -12.377  13.263  1.00 19.24           O  
ATOM    126  CB  GLU A  10     -34.283 -13.015  15.357  1.00 35.22           C  
ATOM    127  CG  GLU A  10     -35.029 -14.198  15.956  1.00 35.22           C  
ATOM    128  CD  GLU A  10     -36.499 -13.932  16.132  1.00 35.22           C  
ATOM    129  OE1 GLU A  10     -36.893 -12.794  16.037  1.00 35.22           O  
ATOM    130  OE2 GLU A  10     -37.230 -14.869  16.354  1.00 35.22           O  
ATOM    131  H   GLU A  10     -32.810 -12.942  17.414  1.00 22.63           H  
ATOM    132  HA  GLU A  10     -32.529 -14.155  14.864  1.00 28.18           H  
ATOM    133 1HB  GLU A  10     -34.528 -12.134  15.950  1.00 42.26           H  
ATOM    134 2HB  GLU A  10     -34.671 -12.851  14.352  1.00 42.26           H  
ATOM    135 1HG  GLU A  10     -34.908 -15.056  15.296  1.00 42.26           H  
ATOM    136 2HG  GLU A  10     -34.589 -14.453  16.916  1.00 42.26           H  
ATOM    137  N   ILE A  11     -32.029 -10.906  14.966  1.00 15.45           N  
ATOM    138  CA  ILE A  11     -31.419  -9.795  14.263  1.00 14.11           C  
ATOM    139  C   ILE A  11     -29.980 -10.088  13.909  1.00  9.14           C  
ATOM    140  O   ILE A  11     -29.567  -9.823  12.785  1.00  9.69           O  
ATOM    141  CB  ILE A  11     -31.501  -8.522  15.102  1.00 21.16           C  
ATOM    142  CG1 ILE A  11     -32.957  -8.090  15.201  1.00 21.16           C  
ATOM    143  CG2 ILE A  11     -30.641  -7.426  14.493  1.00 21.16           C  
ATOM    144  CD1 ILE A  11     -33.189  -7.049  16.252  1.00 21.16           C  
ATOM    145  H   ILE A  11     -32.384 -10.745  15.904  1.00 18.54           H  
ATOM    146  HA  ILE A  11     -31.970  -9.631  13.338  1.00 16.93           H  
ATOM    147  HB  ILE A  11     -31.155  -8.727  16.112  1.00 25.40           H  
ATOM    148 1HG1 ILE A  11     -33.272  -7.683  14.240  1.00 25.40           H  
ATOM    149 2HG1 ILE A  11     -33.578  -8.957  15.420  1.00 25.40           H  
ATOM    150 1HG2 ILE A  11     -30.710  -6.528  15.105  1.00 25.40           H  
ATOM    151 2HG2 ILE A  11     -29.604  -7.757  14.451  1.00 25.40           H  
ATOM    152 3HG2 ILE A  11     -30.991  -7.206  13.484  1.00 25.40           H  
ATOM    153 1HD1 ILE A  11     -34.245  -6.776  16.269  1.00 25.40           H  
ATOM    154 2HD1 ILE A  11     -32.901  -7.444  17.227  1.00 25.40           H  
ATOM    155 3HD1 ILE A  11     -32.589  -6.171  16.022  1.00 25.40           H  
ATOM    156  N   ARG A  12     -29.223 -10.631  14.863  1.00  7.15           N  
ATOM    157  CA  ARG A  12     -27.824 -10.974  14.637  1.00  6.58           C  
ATOM    158  C   ARG A  12     -27.669 -11.950  13.474  1.00  7.33           C  
ATOM    159  O   ARG A  12     -26.812 -11.759  12.608  1.00  7.26           O  
ATOM    160  CB  ARG A  12     -27.212 -11.563  15.902  1.00  9.87           C  
ATOM    161  CG  ARG A  12     -25.721 -11.851  15.814  1.00  9.87           C  
ATOM    162  CD  ARG A  12     -25.147 -12.265  17.124  1.00  9.87           C  
ATOM    163  NE  ARG A  12     -25.668 -13.540  17.586  1.00  9.87           N  
ATOM    164  CZ  ARG A  12     -26.518 -13.690  18.620  1.00  9.87           C  
ATOM    165  NH1 ARG A  12     -26.929 -12.638  19.294  1.00  9.87           N  
ATOM    166  NH2 ARG A  12     -26.937 -14.896  18.957  1.00  9.87           N  
ATOM    167  H   ARG A  12     -29.625 -10.799  15.776  1.00  8.58           H  
ATOM    168  HA  ARG A  12     -27.284 -10.059  14.392  1.00  7.90           H  
ATOM    169 1HB  ARG A  12     -27.368 -10.878  16.733  1.00 11.84           H  
ATOM    170 2HB  ARG A  12     -27.714 -12.498  16.150  1.00 11.84           H  
ATOM    171 1HG  ARG A  12     -25.551 -12.657  15.100  1.00 11.84           H  
ATOM    172 2HG  ARG A  12     -25.197 -10.955  15.480  1.00 11.84           H  
ATOM    173 1HD  ARG A  12     -24.067 -12.351  17.040  1.00 11.84           H  
ATOM    174 2HD  ARG A  12     -25.388 -11.511  17.872  1.00 11.84           H  
ATOM    175  HE  ARG A  12     -25.374 -14.375  17.096  1.00 11.84           H  
ATOM    176 1HH1 ARG A  12     -26.609 -11.715  19.036  1.00 11.84           H  
ATOM    177 2HH1 ARG A  12     -27.566 -12.752  20.070  1.00 11.84           H  
ATOM    178 1HH2 ARG A  12     -26.620 -15.705  18.439  1.00 11.84           H  
ATOM    179 2HH2 ARG A  12     -27.578 -15.011  19.730  1.00 11.84           H  
ATOM    180  N   CYS A  13     -28.509 -12.986  13.450  1.00 10.88           N  
ATOM    181  CA  CYS A  13     -28.481 -13.969  12.375  1.00 15.75           C  
ATOM    182  C   CYS A  13     -28.772 -13.321  11.026  1.00 14.54           C  
ATOM    183  O   CYS A  13     -28.094 -13.598  10.033  1.00 16.10           O  
ATOM    184  CB  CYS A  13     -29.502 -15.073  12.638  1.00 23.62           C  
ATOM    185  SG  CYS A  13     -29.072 -16.162  14.017  1.00 23.62           S  
ATOM    186  H   CYS A  13     -29.178 -13.102  14.202  1.00 13.06           H  
ATOM    187  HA  CYS A  13     -27.487 -14.414  12.340  1.00 18.90           H  
ATOM    188 1HB  CYS A  13     -30.474 -14.627  12.852  1.00 28.35           H  
ATOM    189 2HB  CYS A  13     -29.613 -15.688  11.745  1.00 28.35           H  
ATOM    190  HG  CYS A  13     -30.157 -16.926  13.933  1.00 28.35           H  
ATOM    191  N   ALA A  14     -29.782 -12.455  10.998  1.00 14.43           N  
ATOM    192  CA  ALA A  14     -30.138 -11.735   9.789  1.00 17.48           C  
ATOM    193  C   ALA A  14     -29.034 -10.767   9.362  1.00 14.31           C  
ATOM    194  O   ALA A  14     -28.774 -10.600   8.171  1.00 19.31           O  
ATOM    195  CB  ALA A  14     -31.438 -10.977  10.003  1.00 26.22           C  
ATOM    196  H   ALA A  14     -30.326 -12.290  11.837  1.00 17.32           H  
ATOM    197  HA  ALA A  14     -30.276 -12.463   8.989  1.00 20.98           H  
ATOM    198 1HB  ALA A  14     -31.716 -10.462   9.083  1.00 31.46           H  
ATOM    199 2HB  ALA A  14     -32.226 -11.678  10.278  1.00 31.46           H  
ATOM    200 3HB  ALA A  14     -31.307 -10.248  10.801  1.00 31.46           H  
ATOM    201  N   GLN A  15     -28.388 -10.126  10.334  1.00  9.78           N  
ATOM    202  CA  GLN A  15     -27.360  -9.136  10.052  1.00 10.47           C  
ATOM    203  C   GLN A  15     -26.066  -9.700   9.481  1.00  7.47           C  
ATOM    204  O   GLN A  15     -25.479  -9.073   8.610  1.00  7.19           O  
ATOM    205  CB  GLN A  15     -27.032  -8.347  11.318  1.00 15.71           C  
ATOM    206  CG  GLN A  15     -26.103  -7.165  11.083  1.00 15.71           C  
ATOM    207  CD  GLN A  15     -26.739  -6.138  10.158  1.00 15.71           C  
ATOM    208  OE1 GLN A  15     -27.961  -5.965  10.178  1.00 15.71           O  
ATOM    209  NE2 GLN A  15     -25.935  -5.442   9.361  1.00 15.71           N  
ATOM    210  H   GLN A  15     -28.636 -10.296  11.295  1.00 11.74           H  
ATOM    211  HA  GLN A  15     -27.765  -8.441   9.317  1.00 12.56           H  
ATOM    212 1HB  GLN A  15     -27.954  -7.970  11.760  1.00 18.85           H  
ATOM    213 2HB  GLN A  15     -26.564  -9.007  12.048  1.00 18.85           H  
ATOM    214 1HG  GLN A  15     -25.890  -6.684  12.037  1.00 18.85           H  
ATOM    215 2HG  GLN A  15     -25.180  -7.519  10.625  1.00 18.85           H  
ATOM    216 1HE2 GLN A  15     -26.321  -4.753   8.745  1.00 18.85           H  
ATOM    217 2HE2 GLN A  15     -24.943  -5.583   9.378  1.00 18.85           H  
ATOM    218  N   ARG A  16     -25.616 -10.854   9.973  1.00  7.67           N  
ATOM    219  CA  ARG A  16     -24.351 -11.454   9.524  1.00  5.95           C  
ATOM    220  C   ARG A  16     -24.396 -12.058   8.118  1.00  5.53           C  
ATOM    221  O   ARG A  16     -25.420 -12.596   7.702  1.00  6.71           O  
ATOM    222  CB  ARG A  16     -23.923 -12.535  10.502  1.00  8.93           C  
ATOM    223  CG  ARG A  16     -23.498 -12.025  11.866  1.00  8.93           C  
ATOM    224  CD  ARG A  16     -23.085 -13.131  12.769  1.00  8.93           C  
ATOM    225  NE  ARG A  16     -22.567 -12.633  14.035  1.00  8.93           N  
ATOM    226  CZ  ARG A  16     -22.113 -13.406  15.048  1.00  8.93           C  
ATOM    227  NH1 ARG A  16     -22.129 -14.717  14.941  1.00  8.93           N  
ATOM    228  NH2 ARG A  16     -21.652 -12.833  16.146  1.00  8.93           N  
ATOM    229  H   ARG A  16     -26.142 -11.317  10.704  1.00  9.20           H  
ATOM    230  HA  ARG A  16     -23.592 -10.672   9.531  1.00  7.14           H  
ATOM    231 1HB  ARG A  16     -24.746 -13.232  10.654  1.00 10.71           H  
ATOM    232 2HB  ARG A  16     -23.089 -13.097  10.083  1.00 10.71           H  
ATOM    233 1HG  ARG A  16     -22.655 -11.352  11.741  1.00 10.71           H  
ATOM    234 2HG  ARG A  16     -24.324 -11.488  12.332  1.00 10.71           H  
ATOM    235 1HD  ARG A  16     -23.945 -13.767  12.979  1.00 10.71           H  
ATOM    236 2HD  ARG A  16     -22.309 -13.718  12.286  1.00 10.71           H  
ATOM    237  HE  ARG A  16     -22.529 -11.629  14.161  1.00 10.71           H  
ATOM    238 1HH1 ARG A  16     -22.482 -15.152  14.101  1.00 10.71           H  
ATOM    239 2HH1 ARG A  16     -21.762 -15.290  15.693  1.00 10.71           H  
ATOM    240 1HH2 ARG A  16     -21.641 -11.825  16.219  1.00 10.71           H  
ATOM    241 2HH2 ARG A  16     -21.324 -13.387  16.928  1.00 10.71           H  
ATOM    242  N   ALA A  17     -23.270 -11.975   7.392  1.00  4.84           N  
ATOM    243  CA  ALA A  17     -23.166 -12.538   6.039  1.00  4.63           C  
ATOM    244  C   ALA A  17     -22.891 -14.045   6.108  1.00  4.92           C  
ATOM    245  O   ALA A  17     -22.444 -14.552   7.141  1.00  5.87           O  
ATOM    246  CB  ALA A  17     -22.079 -11.836   5.242  1.00  6.95           C  
ATOM    247  H   ALA A  17     -22.447 -11.530   7.783  1.00  5.81           H  
ATOM    248  HA  ALA A  17     -24.121 -12.392   5.535  1.00  5.56           H  
ATOM    249 1HB  ALA A  17     -22.041 -12.254   4.236  1.00  8.33           H  
ATOM    250 2HB  ALA A  17     -22.300 -10.770   5.184  1.00  8.33           H  
ATOM    251 3HB  ALA A  17     -21.117 -11.980   5.728  1.00  8.33           H  
ATOM    252  N   GLU A  18     -23.170 -14.761   5.014  1.00  5.42           N  
ATOM    253  CA  GLU A  18     -23.016 -16.219   5.002  1.00  7.49           C  
ATOM    254  C   GLU A  18     -21.604 -16.698   4.676  1.00 10.06           C  
ATOM    255  O   GLU A  18     -21.091 -17.610   5.320  1.00 32.94           O  
ATOM    256  CB  GLU A  18     -23.959 -16.847   3.970  1.00 11.23           C  
ATOM    257  CG  GLU A  18     -25.442 -16.675   4.237  1.00 11.23           C  
ATOM    258  CD  GLU A  18     -25.928 -17.336   5.494  1.00 11.23           C  
ATOM    259  OE1 GLU A  18     -25.391 -18.352   5.868  1.00 11.23           O  
ATOM    260  OE2 GLU A  18     -26.863 -16.824   6.069  1.00 11.23           O  
ATOM    261  H   GLU A  18     -23.505 -14.297   4.174  1.00  6.50           H  
ATOM    262  HA  GLU A  18     -23.279 -16.593   5.992  1.00  8.99           H  
ATOM    263 1HB  GLU A  18     -23.753 -16.424   2.988  1.00 13.48           H  
ATOM    264 2HB  GLU A  18     -23.760 -17.917   3.908  1.00 13.48           H  
ATOM    265 1HG  GLU A  18     -25.647 -15.608   4.298  1.00 13.48           H  
ATOM    266 2HG  GLU A  18     -25.996 -17.073   3.388  1.00 13.48           H  
ATOM    267  N   GLY A  19     -20.983 -16.104   3.670  1.00  4.42           N  
ATOM    268  CA  GLY A  19     -19.654 -16.524   3.254  1.00  4.32           C  
ATOM    269  C   GLY A  19     -18.556 -15.551   3.644  1.00  3.49           C  
ATOM    270  O   GLY A  19     -18.767 -14.609   4.408  1.00  3.84           O  
ATOM    271  H   GLY A  19     -21.451 -15.375   3.151  1.00  5.30           H  
ATOM    272 1HA  GLY A  19     -19.437 -17.502   3.683  1.00  5.18           H  
ATOM    273 2HA  GLY A  19     -19.649 -16.654   2.172  1.00  5.18           H  
ATOM    274  N   SER A  20     -17.375 -15.811   3.108  1.00  3.31           N  
ATOM    275  CA  SER A  20     -16.197 -15.000   3.346  1.00  3.37           C  
ATOM    276  C   SER A  20     -16.158 -13.761   2.464  1.00  2.69           C  
ATOM    277  O   SER A  20     -16.750 -13.732   1.383  1.00  3.03           O  
ATOM    278  CB  SER A  20     -14.986 -15.853   3.103  1.00  5.05           C  
ATOM    279  OG  SER A  20     -14.965 -16.241   1.762  1.00  5.05           O  
ATOM    280  H   SER A  20     -17.290 -16.611   2.497  1.00  3.97           H  
ATOM    281  HA  SER A  20     -16.203 -14.680   4.389  1.00  4.04           H  
ATOM    282 1HB  SER A  20     -14.079 -15.301   3.349  1.00  6.07           H  
ATOM    283 2HB  SER A  20     -15.025 -16.734   3.742  1.00  6.07           H  
ATOM    284  HG  SER A  20     -14.416 -17.029   1.710  1.00  6.07           H  
ATOM    285  N   ALA A  21     -15.437 -12.747   2.921  1.00  2.31           N  
ATOM    286  CA  ALA A  21     -15.294 -11.521   2.153  1.00  2.04           C  
ATOM    287  C   ALA A  21     -14.338 -11.745   1.005  1.00  2.02           C  
ATOM    288  O   ALA A  21     -13.249 -12.288   1.197  1.00  2.86           O  
ATOM    289  CB  ALA A  21     -14.799 -10.396   3.028  1.00  3.06           C  
ATOM    290  H   ALA A  21     -14.981 -12.835   3.825  1.00  2.77           H  
ATOM    291  HA  ALA A  21     -16.267 -11.257   1.740  1.00  2.45           H  
ATOM    292 1HB  ALA A  21     -14.710  -9.490   2.435  1.00  3.67           H  
ATOM    293 2HB  ALA A  21     -15.500 -10.226   3.838  1.00  3.67           H  
ATOM    294 3HB  ALA A  21     -13.826 -10.659   3.439  1.00  3.67           H  
ATOM    295  N   ALA A  22     -14.733 -11.304  -0.179  1.00  2.00           N  
ATOM    296  CA  ALA A  22     -13.899 -11.478  -1.346  1.00  1.89           C  
ATOM    297  C   ALA A  22     -13.690 -10.174  -2.084  1.00  1.61           C  
ATOM    298  O   ALA A  22     -14.564  -9.307  -2.132  1.00  1.57           O  
ATOM    299  CB  ALA A  22     -14.520 -12.507  -2.281  1.00  2.83           C  
ATOM    300  H   ALA A  22     -15.638 -10.869  -0.281  1.00  2.40           H  
ATOM    301  HA  ALA A  22     -12.925 -11.838  -1.017  1.00  2.27           H  
ATOM    302 1HB  ALA A  22     -13.871 -12.654  -3.144  1.00  3.40           H  
ATOM    303 2HB  ALA A  22     -14.640 -13.453  -1.752  1.00  3.40           H  
ATOM    304 3HB  ALA A  22     -15.494 -12.153  -2.615  1.00  3.40           H  
ATOM    305  N   MET A  23     -12.508 -10.035  -2.656  1.00  1.55           N  
ATOM    306  CA  MET A  23     -12.198  -8.881  -3.457  1.00  1.31           C  
ATOM    307  C   MET A  23     -12.828  -9.111  -4.817  1.00  1.43           C  
ATOM    308  O   MET A  23     -12.549 -10.114  -5.473  1.00  1.68           O  
ATOM    309  CB  MET A  23     -10.683  -8.651  -3.472  1.00  1.97           C  
ATOM    310  CG  MET A  23     -10.173  -8.200  -2.098  1.00  1.97           C  
ATOM    311  SD  MET A  23      -8.397  -7.902  -1.981  1.00  1.97           S  
ATOM    312  CE  MET A  23      -7.765  -9.534  -1.641  1.00  1.97           C  
ATOM    313  H   MET A  23     -11.827 -10.772  -2.569  1.00  1.86           H  
ATOM    314  HA  MET A  23     -12.672  -8.004  -3.017  1.00  1.57           H  
ATOM    315 1HB  MET A  23     -10.169  -9.571  -3.747  1.00  2.36           H  
ATOM    316 2HB  MET A  23     -10.425  -7.888  -4.207  1.00  2.36           H  
ATOM    317 1HG  MET A  23     -10.681  -7.282  -1.826  1.00  2.36           H  
ATOM    318 2HG  MET A  23     -10.437  -8.956  -1.359  1.00  2.36           H  
ATOM    319 1HE  MET A  23      -6.680  -9.493  -1.547  1.00  2.36           H  
ATOM    320 2HE  MET A  23      -8.196  -9.906  -0.713  1.00  2.36           H  
ATOM    321 3HE  MET A  23      -8.032 -10.196  -2.453  1.00  2.36           H  
ATOM    322  N   LEU A  24     -13.708  -8.189  -5.196  1.00  1.40           N  
ATOM    323  CA  LEU A  24     -14.506  -8.251  -6.414  1.00  1.51           C  
ATOM    324  C   LEU A  24     -13.958  -7.371  -7.530  1.00  1.39           C  
ATOM    325  O   LEU A  24     -14.020  -7.739  -8.703  1.00  1.67           O  
ATOM    326  CB  LEU A  24     -15.939  -7.808  -6.089  1.00  2.27           C  
ATOM    327  CG  LEU A  24     -16.681  -8.656  -5.048  1.00  2.27           C  
ATOM    328  CD1 LEU A  24     -18.031  -8.023  -4.757  1.00  2.27           C  
ATOM    329  CD2 LEU A  24     -16.847 -10.071  -5.575  1.00  2.27           C  
ATOM    330  H   LEU A  24     -13.852  -7.401  -4.587  1.00  1.68           H  
ATOM    331  HA  LEU A  24     -14.520  -9.282  -6.763  1.00  1.81           H  
ATOM    332 1HB  LEU A  24     -15.909  -6.784  -5.719  1.00  2.72           H  
ATOM    333 2HB  LEU A  24     -16.524  -7.823  -7.008  1.00  2.72           H  
ATOM    334  HG  LEU A  24     -16.111  -8.679  -4.119  1.00  2.72           H  
ATOM    335 1HD1 LEU A  24     -18.560  -8.617  -4.013  1.00  2.72           H  
ATOM    336 2HD1 LEU A  24     -17.884  -7.012  -4.377  1.00  2.72           H  
ATOM    337 3HD1 LEU A  24     -18.617  -7.984  -5.674  1.00  2.72           H  
ATOM    338 1HD2 LEU A  24     -17.371 -10.678  -4.836  1.00  2.72           H  
ATOM    339 2HD2 LEU A  24     -17.419 -10.053  -6.502  1.00  2.72           H  
ATOM    340 3HD2 LEU A  24     -15.865 -10.492  -5.761  1.00  2.72           H  
ATOM    341  N   ALA A  25     -13.429  -6.203  -7.177  1.00  1.10           N  
ATOM    342  CA  ALA A  25     -12.882  -5.327  -8.215  1.00  0.98           C  
ATOM    343  C   ALA A  25     -11.682  -4.539  -7.723  1.00  0.83           C  
ATOM    344  O   ALA A  25     -11.657  -4.067  -6.592  1.00  0.83           O  
ATOM    345  CB  ALA A  25     -13.957  -4.374  -8.704  1.00  1.47           C  
ATOM    346  H   ALA A  25     -13.426  -5.932  -6.198  1.00  1.32           H  
ATOM    347  HA  ALA A  25     -12.554  -5.951  -9.046  1.00  1.18           H  
ATOM    348 1HB  ALA A  25     -13.553  -3.747  -9.499  1.00  1.76           H  
ATOM    349 2HB  ALA A  25     -14.801  -4.947  -9.087  1.00  1.76           H  
ATOM    350 3HB  ALA A  25     -14.289  -3.745  -7.880  1.00  1.76           H  
ATOM    351  N   ILE A  26     -10.682  -4.382  -8.593  1.00  0.81           N  
ATOM    352  CA  ILE A  26      -9.471  -3.644  -8.238  1.00  0.73           C  
ATOM    353  C   ILE A  26      -9.127  -2.606  -9.315  1.00  0.64           C  
ATOM    354  O   ILE A  26      -8.922  -2.970 -10.474  1.00  0.73           O  
ATOM    355  CB  ILE A  26      -8.267  -4.597  -8.072  1.00  1.09           C  
ATOM    356  CG1 ILE A  26      -8.546  -5.674  -7.019  1.00  1.09           C  
ATOM    357  CG2 ILE A  26      -7.050  -3.787  -7.652  1.00  1.09           C  
ATOM    358  CD1 ILE A  26      -7.486  -6.748  -6.977  1.00  1.09           C  
ATOM    359  H   ILE A  26     -10.760  -4.789  -9.514  1.00  0.97           H  
ATOM    360  HA  ILE A  26      -9.641  -3.128  -7.298  1.00  0.88           H  
ATOM    361  HB  ILE A  26      -8.061  -5.101  -9.015  1.00  1.31           H  
ATOM    362 1HG1 ILE A  26      -8.612  -5.212  -6.037  1.00  1.31           H  
ATOM    363 2HG1 ILE A  26      -9.497  -6.154  -7.237  1.00  1.31           H  
ATOM    364 1HG2 ILE A  26      -6.193  -4.450  -7.538  1.00  1.31           H  
ATOM    365 2HG2 ILE A  26      -6.831  -3.037  -8.411  1.00  1.31           H  
ATOM    366 3HG2 ILE A  26      -7.255  -3.293  -6.703  1.00  1.31           H  
ATOM    367 1HD1 ILE A  26      -7.746  -7.483  -6.215  1.00  1.31           H  
ATOM    368 2HD1 ILE A  26      -7.426  -7.239  -7.948  1.00  1.31           H  
ATOM    369 3HD1 ILE A  26      -6.523  -6.301  -6.736  1.00  1.31           H  
ATOM    370  N   GLY A  27      -9.044  -1.334  -8.929  1.00  0.57           N  
ATOM    371  CA  GLY A  27      -8.705  -0.263  -9.867  1.00  0.56           C  
ATOM    372  C   GLY A  27      -7.620   0.632  -9.285  1.00  0.50           C  
ATOM    373  O   GLY A  27      -7.647   0.961  -8.106  1.00  0.52           O  
ATOM    374  H   GLY A  27      -9.218  -1.107  -7.960  1.00  0.68           H  
ATOM    375 1HA  GLY A  27      -8.363  -0.691 -10.809  1.00  0.67           H  
ATOM    376 2HA  GLY A  27      -9.594   0.329 -10.083  1.00  0.67           H  
ATOM    377  N   THR A  28      -6.653   1.032 -10.102  1.00  0.53           N  
ATOM    378  CA  THR A  28      -5.562   1.866  -9.596  1.00  0.52           C  
ATOM    379  C   THR A  28      -5.322   3.122 -10.430  1.00  0.58           C  
ATOM    380  O   THR A  28      -5.733   3.196 -11.588  1.00  0.72           O  
ATOM    381  CB  THR A  28      -4.257   1.058  -9.506  1.00  0.78           C  
ATOM    382  OG1 THR A  28      -3.900   0.570 -10.810  1.00  0.78           O  
ATOM    383  CG2 THR A  28      -4.360  -0.103  -8.521  1.00  0.78           C  
ATOM    384  H   THR A  28      -6.661   0.746 -11.071  1.00  0.64           H  
ATOM    385  HA  THR A  28      -5.824   2.191  -8.591  1.00  0.62           H  
ATOM    386  HB  THR A  28      -3.481   1.730  -9.169  1.00  0.94           H  
ATOM    387  HG1 THR A  28      -4.276  -0.311 -10.939  1.00  0.94           H  
ATOM    388 1HG2 THR A  28      -3.407  -0.628  -8.481  1.00  0.94           H  
ATOM    389 2HG2 THR A  28      -4.606   0.277  -7.532  1.00  0.94           H  
ATOM    390 3HG2 THR A  28      -5.136  -0.793  -8.847  1.00  0.94           H  
ATOM    391  N   ALA A  29      -4.634   4.098  -9.833  1.00  0.54           N  
ATOM    392  CA  ALA A  29      -4.370   5.371 -10.495  1.00  0.61           C  
ATOM    393  C   ALA A  29      -3.058   6.007 -10.037  1.00  0.66           C  
ATOM    394  O   ALA A  29      -2.594   5.796  -8.917  1.00  1.20           O  
ATOM    395  CB  ALA A  29      -5.521   6.333 -10.236  1.00  0.92           C  
ATOM    396  H   ALA A  29      -4.315   3.956  -8.885  1.00  0.65           H  
ATOM    397  HA  ALA A  29      -4.294   5.183 -11.566  1.00  0.73           H  
ATOM    398 1HB  ALA A  29      -5.338   7.271 -10.761  1.00  1.10           H  
ATOM    399 2HB  ALA A  29      -6.452   5.893 -10.595  1.00  1.10           H  
ATOM    400 3HB  ALA A  29      -5.601   6.526  -9.167  1.00  1.10           H  
ATOM    401  N   ASN A  30      -2.459   6.794 -10.927  1.00  0.84           N  
ATOM    402  CA  ASN A  30      -1.212   7.499 -10.641  1.00  0.85           C  
ATOM    403  C   ASN A  30      -1.243   8.889 -11.281  1.00  1.08           C  
ATOM    404  O   ASN A  30      -1.988   9.100 -12.241  1.00  1.43           O  
ATOM    405  CB  ASN A  30      -0.014   6.736 -11.171  1.00  1.27           C  
ATOM    406  CG  ASN A  30       0.151   5.380 -10.568  1.00  1.27           C  
ATOM    407  OD1 ASN A  30      -0.298   4.406 -11.180  1.00  1.27           O  
ATOM    408  ND2 ASN A  30       0.769   5.277  -9.417  1.00  1.27           N  
ATOM    409  H   ASN A  30      -2.887   6.917 -11.834  1.00  1.01           H  
ATOM    410  HA  ASN A  30      -1.121   7.603  -9.564  1.00  1.02           H  
ATOM    411 1HB  ASN A  30      -0.104   6.629 -12.253  1.00  1.53           H  
ATOM    412 2HB  ASN A  30       0.886   7.312 -10.976  1.00  1.53           H  
ATOM    413 1HD2 ASN A  30       0.893   4.376  -9.001  1.00  1.53           H  
ATOM    414 2HD2 ASN A  30       1.123   6.084  -8.940  1.00  1.53           H  
ATOM    415  N   PRO A  31      -0.483   9.852 -10.747  1.00  1.40           N  
ATOM    416  CA  PRO A  31      -0.256  11.196 -11.272  1.00  2.20           C  
ATOM    417  C   PRO A  31       0.404  11.144 -12.649  1.00  2.18           C  
ATOM    418  O   PRO A  31       1.103  10.187 -12.974  1.00  2.43           O  
ATOM    419  CB  PRO A  31       0.637  11.846 -10.231  1.00  3.30           C  
ATOM    420  CG  PRO A  31       0.320  11.136  -8.963  1.00  3.30           C  
ATOM    421  CD  PRO A  31       0.017   9.723  -9.363  1.00  3.30           C  
ATOM    422  HA  PRO A  31      -1.222  11.720 -11.334  1.00  2.64           H  
ATOM    423 1HB  PRO A  31       1.688  11.729 -10.529  1.00  3.96           H  
ATOM    424 2HB  PRO A  31       0.435  12.926 -10.179  1.00  3.96           H  
ATOM    425 1HG  PRO A  31       1.172  11.219  -8.279  1.00  3.96           H  
ATOM    426 2HG  PRO A  31      -0.531  11.622  -8.464  1.00  3.96           H  
ATOM    427 1HD  PRO A  31       0.924   9.101  -9.340  1.00  3.96           H  
ATOM    428 2HD  PRO A  31      -0.768   9.331  -8.704  1.00  3.96           H  
ATOM    429  N   ALA A  32       0.173  12.173 -13.454  1.00  2.67           N  
ATOM    430  CA  ALA A  32       0.706  12.247 -14.814  1.00  3.41           C  
ATOM    431  C   ALA A  32       2.233  12.424 -14.895  1.00  3.27           C  
ATOM    432  O   ALA A  32       2.845  12.014 -15.885  1.00  3.90           O  
ATOM    433  CB  ALA A  32       0.037  13.391 -15.556  1.00  5.12           C  
ATOM    434  H   ALA A  32      -0.406  12.931 -13.119  1.00  3.20           H  
ATOM    435  HA  ALA A  32       0.458  11.310 -15.314  1.00  4.09           H  
ATOM    436 1HB  ALA A  32       0.393  13.416 -16.586  1.00  6.14           H  
ATOM    437 2HB  ALA A  32      -1.044  13.246 -15.550  1.00  6.14           H  
ATOM    438 3HB  ALA A  32       0.279  14.334 -15.067  1.00  6.14           H  
ATOM    439  N   ASN A  33       2.850  13.059 -13.891  1.00  2.89           N  
ATOM    440  CA  ASN A  33       4.292  13.328 -13.966  1.00  2.69           C  
ATOM    441  C   ASN A  33       5.143  12.078 -13.757  1.00  2.59           C  
ATOM    442  O   ASN A  33       5.610  11.803 -12.653  1.00  2.45           O  
ATOM    443  CB  ASN A  33       4.723  14.403 -12.978  1.00  4.04           C  
ATOM    444  CG  ASN A  33       6.139  14.862 -13.213  1.00  4.04           C  
ATOM    445  OD1 ASN A  33       6.715  14.546 -14.260  1.00  4.04           O  
ATOM    446  ND2 ASN A  33       6.714  15.590 -12.283  1.00  4.04           N  
ATOM    447  H   ASN A  33       2.326  13.369 -13.086  1.00  3.47           H  
ATOM    448  HA  ASN A  33       4.513  13.693 -14.970  1.00  3.23           H  
ATOM    449 1HB  ASN A  33       4.045  15.256 -13.022  1.00  4.84           H  
ATOM    450 2HB  ASN A  33       4.688  13.993 -11.980  1.00  4.84           H  
ATOM    451 1HD2 ASN A  33       7.654  15.906 -12.415  1.00  4.84           H  
ATOM    452 2HD2 ASN A  33       6.232  15.830 -11.438  1.00  4.84           H  
ATOM    453  N   LYS A  34       5.342  11.331 -14.834  1.00  2.92           N  
ATOM    454  CA  LYS A  34       6.184  10.144 -14.815  1.00  2.87           C  
ATOM    455  C   LYS A  34       7.652  10.563 -14.869  1.00  2.61           C  
ATOM    456  O   LYS A  34       8.083  11.206 -15.828  1.00  3.29           O  
ATOM    457  CB  LYS A  34       5.835   9.245 -15.997  1.00  4.30           C  
ATOM    458  CG  LYS A  34       6.551   7.904 -16.049  1.00  4.30           C  
ATOM    459  CD  LYS A  34       6.070   7.108 -17.256  1.00  4.30           C  
ATOM    460  CE  LYS A  34       6.758   5.759 -17.367  1.00  4.30           C  
ATOM    461  NZ  LYS A  34       6.310   5.007 -18.573  1.00  4.30           N  
ATOM    462  H   LYS A  34       4.879  11.608 -15.690  1.00  3.50           H  
ATOM    463  HA  LYS A  34       6.015   9.601 -13.885  1.00  3.44           H  
ATOM    464 1HB  LYS A  34       4.763   9.052 -15.998  1.00  5.17           H  
ATOM    465 2HB  LYS A  34       6.065   9.771 -16.924  1.00  5.17           H  
ATOM    466 1HG  LYS A  34       7.628   8.062 -16.126  1.00  5.17           H  
ATOM    467 2HG  LYS A  34       6.346   7.339 -15.139  1.00  5.17           H  
ATOM    468 1HD  LYS A  34       4.994   6.948 -17.178  1.00  5.17           H  
ATOM    469 2HD  LYS A  34       6.268   7.677 -18.165  1.00  5.17           H  
ATOM    470 1HE  LYS A  34       7.835   5.908 -17.423  1.00  5.17           H  
ATOM    471 2HE  LYS A  34       6.529   5.168 -16.481  1.00  5.17           H  
ATOM    472 1HZ  LYS A  34       6.786   4.116 -18.612  1.00  5.17           H  
ATOM    473 2HZ  LYS A  34       5.313   4.853 -18.522  1.00  5.17           H  
ATOM    474 3HZ  LYS A  34       6.527   5.540 -19.403  1.00  5.17           H  
ATOM    475  N   VAL A  35       8.416  10.203 -13.841  1.00  2.13           N  
ATOM    476  CA  VAL A  35       9.823  10.579 -13.771  1.00  2.37           C  
ATOM    477  C   VAL A  35      10.740   9.366 -13.699  1.00  2.08           C  
ATOM    478  O   VAL A  35      10.588   8.496 -12.839  1.00  1.95           O  
ATOM    479  CB  VAL A  35      10.082  11.480 -12.548  1.00  3.56           C  
ATOM    480  CG1 VAL A  35      11.558  11.840 -12.476  1.00  3.56           C  
ATOM    481  CG2 VAL A  35       9.233  12.737 -12.642  1.00  3.56           C  
ATOM    482  H   VAL A  35       8.015   9.670 -13.088  1.00  2.56           H  
ATOM    483  HA  VAL A  35      10.070  11.145 -14.669  1.00  2.84           H  
ATOM    484  HB  VAL A  35       9.828  10.935 -11.641  1.00  4.27           H  
ATOM    485 1HG1 VAL A  35      11.730  12.470 -11.605  1.00  4.27           H  
ATOM    486 2HG1 VAL A  35      12.154  10.931 -12.393  1.00  4.27           H  
ATOM    487 3HG1 VAL A  35      11.844  12.382 -13.376  1.00  4.27           H  
ATOM    488 1HG2 VAL A  35       9.417  13.365 -11.771  1.00  4.27           H  
ATOM    489 2HG2 VAL A  35       9.493  13.286 -13.547  1.00  4.27           H  
ATOM    490 3HG2 VAL A  35       8.178  12.464 -12.674  1.00  4.27           H  
ATOM    491  N   SER A  36      11.694   9.309 -14.623  1.00  2.61           N  
ATOM    492  CA  SER A  36      12.650   8.213 -14.672  1.00  2.75           C  
ATOM    493  C   SER A  36      13.652   8.282 -13.534  1.00  2.36           C  
ATOM    494  O   SER A  36      14.146   9.354 -13.184  1.00  2.73           O  
ATOM    495  CB  SER A  36      13.390   8.213 -15.991  1.00  4.12           C  
ATOM    496  OG  SER A  36      14.371   7.213 -16.010  1.00  4.12           O  
ATOM    497  H   SER A  36      11.761  10.051 -15.306  1.00  3.13           H  
ATOM    498  HA  SER A  36      12.101   7.276 -14.583  1.00  3.30           H  
ATOM    499 1HB  SER A  36      12.682   8.046 -16.802  1.00  4.95           H  
ATOM    500 2HB  SER A  36      13.851   9.186 -16.154  1.00  4.95           H  
ATOM    501  HG  SER A  36      14.721   7.203 -16.904  1.00  4.95           H  
ATOM    502  N   GLN A  37      13.967   7.122 -12.981  1.00  2.01           N  
ATOM    503  CA  GLN A  37      14.926   7.014 -11.895  1.00  1.88           C  
ATOM    504  C   GLN A  37      16.349   7.267 -12.342  1.00  1.90           C  
ATOM    505  O   GLN A  37      17.133   7.853 -11.601  1.00  1.95           O  
ATOM    506  CB  GLN A  37      14.798   5.649 -11.264  1.00  2.82           C  
ATOM    507  CG  GLN A  37      13.509   5.513 -10.508  1.00  2.82           C  
ATOM    508  CD  GLN A  37      13.529   6.350  -9.251  1.00  2.82           C  
ATOM    509  OE1 GLN A  37      13.450   7.583  -9.278  1.00  2.82           O  
ATOM    510  NE2 GLN A  37      13.631   5.660  -8.123  1.00  2.82           N  
ATOM    511  H   GLN A  37      13.521   6.279 -13.320  1.00  2.41           H  
ATOM    512  HA  GLN A  37      14.673   7.763 -11.146  1.00  2.26           H  
ATOM    513 1HB  GLN A  37      14.832   4.877 -12.033  1.00  3.38           H  
ATOM    514 2HB  GLN A  37      15.626   5.474 -10.577  1.00  3.38           H  
ATOM    515 1HG  GLN A  37      12.701   5.877 -11.138  1.00  3.38           H  
ATOM    516 2HG  GLN A  37      13.343   4.474 -10.256  1.00  3.38           H  
ATOM    517 1HE2 GLN A  37      13.652   6.108  -7.224  1.00  3.38           H  
ATOM    518 2HE2 GLN A  37      13.674   4.665  -8.168  1.00  3.38           H  
ATOM    519  N   GLU A  38      16.670   6.876 -13.572  1.00  2.33           N  
ATOM    520  CA  GLU A  38      18.000   7.094 -14.136  1.00  2.63           C  
ATOM    521  C   GLU A  38      18.448   8.549 -14.040  1.00  2.74           C  
ATOM    522  O   GLU A  38      19.609   8.832 -13.741  1.00  3.58           O  
ATOM    523  CB  GLU A  38      18.034   6.654 -15.599  1.00  3.94           C  
ATOM    524  CG  GLU A  38      19.398   6.805 -16.260  1.00  3.94           C  
ATOM    525  CD  GLU A  38      19.427   6.312 -17.680  1.00  3.94           C  
ATOM    526  OE1 GLU A  38      18.422   5.831 -18.145  1.00  3.94           O  
ATOM    527  OE2 GLU A  38      20.459   6.416 -18.301  1.00  3.94           O  
ATOM    528  H   GLU A  38      15.976   6.405 -14.135  1.00  2.80           H  
ATOM    529  HA  GLU A  38      18.711   6.486 -13.575  1.00  3.16           H  
ATOM    530 1HB  GLU A  38      17.739   5.607 -15.672  1.00  4.73           H  
ATOM    531 2HB  GLU A  38      17.315   7.238 -16.174  1.00  4.73           H  
ATOM    532 1HG  GLU A  38      19.680   7.857 -16.248  1.00  4.73           H  
ATOM    533 2HG  GLU A  38      20.134   6.254 -15.675  1.00  4.73           H  
ATOM    534  N   GLU A  39      17.529   9.466 -14.322  1.00  2.55           N  
ATOM    535  CA  GLU A  39      17.820  10.889 -14.304  1.00  2.81           C  
ATOM    536  C   GLU A  39      17.294  11.600 -13.058  1.00  2.54           C  
ATOM    537  O   GLU A  39      17.349  12.830 -12.989  1.00  2.63           O  
ATOM    538  CB  GLU A  39      17.217  11.535 -15.551  1.00  4.21           C  
ATOM    539  CG  GLU A  39      17.806  11.028 -16.859  1.00  4.21           C  
ATOM    540  CD  GLU A  39      17.147  11.611 -18.079  1.00  4.21           C  
ATOM    541  OE1 GLU A  39      16.142  12.267 -17.938  1.00  4.21           O  
ATOM    542  OE2 GLU A  39      17.650  11.399 -19.156  1.00  4.21           O  
ATOM    543  H   GLU A  39      16.594   9.166 -14.561  1.00  3.06           H  
ATOM    544  HA  GLU A  39      18.903  11.016 -14.333  1.00  3.37           H  
ATOM    545 1HB  GLU A  39      16.142  11.354 -15.572  1.00  5.06           H  
ATOM    546 2HB  GLU A  39      17.369  12.614 -15.511  1.00  5.06           H  
ATOM    547 1HG  GLU A  39      18.868  11.276 -16.883  1.00  5.06           H  
ATOM    548 2HG  GLU A  39      17.716   9.943 -16.889  1.00  5.06           H  
ATOM    549  N   TYR A  40      16.765  10.842 -12.092  1.00  2.34           N  
ATOM    550  CA  TYR A  40      16.166  11.463 -10.923  1.00  2.26           C  
ATOM    551  C   TYR A  40      17.174  12.226 -10.066  1.00  2.32           C  
ATOM    552  O   TYR A  40      16.843  13.326  -9.646  1.00  2.49           O  
ATOM    553  CB  TYR A  40      15.377  10.462 -10.070  1.00  3.39           C  
ATOM    554  CG  TYR A  40      14.672  11.141  -8.912  1.00  3.39           C  
ATOM    555  CD1 TYR A  40      13.495  11.831  -9.149  1.00  3.39           C  
ATOM    556  CD2 TYR A  40      15.187  11.088  -7.629  1.00  3.39           C  
ATOM    557  CE1 TYR A  40      12.832  12.466  -8.118  1.00  3.39           C  
ATOM    558  CE2 TYR A  40      14.524  11.727  -6.591  1.00  3.39           C  
ATOM    559  CZ  TYR A  40      13.353  12.412  -6.832  1.00  3.39           C  
ATOM    560  OH  TYR A  40      12.697  13.045  -5.801  1.00  3.39           O  
ATOM    561  H   TYR A  40      16.781   9.834 -12.149  1.00  2.81           H  
ATOM    562  HA  TYR A  40      15.445  12.199 -11.281  1.00  2.71           H  
ATOM    563 1HB  TYR A  40      14.619   9.981 -10.689  1.00  4.07           H  
ATOM    564 2HB  TYR A  40      16.013   9.680  -9.672  1.00  4.07           H  
ATOM    565  HD1 TYR A  40      13.096  11.872 -10.157  1.00  4.07           H  
ATOM    566  HD2 TYR A  40      16.111  10.545  -7.442  1.00  4.07           H  
ATOM    567  HE1 TYR A  40      11.907  13.007  -8.314  1.00  4.07           H  
ATOM    568  HE2 TYR A  40      14.922  11.694  -5.578  1.00  4.07           H  
ATOM    569  HH  TYR A  40      11.868  13.406  -6.126  1.00  4.07           H  
ATOM    570  N   PRO A  41      18.365  11.681  -9.736  1.00  2.31           N  
ATOM    571  CA  PRO A  41      19.437  12.336  -8.985  1.00  2.42           C  
ATOM    572  C   PRO A  41      19.784  13.693  -9.569  1.00  2.72           C  
ATOM    573  O   PRO A  41      20.007  14.653  -8.831  1.00  2.86           O  
ATOM    574  CB  PRO A  41      20.598  11.359  -9.110  1.00  3.63           C  
ATOM    575  CG  PRO A  41      19.938  10.032  -9.217  1.00  3.63           C  
ATOM    576  CD  PRO A  41      18.743  10.291 -10.085  1.00  3.63           C  
ATOM    577  HA  PRO A  41      19.127  12.449  -7.942  1.00  2.90           H  
ATOM    578 1HB  PRO A  41      21.205  11.604  -9.993  1.00  4.36           H  
ATOM    579 2HB  PRO A  41      21.257  11.440  -8.234  1.00  4.36           H  
ATOM    580 1HG  PRO A  41      20.626   9.294  -9.655  1.00  4.36           H  
ATOM    581 2HG  PRO A  41      19.666   9.662  -8.219  1.00  4.36           H  
ATOM    582 1HD  PRO A  41      19.042  10.224 -11.141  1.00  4.36           H  
ATOM    583 2HD  PRO A  41      17.953   9.578  -9.834  1.00  4.36           H  
ATOM    584  N   ASP A  42      19.803  13.784 -10.897  1.00  2.93           N  
ATOM    585  CA  ASP A  42      20.056  15.051 -11.556  1.00  3.35           C  
ATOM    586  C   ASP A  42      18.929  16.020 -11.287  1.00  3.35           C  
ATOM    587  O   ASP A  42      19.170  17.170 -10.931  1.00  3.69           O  
ATOM    588  CB  ASP A  42      20.223  14.864 -13.066  1.00  5.03           C  
ATOM    589  CG  ASP A  42      21.553  14.237 -13.460  1.00  5.03           C  
ATOM    590  OD1 ASP A  42      22.493  14.342 -12.706  1.00  5.03           O  
ATOM    591  OD2 ASP A  42      21.620  13.659 -14.518  1.00  5.03           O  
ATOM    592  H   ASP A  42      19.626  12.961 -11.458  1.00  3.52           H  
ATOM    593  HA  ASP A  42      20.973  15.477 -11.153  1.00  4.02           H  
ATOM    594 1HB  ASP A  42      19.420  14.233 -13.445  1.00  6.03           H  
ATOM    595 2HB  ASP A  42      20.137  15.831 -13.563  1.00  6.03           H  
ATOM    596  N   TYR A  43      17.698  15.544 -11.434  1.00  3.04           N  
ATOM    597  CA  TYR A  43      16.537  16.391 -11.236  1.00  3.17           C  
ATOM    598  C   TYR A  43      16.376  16.823  -9.785  1.00  3.26           C  
ATOM    599  O   TYR A  43      16.011  17.962  -9.515  1.00  3.98           O  
ATOM    600  CB  TYR A  43      15.288  15.641 -11.695  1.00  4.75           C  
ATOM    601  CG  TYR A  43      15.291  15.361 -13.178  1.00  4.75           C  
ATOM    602  CD1 TYR A  43      14.544  14.312 -13.699  1.00  4.75           C  
ATOM    603  CD2 TYR A  43      16.066  16.144 -14.016  1.00  4.75           C  
ATOM    604  CE1 TYR A  43      14.568  14.062 -15.060  1.00  4.75           C  
ATOM    605  CE2 TYR A  43      16.088  15.897 -15.371  1.00  4.75           C  
ATOM    606  CZ  TYR A  43      15.343  14.864 -15.895  1.00  4.75           C  
ATOM    607  OH  TYR A  43      15.374  14.630 -17.251  1.00  4.75           O  
ATOM    608  H   TYR A  43      17.561  14.582 -11.731  1.00  3.65           H  
ATOM    609  HA  TYR A  43      16.658  17.289 -11.840  1.00  3.80           H  
ATOM    610 1HB  TYR A  43      15.212  14.690 -11.166  1.00  5.71           H  
ATOM    611 2HB  TYR A  43      14.398  16.224 -11.457  1.00  5.71           H  
ATOM    612  HD1 TYR A  43      13.941  13.690 -13.039  1.00  5.71           H  
ATOM    613  HD2 TYR A  43      16.658  16.958 -13.604  1.00  5.71           H  
ATOM    614  HE1 TYR A  43      13.982  13.242 -15.475  1.00  5.71           H  
ATOM    615  HE2 TYR A  43      16.696  16.517 -16.029  1.00  5.71           H  
ATOM    616  HH  TYR A  43      15.469  13.685 -17.417  1.00  5.71           H  
ATOM    617  N   TYR A  44      16.665  15.910  -8.868  1.00  2.83           N  
ATOM    618  CA  TYR A  44      16.539  16.124  -7.438  1.00  2.75           C  
ATOM    619  C   TYR A  44      17.553  17.134  -6.926  1.00  3.04           C  
ATOM    620  O   TYR A  44      17.180  18.113  -6.279  1.00  3.28           O  
ATOM    621  CB  TYR A  44      16.645  14.771  -6.731  1.00  4.12           C  
ATOM    622  CG  TYR A  44      16.538  14.801  -5.226  1.00  4.12           C  
ATOM    623  CD1 TYR A  44      15.396  15.296  -4.614  1.00  4.12           C  
ATOM    624  CD2 TYR A  44      17.563  14.286  -4.458  1.00  4.12           C  
ATOM    625  CE1 TYR A  44      15.299  15.298  -3.235  1.00  4.12           C  
ATOM    626  CE2 TYR A  44      17.465  14.275  -3.086  1.00  4.12           C  
ATOM    627  CZ  TYR A  44      16.340  14.784  -2.473  1.00  4.12           C  
ATOM    628  OH  TYR A  44      16.252  14.790  -1.099  1.00  4.12           O  
ATOM    629  H   TYR A  44      16.964  15.002  -9.175  1.00  3.40           H  
ATOM    630  HA  TYR A  44      15.547  16.532  -7.241  1.00  3.30           H  
ATOM    631 1HB  TYR A  44      15.860  14.119  -7.112  1.00  4.95           H  
ATOM    632 2HB  TYR A  44      17.596  14.307  -6.991  1.00  4.95           H  
ATOM    633  HD1 TYR A  44      14.580  15.691  -5.220  1.00  4.95           H  
ATOM    634  HD2 TYR A  44      18.447  13.882  -4.944  1.00  4.95           H  
ATOM    635  HE1 TYR A  44      14.409  15.696  -2.749  1.00  4.95           H  
ATOM    636  HE2 TYR A  44      18.277  13.865  -2.488  1.00  4.95           H  
ATOM    637  HH  TYR A  44      15.595  15.440  -0.819  1.00  4.95           H  
ATOM    638  N   PHE A  45      18.830  16.925  -7.233  1.00  3.13           N  
ATOM    639  CA  PHE A  45      19.854  17.869  -6.802  1.00  3.54           C  
ATOM    640  C   PHE A  45      19.702  19.220  -7.504  1.00  4.11           C  
ATOM    641  O   PHE A  45      19.983  20.269  -6.918  1.00  4.61           O  
ATOM    642  CB  PHE A  45      21.244  17.253  -6.957  1.00  5.31           C  
ATOM    643  CG  PHE A  45      21.553  16.331  -5.806  1.00  5.31           C  
ATOM    644  CD1 PHE A  45      20.913  15.112  -5.673  1.00  5.31           C  
ATOM    645  CD2 PHE A  45      22.484  16.691  -4.845  1.00  5.31           C  
ATOM    646  CE1 PHE A  45      21.186  14.290  -4.599  1.00  5.31           C  
ATOM    647  CE2 PHE A  45      22.760  15.870  -3.772  1.00  5.31           C  
ATOM    648  CZ  PHE A  45      22.100  14.667  -3.649  1.00  5.31           C  
ATOM    649  H   PHE A  45      19.107  16.109  -7.764  1.00  3.76           H  
ATOM    650  HA  PHE A  45      19.722  18.036  -5.736  1.00  4.25           H  
ATOM    651 1HB  PHE A  45      21.303  16.685  -7.884  1.00  6.37           H  
ATOM    652 2HB  PHE A  45      22.001  18.035  -6.990  1.00  6.37           H  
ATOM    653  HD1 PHE A  45      20.178  14.809  -6.417  1.00  6.37           H  
ATOM    654  HD2 PHE A  45      22.996  17.644  -4.943  1.00  6.37           H  
ATOM    655  HE1 PHE A  45      20.671  13.343  -4.498  1.00  6.37           H  
ATOM    656  HE2 PHE A  45      23.492  16.173  -3.024  1.00  6.37           H  
ATOM    657  HZ  PHE A  45      22.305  14.009  -2.808  1.00  6.37           H  
ATOM    658  N   ARG A  46      19.198  19.198  -8.740  1.00  4.17           N  
ATOM    659  CA  ARG A  46      18.901  20.415  -9.480  1.00  4.95           C  
ATOM    660  C   ARG A  46      17.831  21.257  -8.803  1.00  5.05           C  
ATOM    661  O   ARG A  46      18.079  22.416  -8.466  1.00  5.82           O  
ATOM    662  CB  ARG A  46      18.471  20.082 -10.900  1.00  7.43           C  
ATOM    663  CG  ARG A  46      18.087  21.261 -11.775  1.00  7.43           C  
ATOM    664  CD  ARG A  46      17.782  20.814 -13.160  1.00  7.43           C  
ATOM    665  NE  ARG A  46      16.664  19.884 -13.214  1.00  7.43           N  
ATOM    666  CZ  ARG A  46      15.361  20.229 -13.192  1.00  7.43           C  
ATOM    667  NH1 ARG A  46      15.010  21.494 -13.127  1.00  7.43           N  
ATOM    668  NH2 ARG A  46      14.430  19.292 -13.244  1.00  7.43           N  
ATOM    669  H   ARG A  46      19.019  18.317  -9.206  1.00  5.00           H  
ATOM    670  HA  ARG A  46      19.815  21.008  -9.537  1.00  5.94           H  
ATOM    671 1HB  ARG A  46      19.287  19.570 -11.406  1.00  8.91           H  
ATOM    672 2HB  ARG A  46      17.623  19.400 -10.875  1.00  8.91           H  
ATOM    673 1HG  ARG A  46      17.202  21.748 -11.366  1.00  8.91           H  
ATOM    674 2HG  ARG A  46      18.912  21.973 -11.814  1.00  8.91           H  
ATOM    675 1HD  ARG A  46      17.532  21.680 -13.772  1.00  8.91           H  
ATOM    676 2HD  ARG A  46      18.656  20.317 -13.579  1.00  8.91           H  
ATOM    677  HE  ARG A  46      16.884  18.901 -13.266  1.00  8.91           H  
ATOM    678 1HH1 ARG A  46      15.716  22.215 -13.091  1.00  8.91           H  
ATOM    679 2HH1 ARG A  46      14.029  21.739 -13.115  1.00  8.91           H  
ATOM    680 1HH2 ARG A  46      14.689  18.319 -13.296  1.00  8.91           H  
ATOM    681 2HH2 ARG A  46      13.449  19.548 -13.234  1.00  8.91           H  
ATOM    682  N   VAL A  47      16.639  20.690  -8.585  1.00  4.33           N  
ATOM    683  CA  VAL A  47      15.577  21.498  -7.998  1.00  4.39           C  
ATOM    684  C   VAL A  47      15.875  21.895  -6.572  1.00  4.48           C  
ATOM    685  O   VAL A  47      15.416  22.949  -6.154  1.00  4.95           O  
ATOM    686  CB  VAL A  47      14.203  20.782  -8.028  1.00  6.58           C  
ATOM    687  CG1 VAL A  47      13.814  20.476  -9.466  1.00  6.58           C  
ATOM    688  CG2 VAL A  47      14.226  19.521  -7.169  1.00  6.58           C  
ATOM    689  H   VAL A  47      16.462  19.729  -8.850  1.00  5.20           H  
ATOM    690  HA  VAL A  47      15.486  22.409  -8.590  1.00  5.27           H  
ATOM    691  HB  VAL A  47      13.447  21.461  -7.634  1.00  7.90           H  
ATOM    692 1HG1 VAL A  47      12.831  20.003  -9.485  1.00  7.90           H  
ATOM    693 2HG1 VAL A  47      13.780  21.403 -10.037  1.00  7.90           H  
ATOM    694 3HG1 VAL A  47      14.544  19.805  -9.911  1.00  7.90           H  
ATOM    695 1HG2 VAL A  47      13.245  19.049  -7.197  1.00  7.90           H  
ATOM    696 2HG2 VAL A  47      14.972  18.828  -7.551  1.00  7.90           H  
ATOM    697 3HG2 VAL A  47      14.468  19.781  -6.140  1.00  7.90           H  
ATOM    698  N   THR A  48      16.689  21.103  -5.846  1.00  4.26           N  
ATOM    699  CA  THR A  48      17.077  21.412  -4.462  1.00  4.44           C  
ATOM    700  C   THR A  48      18.253  22.332  -4.355  1.00  5.04           C  
ATOM    701  O   THR A  48      18.654  22.672  -3.242  1.00  5.36           O  
ATOM    702  CB  THR A  48      17.381  20.128  -3.662  1.00  6.66           C  
ATOM    703  OG1 THR A  48      18.417  19.410  -4.330  1.00  6.66           O  
ATOM    704  CG2 THR A  48      16.153  19.234  -3.514  1.00  6.66           C  
ATOM    705  H   THR A  48      17.024  20.230  -6.240  1.00  5.11           H  
ATOM    706  HA  THR A  48      16.287  21.930  -3.974  1.00  5.33           H  
ATOM    707  HB  THR A  48      17.736  20.405  -2.669  1.00  7.99           H  
ATOM    708  HG1 THR A  48      18.065  19.061  -5.156  1.00  7.99           H  
ATOM    709 1HG2 THR A  48      16.416  18.341  -2.953  1.00  7.99           H  
ATOM    710 2HG2 THR A  48      15.373  19.772  -2.982  1.00  7.99           H  
ATOM    711 3HG2 THR A  48      15.786  18.944  -4.496  1.00  7.99           H  
ATOM    712  N   LYS A  49      18.812  22.751  -5.492  1.00  5.31           N  
ATOM    713  CA  LYS A  49      19.974  23.622  -5.495  1.00  5.96           C  
ATOM    714  C   LYS A  49      21.075  23.069  -4.597  1.00  6.02           C  
ATOM    715  O   LYS A  49      21.748  23.822  -3.890  1.00  6.64           O  
ATOM    716  CB  LYS A  49      19.573  25.028  -5.047  1.00  8.94           C  
ATOM    717  CG  LYS A  49      18.517  25.681  -5.929  1.00  8.94           C  
ATOM    718  CD  LYS A  49      18.205  27.094  -5.464  1.00  8.94           C  
ATOM    719  CE  LYS A  49      17.121  27.732  -6.320  1.00  8.94           C  
ATOM    720  NZ  LYS A  49      16.793  29.110  -5.863  1.00  8.94           N  
ATOM    721  H   LYS A  49      18.441  22.472  -6.390  1.00  6.37           H  
ATOM    722  HA  LYS A  49      20.364  23.676  -6.512  1.00  7.15           H  
ATOM    723 1HB  LYS A  49      19.188  24.996  -4.028  1.00 10.73           H  
ATOM    724 2HB  LYS A  49      20.452  25.673  -5.044  1.00 10.73           H  
ATOM    725 1HG  LYS A  49      18.875  25.717  -6.958  1.00 10.73           H  
ATOM    726 2HG  LYS A  49      17.603  25.089  -5.902  1.00 10.73           H  
ATOM    727 1HD  LYS A  49      17.869  27.069  -4.426  1.00 10.73           H  
ATOM    728 2HD  LYS A  49      19.106  27.704  -5.521  1.00 10.73           H  
ATOM    729 1HE  LYS A  49      17.461  27.775  -7.354  1.00 10.73           H  
ATOM    730 2HE  LYS A  49      16.220  27.121  -6.272  1.00 10.73           H  
ATOM    731 1HZ  LYS A  49      16.072  29.499  -6.454  1.00 10.73           H  
ATOM    732 2HZ  LYS A  49      16.464  29.080  -4.908  1.00 10.73           H  
ATOM    733 3HZ  LYS A  49      17.619  29.689  -5.916  1.00 10.73           H  
ATOM    734  N   SER A  50      21.245  21.744  -4.622  1.00  5.49           N  
ATOM    735  CA  SER A  50      22.244  21.086  -3.805  1.00  5.50           C  
ATOM    736  C   SER A  50      23.300  20.434  -4.676  1.00  5.57           C  
ATOM    737  O   SER A  50      24.098  19.639  -4.186  1.00  5.47           O  
ATOM    738  CB  SER A  50      21.605  20.054  -2.898  1.00  8.25           C  
ATOM    739  OG  SER A  50      20.966  19.053  -3.633  1.00  8.25           O  
ATOM    740  H   SER A  50      20.672  21.177  -5.236  1.00  6.59           H  
ATOM    741  HA  SER A  50      22.730  21.836  -3.183  1.00  6.60           H  
ATOM    742 1HB  SER A  50      22.375  19.610  -2.270  1.00  9.90           H  
ATOM    743 2HB  SER A  50      20.887  20.539  -2.238  1.00  9.90           H  
ATOM    744  HG  SER A  50      20.091  19.386  -3.856  1.00  9.90           H  
ATOM    745  N   GLU A  51      23.289  20.768  -5.972  1.00  6.12           N  
ATOM    746  CA  GLU A  51      24.225  20.247  -6.973  1.00  6.36           C  
ATOM    747  C   GLU A  51      25.693  20.287  -6.550  1.00  6.76           C  
ATOM    748  O   GLU A  51      26.473  19.422  -6.949  1.00  7.35           O  
ATOM    749  CB  GLU A  51      24.058  21.000  -8.289  1.00  9.54           C  
ATOM    750  CG  GLU A  51      24.989  20.524  -9.398  1.00  9.54           C  
ATOM    751  CD  GLU A  51      24.739  19.104  -9.847  1.00  9.54           C  
ATOM    752  OE1 GLU A  51      23.650  18.607  -9.676  1.00  9.54           O  
ATOM    753  OE2 GLU A  51      25.648  18.505 -10.371  1.00  9.54           O  
ATOM    754  H   GLU A  51      22.595  21.425  -6.294  1.00  7.34           H  
ATOM    755  HA  GLU A  51      23.967  19.203  -7.153  1.00  7.63           H  
ATOM    756 1HB  GLU A  51      23.032  20.895  -8.642  1.00 11.45           H  
ATOM    757 2HB  GLU A  51      24.242  22.062  -8.128  1.00 11.45           H  
ATOM    758 1HG  GLU A  51      24.873  21.186 -10.256  1.00 11.45           H  
ATOM    759 2HG  GLU A  51      26.018  20.610  -9.050  1.00 11.45           H  
ATOM    760  N   HIS A  52      26.081  21.290  -5.761  1.00  6.87           N  
ATOM    761  CA  HIS A  52      27.457  21.412  -5.290  1.00  7.42           C  
ATOM    762  C   HIS A  52      27.897  20.249  -4.385  1.00  7.04           C  
ATOM    763  O   HIS A  52      29.095  20.013  -4.213  1.00  7.80           O  
ATOM    764  CB  HIS A  52      27.623  22.731  -4.541  1.00 11.13           C  
ATOM    765  CG  HIS A  52      26.836  22.800  -3.271  1.00 11.13           C  
ATOM    766  ND1 HIS A  52      25.465  22.943  -3.253  1.00 11.13           N  
ATOM    767  CD2 HIS A  52      27.228  22.761  -1.976  1.00 11.13           C  
ATOM    768  CE1 HIS A  52      25.047  22.986  -2.000  1.00 11.13           C  
ATOM    769  NE2 HIS A  52      26.097  22.881  -1.207  1.00 11.13           N  
ATOM    770  H   HIS A  52      25.408  21.985  -5.474  1.00  8.24           H  
ATOM    771  HA  HIS A  52      28.127  21.427  -6.149  1.00  8.90           H  
ATOM    772 1HB  HIS A  52      28.676  22.885  -4.301  1.00 13.36           H  
ATOM    773 2HB  HIS A  52      27.310  23.555  -5.182  1.00 13.36           H  
ATOM    774  HD2 HIS A  52      28.251  22.659  -1.612  1.00 13.36           H  
ATOM    775  HE1 HIS A  52      24.012  23.094  -1.677  1.00 13.36           H  
ATOM    776  HE2 HIS A  52      26.078  22.886  -0.197  1.00 13.36           H  
ATOM    777  N   LEU A  53      26.944  19.482  -3.851  1.00  6.29           N  
ATOM    778  CA  LEU A  53      27.264  18.334  -3.015  1.00  5.99           C  
ATOM    779  C   LEU A  53      27.539  17.121  -3.891  1.00  5.82           C  
ATOM    780  O   LEU A  53      26.716  16.210  -3.961  1.00  5.45           O  
ATOM    781  CB  LEU A  53      26.106  18.015  -2.068  1.00  8.98           C  
ATOM    782  CG  LEU A  53      25.690  19.114  -1.094  1.00  8.98           C  
ATOM    783  CD1 LEU A  53      24.483  18.635  -0.295  1.00  8.98           C  
ATOM    784  CD2 LEU A  53      26.859  19.439  -0.180  1.00  8.98           C  
ATOM    785  H   LEU A  53      25.970  19.689  -4.017  1.00  7.55           H  
ATOM    786  HA  LEU A  53      28.157  18.559  -2.433  1.00  7.19           H  
ATOM    787 1HB  LEU A  53      25.233  17.745  -2.660  1.00 10.78           H  
ATOM    788 2HB  LEU A  53      26.395  17.160  -1.465  1.00 10.78           H  
ATOM    789  HG  LEU A  53      25.398  20.006  -1.649  1.00 10.78           H  
ATOM    790 1HD1 LEU A  53      24.173  19.416   0.399  1.00 10.78           H  
ATOM    791 2HD1 LEU A  53      23.663  18.406  -0.975  1.00 10.78           H  
ATOM    792 3HD1 LEU A  53      24.751  17.739   0.264  1.00 10.78           H  
ATOM    793 1HD2 LEU A  53      26.568  20.224   0.519  1.00 10.78           H  
ATOM    794 2HD2 LEU A  53      27.146  18.547   0.376  1.00 10.78           H  
ATOM    795 3HD2 LEU A  53      27.704  19.782  -0.778  1.00 10.78           H  
ATOM    796  N   THR A  54      28.701  17.134  -4.549  1.00  6.19           N  
ATOM    797  CA  THR A  54      29.120  16.099  -5.497  1.00  6.34           C  
ATOM    798  C   THR A  54      29.134  14.690  -4.928  1.00  5.25           C  
ATOM    799  O   THR A  54      28.515  13.790  -5.495  1.00  4.42           O  
ATOM    800  CB  THR A  54      30.531  16.405  -6.043  1.00  9.51           C  
ATOM    801  OG1 THR A  54      30.518  17.649  -6.754  1.00  9.51           O  
ATOM    802  CG2 THR A  54      30.990  15.291  -6.972  1.00  9.51           C  
ATOM    803  H   THR A  54      29.301  17.937  -4.400  1.00  7.43           H  
ATOM    804  HA  THR A  54      28.422  16.110  -6.334  1.00  7.61           H  
ATOM    805  HB  THR A  54      31.230  16.484  -5.210  1.00 11.41           H  
ATOM    806  HG1 THR A  54      30.221  18.350  -6.167  1.00 11.41           H  
ATOM    807 1HG2 THR A  54      31.989  15.517  -7.345  1.00 11.41           H  
ATOM    808 2HG2 THR A  54      31.013  14.346  -6.428  1.00 11.41           H  
ATOM    809 3HG2 THR A  54      30.301  15.208  -7.811  1.00 11.41           H  
ATOM    810  N   ASP A  55      29.845  14.500  -3.822  1.00  6.01           N  
ATOM    811  CA  ASP A  55      29.969  13.182  -3.212  1.00  5.47           C  
ATOM    812  C   ASP A  55      28.636  12.680  -2.690  1.00  4.61           C  
ATOM    813  O   ASP A  55      28.350  11.480  -2.737  1.00  4.29           O  
ATOM    814  CB  ASP A  55      30.988  13.221  -2.076  1.00  8.21           C  
ATOM    815  CG  ASP A  55      32.416  13.387  -2.577  1.00  8.21           C  
ATOM    816  OD1 ASP A  55      32.639  13.213  -3.751  1.00  8.21           O  
ATOM    817  OD2 ASP A  55      33.270  13.690  -1.779  1.00  8.21           O  
ATOM    818  H   ASP A  55      30.325  15.283  -3.403  1.00  7.21           H  
ATOM    819  HA  ASP A  55      30.322  12.483  -3.971  1.00  6.56           H  
ATOM    820 1HB  ASP A  55      30.755  14.046  -1.402  1.00  9.85           H  
ATOM    821 2HB  ASP A  55      30.926  12.298  -1.498  1.00  9.85           H  
ATOM    822  N   HIS A  56      27.827  13.606  -2.192  1.00  4.47           N  
ATOM    823  CA  HIS A  56      26.524  13.280  -1.665  1.00  3.84           C  
ATOM    824  C   HIS A  56      25.628  12.814  -2.802  1.00  3.41           C  
ATOM    825  O   HIS A  56      24.914  11.817  -2.672  1.00  2.98           O  
ATOM    826  CB  HIS A  56      25.929  14.480  -0.950  1.00  5.76           C  
ATOM    827  CG  HIS A  56      24.728  14.127  -0.171  1.00  5.76           C  
ATOM    828  ND1 HIS A  56      24.794  13.286   0.912  1.00  5.76           N  
ATOM    829  CD2 HIS A  56      23.441  14.501  -0.285  1.00  5.76           C  
ATOM    830  CE1 HIS A  56      23.587  13.136   1.414  1.00  5.76           C  
ATOM    831  NE2 HIS A  56      22.746  13.867   0.711  1.00  5.76           N  
ATOM    832  H   HIS A  56      28.129  14.569  -2.176  1.00  5.36           H  
ATOM    833  HA  HIS A  56      26.610  12.464  -0.948  1.00  4.61           H  
ATOM    834 1HB  HIS A  56      26.667  14.920  -0.278  1.00  6.91           H  
ATOM    835 2HB  HIS A  56      25.648  15.231  -1.683  1.00  6.91           H  
ATOM    836  HD1 HIS A  56      25.620  13.231   1.483  1.00  6.91           H  
ATOM    837  HD2 HIS A  56      22.924  15.161  -0.978  1.00  6.91           H  
ATOM    838  HE1 HIS A  56      23.424  12.499   2.283  1.00  6.91           H  
ATOM    839  N   LYS A  57      25.673  13.549  -3.915  1.00  3.63           N  
ATOM    840  CA  LYS A  57      24.923  13.207  -5.108  1.00  3.39           C  
ATOM    841  C   LYS A  57      25.333  11.848  -5.630  1.00  3.24           C  
ATOM    842  O   LYS A  57      24.470  11.063  -6.016  1.00  2.81           O  
ATOM    843  CB  LYS A  57      25.106  14.262  -6.187  1.00  5.08           C  
ATOM    844  CG  LYS A  57      24.262  14.015  -7.423  1.00  5.08           C  
ATOM    845  CD  LYS A  57      24.428  15.132  -8.436  1.00  5.08           C  
ATOM    846  CE  LYS A  57      23.590  14.860  -9.669  1.00  5.08           C  
ATOM    847  NZ  LYS A  57      23.792  15.883 -10.726  1.00  5.08           N  
ATOM    848  H   LYS A  57      26.252  14.376  -3.942  1.00  4.36           H  
ATOM    849  HA  LYS A  57      23.870  13.147  -4.855  1.00  4.07           H  
ATOM    850 1HB  LYS A  57      24.855  15.245  -5.790  1.00  6.10           H  
ATOM    851 2HB  LYS A  57      26.152  14.292  -6.494  1.00  6.10           H  
ATOM    852 1HG  LYS A  57      24.559  13.072  -7.882  1.00  6.10           H  
ATOM    853 2HG  LYS A  57      23.213  13.946  -7.139  1.00  6.10           H  
ATOM    854 1HD  LYS A  57      24.116  16.079  -7.995  1.00  6.10           H  
ATOM    855 2HD  LYS A  57      25.475  15.214  -8.727  1.00  6.10           H  
ATOM    856 1HE  LYS A  57      23.855  13.883 -10.071  1.00  6.10           H  
ATOM    857 2HE  LYS A  57      22.539  14.850  -9.388  1.00  6.10           H  
ATOM    858 1HZ  LYS A  57      23.209  15.629 -11.514  1.00  6.10           H  
ATOM    859 2HZ  LYS A  57      23.540  16.803 -10.378  1.00  6.10           H  
ATOM    860 3HZ  LYS A  57      24.759  15.895 -11.012  1.00  6.10           H  
ATOM    861  N   ASP A  58      26.642  11.565  -5.628  1.00  3.69           N  
ATOM    862  CA  ASP A  58      27.145  10.262  -6.043  1.00  3.75           C  
ATOM    863  C   ASP A  58      26.545   9.153  -5.197  1.00  2.98           C  
ATOM    864  O   ASP A  58      26.114   8.133  -5.738  1.00  2.56           O  
ATOM    865  CB  ASP A  58      28.678  10.210  -5.977  1.00  5.62           C  
ATOM    866  CG  ASP A  58      29.383  10.990  -7.095  1.00  5.62           C  
ATOM    867  OD1 ASP A  58      28.762  11.291  -8.091  1.00  5.62           O  
ATOM    868  OD2 ASP A  58      30.549  11.264  -6.942  1.00  5.62           O  
ATOM    869  H   ASP A  58      27.305  12.271  -5.335  1.00  4.43           H  
ATOM    870  HA  ASP A  58      26.849  10.088  -7.067  1.00  4.50           H  
ATOM    871 1HB  ASP A  58      29.011  10.610  -5.020  1.00  6.75           H  
ATOM    872 2HB  ASP A  58      29.005   9.171  -6.025  1.00  6.75           H  
ATOM    873  N   THR A  59      26.482   9.368  -3.879  1.00  2.97           N  
ATOM    874  CA  THR A  59      25.871   8.397  -2.983  1.00  2.55           C  
ATOM    875  C   THR A  59      24.416   8.169  -3.358  1.00  2.10           C  
ATOM    876  O   THR A  59      23.960   7.027  -3.398  1.00  1.83           O  
ATOM    877  CB  THR A  59      25.954   8.851  -1.512  1.00  3.82           C  
ATOM    878  OG1 THR A  59      27.328   8.964  -1.118  1.00  3.82           O  
ATOM    879  CG2 THR A  59      25.242   7.855  -0.610  1.00  3.82           C  
ATOM    880  H   THR A  59      26.884  10.213  -3.489  1.00  3.56           H  
ATOM    881  HA  THR A  59      26.400   7.449  -3.082  1.00  3.06           H  
ATOM    882  HB  THR A  59      25.479   9.824  -1.405  1.00  4.59           H  
ATOM    883  HG1 THR A  59      27.756   9.646  -1.646  1.00  4.59           H  
ATOM    884 1HG2 THR A  59      25.305   8.191   0.424  1.00  4.59           H  
ATOM    885 2HG2 THR A  59      24.196   7.781  -0.905  1.00  4.59           H  
ATOM    886 3HG2 THR A  59      25.715   6.878  -0.703  1.00  4.59           H  
ATOM    887  N   PHE A  60      23.701   9.255  -3.645  1.00  2.09           N  
ATOM    888  CA  PHE A  60      22.304   9.170  -4.038  1.00  1.83           C  
ATOM    889  C   PHE A  60      22.122   8.423  -5.352  1.00  1.75           C  
ATOM    890  O   PHE A  60      21.208   7.610  -5.469  1.00  1.56           O  
ATOM    891  CB  PHE A  60      21.675  10.546  -4.110  1.00  2.75           C  
ATOM    892  CG  PHE A  60      20.204  10.499  -4.385  1.00  2.75           C  
ATOM    893  CD1 PHE A  60      19.364   9.888  -3.478  1.00  2.75           C  
ATOM    894  CD2 PHE A  60      19.647  11.086  -5.504  1.00  2.75           C  
ATOM    895  CE1 PHE A  60      18.007   9.862  -3.669  1.00  2.75           C  
ATOM    896  CE2 PHE A  60      18.282  11.059  -5.702  1.00  2.75           C  
ATOM    897  CZ  PHE A  60      17.463  10.447  -4.779  1.00  2.75           C  
ATOM    898  H   PHE A  60      24.133  10.168  -3.568  1.00  2.51           H  
ATOM    899  HA  PHE A  60      21.774   8.612  -3.268  1.00  2.20           H  
ATOM    900 1HB  PHE A  60      21.834  11.072  -3.170  1.00  3.29           H  
ATOM    901 2HB  PHE A  60      22.151  11.129  -4.897  1.00  3.29           H  
ATOM    902  HD1 PHE A  60      19.798   9.423  -2.598  1.00  3.29           H  
ATOM    903  HD2 PHE A  60      20.299  11.580  -6.222  1.00  3.29           H  
ATOM    904  HE1 PHE A  60      17.363   9.378  -2.940  1.00  3.29           H  
ATOM    905  HE2 PHE A  60      17.849  11.527  -6.583  1.00  3.29           H  
ATOM    906  HZ  PHE A  60      16.389  10.420  -4.925  1.00  3.29           H  
ATOM    907  N   LYS A  61      22.988   8.693  -6.335  1.00  1.94           N  
ATOM    908  CA  LYS A  61      22.937   7.991  -7.616  1.00  1.98           C  
ATOM    909  C   LYS A  61      23.098   6.493  -7.413  1.00  1.88           C  
ATOM    910  O   LYS A  61      22.407   5.703  -8.061  1.00  1.80           O  
ATOM    911  CB  LYS A  61      24.023   8.506  -8.570  1.00  2.97           C  
ATOM    912  CG  LYS A  61      23.763   9.885  -9.164  1.00  2.97           C  
ATOM    913  CD  LYS A  61      24.807  10.247 -10.209  1.00  2.97           C  
ATOM    914  CE  LYS A  61      26.128  10.528  -9.533  1.00  2.97           C  
ATOM    915  NZ  LYS A  61      27.188  11.007 -10.457  1.00  2.97           N  
ATOM    916  H   LYS A  61      23.698   9.396  -6.192  1.00  2.33           H  
ATOM    917  HA  LYS A  61      21.962   8.165  -8.070  1.00  2.38           H  
ATOM    918 1HB  LYS A  61      24.976   8.549  -8.043  1.00  3.56           H  
ATOM    919 2HB  LYS A  61      24.140   7.806  -9.397  1.00  3.56           H  
ATOM    920 1HG  LYS A  61      22.793   9.874  -9.653  1.00  3.56           H  
ATOM    921 2HG  LYS A  61      23.755  10.638  -8.378  1.00  3.56           H  
ATOM    922 1HD  LYS A  61      24.930   9.421 -10.911  1.00  3.56           H  
ATOM    923 2HD  LYS A  61      24.489  11.131 -10.760  1.00  3.56           H  
ATOM    924 1HE  LYS A  61      25.970  11.283  -8.764  1.00  3.56           H  
ATOM    925 2HE  LYS A  61      26.475   9.611  -9.059  1.00  3.56           H  
ATOM    926 1HZ  LYS A  61      28.016  11.164  -9.891  1.00  3.56           H  
ATOM    927 2HZ  LYS A  61      27.376  10.312 -11.165  1.00  3.56           H  
ATOM    928 3HZ  LYS A  61      26.902  11.871 -10.895  1.00  3.56           H  
ATOM    929  N   ILE A  62      23.988   6.111  -6.492  1.00  1.90           N  
ATOM    930  CA  ILE A  62      24.191   4.714  -6.146  1.00  1.80           C  
ATOM    931  C   ILE A  62      22.930   4.130  -5.536  1.00  1.55           C  
ATOM    932  O   ILE A  62      22.496   3.048  -5.934  1.00  1.46           O  
ATOM    933  CB  ILE A  62      25.366   4.550  -5.169  1.00  2.70           C  
ATOM    934  CG1 ILE A  62      26.681   4.903  -5.867  1.00  2.70           C  
ATOM    935  CG2 ILE A  62      25.401   3.129  -4.630  1.00  2.70           C  
ATOM    936  CD1 ILE A  62      27.844   5.063  -4.916  1.00  2.70           C  
ATOM    937  H   ILE A  62      24.552   6.813  -6.026  1.00  2.28           H  
ATOM    938  HA  ILE A  62      24.420   4.160  -7.056  1.00  2.16           H  
ATOM    939  HB  ILE A  62      25.249   5.241  -4.338  1.00  3.24           H  
ATOM    940 1HG1 ILE A  62      26.926   4.114  -6.578  1.00  3.24           H  
ATOM    941 2HG1 ILE A  62      26.554   5.831  -6.421  1.00  3.24           H  
ATOM    942 1HG2 ILE A  62      26.230   3.026  -3.931  1.00  3.24           H  
ATOM    943 2HG2 ILE A  62      24.465   2.913  -4.117  1.00  3.24           H  
ATOM    944 3HG2 ILE A  62      25.533   2.430  -5.456  1.00  3.24           H  
ATOM    945 1HD1 ILE A  62      28.744   5.309  -5.480  1.00  3.24           H  
ATOM    946 2HD1 ILE A  62      27.628   5.865  -4.210  1.00  3.24           H  
ATOM    947 3HD1 ILE A  62      28.000   4.133  -4.372  1.00  3.24           H  
ATOM    948  N   ILE A  63      22.335   4.862  -4.587  1.00  1.48           N  
ATOM    949  CA  ILE A  63      21.111   4.421  -3.933  1.00  1.37           C  
ATOM    950  C   ILE A  63      20.014   4.175  -4.949  1.00  1.33           C  
ATOM    951  O   ILE A  63      19.372   3.128  -4.911  1.00  1.48           O  
ATOM    952  CB  ILE A  63      20.607   5.457  -2.902  1.00  2.06           C  
ATOM    953  CG1 ILE A  63      21.556   5.551  -1.708  1.00  2.06           C  
ATOM    954  CG2 ILE A  63      19.215   5.078  -2.427  1.00  2.06           C  
ATOM    955  CD1 ILE A  63      21.279   6.745  -0.824  1.00  2.06           C  
ATOM    956  H   ILE A  63      22.755   5.736  -4.297  1.00  1.78           H  
ATOM    957  HA  ILE A  63      21.313   3.485  -3.413  1.00  1.64           H  
ATOM    958  HB  ILE A  63      20.570   6.440  -3.367  1.00  2.47           H  
ATOM    959 1HG1 ILE A  63      21.458   4.648  -1.106  1.00  2.47           H  
ATOM    960 2HG1 ILE A  63      22.582   5.610  -2.065  1.00  2.47           H  
ATOM    961 1HG2 ILE A  63      18.859   5.822  -1.716  1.00  2.47           H  
ATOM    962 2HG2 ILE A  63      18.542   5.038  -3.279  1.00  2.47           H  
ATOM    963 3HG2 ILE A  63      19.248   4.101  -1.945  1.00  2.47           H  
ATOM    964 1HD1 ILE A  63      21.982   6.751   0.010  1.00  2.47           H  
ATOM    965 2HD1 ILE A  63      21.393   7.661  -1.401  1.00  2.47           H  
ATOM    966 3HD1 ILE A  63      20.262   6.684  -0.439  1.00  2.47           H  
ATOM    967  N   CYS A  64      19.818   5.128  -5.866  1.00  1.28           N  
ATOM    968  CA  CYS A  64      18.807   5.010  -6.910  1.00  1.23           C  
ATOM    969  C   CYS A  64      19.039   3.795  -7.790  1.00  1.23           C  
ATOM    970  O   CYS A  64      18.113   3.021  -8.032  1.00  1.14           O  
ATOM    971  CB  CYS A  64      18.764   6.265  -7.778  1.00  1.84           C  
ATOM    972  SG  CYS A  64      18.064   7.709  -6.953  1.00  1.84           S  
ATOM    973  H   CYS A  64      20.382   5.966  -5.832  1.00  1.54           H  
ATOM    974  HA  CYS A  64      17.834   4.906  -6.428  1.00  1.48           H  
ATOM    975 1HB  CYS A  64      19.777   6.518  -8.094  1.00  2.21           H  
ATOM    976 2HB  CYS A  64      18.179   6.071  -8.677  1.00  2.21           H  
ATOM    977  HG  CYS A  64      18.819   7.632  -5.863  1.00  2.21           H  
ATOM    978  N   GLY A  65      20.281   3.597  -8.236  1.00  1.44           N  
ATOM    979  CA  GLY A  65      20.613   2.441  -9.063  1.00  1.63           C  
ATOM    980  C   GLY A  65      20.295   1.125  -8.350  1.00  1.59           C  
ATOM    981  O   GLY A  65      19.849   0.163  -8.978  1.00  2.55           O  
ATOM    982  H   GLY A  65      21.011   4.265  -8.019  1.00  1.73           H  
ATOM    983 1HA  GLY A  65      20.058   2.494 -10.000  1.00  1.96           H  
ATOM    984 2HA  GLY A  65      21.672   2.472  -9.318  1.00  1.96           H  
ATOM    985  N   LEU A  66      20.503   1.098  -7.034  1.00  1.16           N  
ATOM    986  CA  LEU A  66      20.243  -0.081  -6.221  1.00  1.15           C  
ATOM    987  C   LEU A  66      18.785  -0.257  -5.762  1.00  1.09           C  
ATOM    988  O   LEU A  66      18.476  -1.245  -5.095  1.00  1.73           O  
ATOM    989  CB  LEU A  66      21.141  -0.044  -4.981  1.00  1.72           C  
ATOM    990  CG  LEU A  66      22.648  -0.141  -5.244  1.00  1.72           C  
ATOM    991  CD1 LEU A  66      23.399   0.040  -3.933  1.00  1.72           C  
ATOM    992  CD2 LEU A  66      22.962  -1.489  -5.872  1.00  1.72           C  
ATOM    993  H   LEU A  66      20.895   1.914  -6.579  1.00  1.39           H  
ATOM    994  HA  LEU A  66      20.513  -0.954  -6.814  1.00  1.38           H  
ATOM    995 1HB  LEU A  66      20.959   0.891  -4.453  1.00  2.07           H  
ATOM    996 2HB  LEU A  66      20.864  -0.867  -4.324  1.00  2.07           H  
ATOM    997  HG  LEU A  66      22.956   0.652  -5.924  1.00  2.07           H  
ATOM    998 1HD1 LEU A  66      24.472  -0.021  -4.116  1.00  2.07           H  
ATOM    999 2HD1 LEU A  66      23.159   1.015  -3.509  1.00  2.07           H  
ATOM   1000 3HD1 LEU A  66      23.105  -0.743  -3.234  1.00  2.07           H  
ATOM   1001 1HD2 LEU A  66      24.033  -1.561  -6.063  1.00  2.07           H  
ATOM   1002 2HD2 LEU A  66      22.660  -2.287  -5.192  1.00  2.07           H  
ATOM   1003 3HD2 LEU A  66      22.418  -1.588  -6.811  1.00  2.07           H  
ATOM   1004  N   THR A  67      17.879   0.673  -6.092  1.00  0.95           N  
ATOM   1005  CA  THR A  67      16.488   0.514  -5.649  1.00  1.01           C  
ATOM   1006  C   THR A  67      15.733  -0.543  -6.428  1.00  0.96           C  
ATOM   1007  O   THR A  67      14.776  -1.130  -5.922  1.00  1.01           O  
ATOM   1008  CB  THR A  67      15.664   1.793  -5.832  1.00  1.52           C  
ATOM   1009  OG1 THR A  67      15.695   2.132  -7.225  1.00  1.52           O  
ATOM   1010  CG2 THR A  67      16.157   2.955  -4.998  1.00  1.52           C  
ATOM   1011  H   THR A  67      18.128   1.479  -6.652  1.00  1.14           H  
ATOM   1012  HA  THR A  67      16.489   0.230  -4.596  1.00  1.21           H  
ATOM   1013  HB  THR A  67      14.635   1.579  -5.547  1.00  1.82           H  
ATOM   1014  HG1 THR A  67      16.591   2.394  -7.470  1.00  1.82           H  
ATOM   1015 1HG2 THR A  67      15.522   3.823  -5.174  1.00  1.82           H  
ATOM   1016 2HG2 THR A  67      16.126   2.689  -3.941  1.00  1.82           H  
ATOM   1017 3HG2 THR A  67      17.170   3.190  -5.285  1.00  1.82           H  
ATOM   1018  N   GLY A  68      16.139  -0.763  -7.673  1.00  1.28           N  
ATOM   1019  CA  GLY A  68      15.443  -1.696  -8.545  1.00  1.32           C  
ATOM   1020  C   GLY A  68      14.230  -1.037  -9.219  1.00  1.36           C  
ATOM   1021  O   GLY A  68      13.471  -1.706  -9.920  1.00  1.62           O  
ATOM   1022  H   GLY A  68      16.940  -0.262  -8.032  1.00  1.54           H  
ATOM   1023 1HA  GLY A  68      16.132  -2.062  -9.307  1.00  1.58           H  
ATOM   1024 2HA  GLY A  68      15.118  -2.560  -7.967  1.00  1.58           H  
ATOM   1025  N   THR A  69      14.054   0.273  -9.013  1.00  1.26           N  
ATOM   1026  CA  THR A  69      12.950   0.992  -9.623  1.00  1.26           C  
ATOM   1027  C   THR A  69      13.371   1.534 -10.982  1.00  1.59           C  
ATOM   1028  O   THR A  69      14.538   1.870 -11.184  1.00  3.69           O  
ATOM   1029  CB  THR A  69      12.509   2.156  -8.723  1.00  1.89           C  
ATOM   1030  OG1 THR A  69      13.631   3.017  -8.532  1.00  1.89           O  
ATOM   1031  CG2 THR A  69      12.016   1.682  -7.372  1.00  1.89           C  
ATOM   1032  H   THR A  69      14.691   0.801  -8.426  1.00  1.51           H  
ATOM   1033  HA  THR A  69      12.116   0.311  -9.754  1.00  1.51           H  
ATOM   1034  HB  THR A  69      11.714   2.713  -9.219  1.00  2.27           H  
ATOM   1035  HG1 THR A  69      14.321   2.554  -8.053  1.00  2.27           H  
ATOM   1036 1HG2 THR A  69      11.728   2.542  -6.768  1.00  2.27           H  
ATOM   1037 2HG2 THR A  69      11.155   1.036  -7.512  1.00  2.27           H  
ATOM   1038 3HG2 THR A  69      12.808   1.132  -6.865  1.00  2.27           H  
ATOM   1039  N   GLU A  70      12.422   1.663 -11.899  1.00  1.65           N  
ATOM   1040  CA  GLU A  70      12.712   2.194 -13.220  1.00  1.63           C  
ATOM   1041  C   GLU A  70      12.181   3.610 -13.304  1.00  1.43           C  
ATOM   1042  O   GLU A  70      12.862   4.508 -13.802  1.00  1.46           O  
ATOM   1043  CB  GLU A  70      12.090   1.320 -14.311  1.00  2.44           C  
ATOM   1044  CG  GLU A  70      12.613  -0.110 -14.343  1.00  2.44           C  
ATOM   1045  CD  GLU A  70      14.063  -0.205 -14.718  1.00  2.44           C  
ATOM   1046  OE1 GLU A  70      14.506   0.595 -15.507  1.00  2.44           O  
ATOM   1047  OE2 GLU A  70      14.728  -1.084 -14.221  1.00  2.44           O  
ATOM   1048  H   GLU A  70      11.475   1.382 -11.698  1.00  1.98           H  
ATOM   1049  HA  GLU A  70      13.793   2.222 -13.363  1.00  1.96           H  
ATOM   1050 1HB  GLU A  70      11.009   1.282 -14.187  1.00  2.93           H  
ATOM   1051 2HB  GLU A  70      12.291   1.764 -15.286  1.00  2.93           H  
ATOM   1052 1HG  GLU A  70      12.480  -0.552 -13.357  1.00  2.93           H  
ATOM   1053 2HG  GLU A  70      12.020  -0.686 -15.053  1.00  2.93           H  
ATOM   1054  N   ASN A  71      10.965   3.802 -12.796  1.00  1.59           N  
ATOM   1055  CA  ASN A  71      10.362   5.127 -12.769  1.00  2.17           C  
ATOM   1056  C   ASN A  71       9.299   5.251 -11.677  1.00  1.50           C  
ATOM   1057  O   ASN A  71       8.836   4.255 -11.121  1.00  1.29           O  
ATOM   1058  CB  ASN A  71       9.781   5.460 -14.130  1.00  3.25           C  
ATOM   1059  CG  ASN A  71       8.667   4.535 -14.522  1.00  3.25           C  
ATOM   1060  OD1 ASN A  71       7.515   4.737 -14.126  1.00  3.25           O  
ATOM   1061  ND2 ASN A  71       8.983   3.524 -15.291  1.00  3.25           N  
ATOM   1062  H   ASN A  71      10.453   3.007 -12.432  1.00  1.91           H  
ATOM   1063  HA  ASN A  71      11.140   5.856 -12.543  1.00  2.60           H  
ATOM   1064 1HB  ASN A  71       9.405   6.483 -14.127  1.00  3.91           H  
ATOM   1065 2HB  ASN A  71      10.566   5.402 -14.883  1.00  3.91           H  
ATOM   1066 1HD2 ASN A  71       8.279   2.874 -15.579  1.00  3.91           H  
ATOM   1067 2HD2 ASN A  71       9.929   3.398 -15.588  1.00  3.91           H  
ATOM   1068  N   ARG A  72       8.924   6.492 -11.384  1.00  1.50           N  
ATOM   1069  CA  ARG A  72       7.904   6.813 -10.389  1.00  1.29           C  
ATOM   1070  C   ARG A  72       6.988   7.922 -10.868  1.00  1.25           C  
ATOM   1071  O   ARG A  72       7.377   8.758 -11.676  1.00  1.74           O  
ATOM   1072  CB  ARG A  72       8.533   7.228  -9.068  1.00  1.94           C  
ATOM   1073  CG  ARG A  72       9.201   6.124  -8.275  1.00  1.94           C  
ATOM   1074  CD  ARG A  72       9.817   6.644  -7.036  1.00  1.94           C  
ATOM   1075  NE  ARG A  72      11.029   7.380  -7.317  1.00  1.94           N  
ATOM   1076  CZ  ARG A  72      11.724   8.113  -6.428  1.00  1.94           C  
ATOM   1077  NH1 ARG A  72      11.311   8.281  -5.202  1.00  1.94           N  
ATOM   1078  NH2 ARG A  72      12.858   8.680  -6.775  1.00  1.94           N  
ATOM   1079  H   ARG A  72       9.372   7.254 -11.877  1.00  1.80           H  
ATOM   1080  HA  ARG A  72       7.302   5.921 -10.215  1.00  1.55           H  
ATOM   1081 1HB  ARG A  72       9.293   7.983  -9.259  1.00  2.32           H  
ATOM   1082 2HB  ARG A  72       7.776   7.683  -8.429  1.00  2.32           H  
ATOM   1083 1HG  ARG A  72       8.466   5.374  -8.000  1.00  2.32           H  
ATOM   1084 2HG  ARG A  72       9.985   5.661  -8.875  1.00  2.32           H  
ATOM   1085 1HD  ARG A  72       9.117   7.317  -6.546  1.00  2.32           H  
ATOM   1086 2HD  ARG A  72      10.062   5.818  -6.368  1.00  2.32           H  
ATOM   1087  HE  ARG A  72      11.412   7.302  -8.249  1.00  2.32           H  
ATOM   1088 1HH1 ARG A  72      10.440   7.894  -4.881  1.00  2.32           H  
ATOM   1089 2HH1 ARG A  72      11.877   8.834  -4.580  1.00  2.32           H  
ATOM   1090 1HH2 ARG A  72      13.216   8.557  -7.715  1.00  2.32           H  
ATOM   1091 2HH2 ARG A  72      13.360   9.209  -6.074  1.00  2.32           H  
ATOM   1092  N   PHE A  73       5.768   7.942 -10.362  1.00  1.10           N  
ATOM   1093  CA  PHE A  73       4.836   8.987 -10.750  1.00  1.17           C  
ATOM   1094  C   PHE A  73       4.709   9.974  -9.612  1.00  1.32           C  
ATOM   1095  O   PHE A  73       4.664   9.574  -8.449  1.00  1.35           O  
ATOM   1096  CB  PHE A  73       3.480   8.376 -11.056  1.00  1.75           C  
ATOM   1097  CG  PHE A  73       3.510   7.456 -12.239  1.00  1.75           C  
ATOM   1098  CD1 PHE A  73       3.814   6.112 -12.071  1.00  1.75           C  
ATOM   1099  CD2 PHE A  73       3.238   7.918 -13.515  1.00  1.75           C  
ATOM   1100  CE1 PHE A  73       3.843   5.254 -13.152  1.00  1.75           C  
ATOM   1101  CE2 PHE A  73       3.260   7.061 -14.595  1.00  1.75           C  
ATOM   1102  CZ  PHE A  73       3.564   5.728 -14.414  1.00  1.75           C  
ATOM   1103  H   PHE A  73       5.482   7.230  -9.704  1.00  1.32           H  
ATOM   1104  HA  PHE A  73       5.216   9.504 -11.631  1.00  1.40           H  
ATOM   1105 1HB  PHE A  73       3.128   7.812 -10.192  1.00  2.11           H  
ATOM   1106 2HB  PHE A  73       2.757   9.165 -11.254  1.00  2.11           H  
ATOM   1107  HD1 PHE A  73       4.033   5.736 -11.072  1.00  2.11           H  
ATOM   1108  HD2 PHE A  73       3.003   8.971 -13.663  1.00  2.11           H  
ATOM   1109  HE1 PHE A  73       4.084   4.202 -13.008  1.00  2.11           H  
ATOM   1110  HE2 PHE A  73       3.040   7.438 -15.594  1.00  2.11           H  
ATOM   1111  HZ  PHE A  73       3.584   5.051 -15.266  1.00  2.11           H  
ATOM   1112  N   PHE A  74       4.666  11.265  -9.931  1.00  1.64           N  
ATOM   1113  CA  PHE A  74       4.547  12.259  -8.877  1.00  2.16           C  
ATOM   1114  C   PHE A  74       3.507  13.328  -9.126  1.00  2.61           C  
ATOM   1115  O   PHE A  74       3.353  13.824 -10.237  1.00  4.62           O  
ATOM   1116  CB  PHE A  74       5.872  12.982  -8.675  1.00  3.24           C  
ATOM   1117  CG  PHE A  74       6.992  12.098  -8.250  1.00  3.24           C  
ATOM   1118  CD1 PHE A  74       7.888  11.599  -9.183  1.00  3.24           C  
ATOM   1119  CD2 PHE A  74       7.146  11.756  -6.916  1.00  3.24           C  
ATOM   1120  CE1 PHE A  74       8.925  10.786  -8.787  1.00  3.24           C  
ATOM   1121  CE2 PHE A  74       8.180  10.939  -6.520  1.00  3.24           C  
ATOM   1122  CZ  PHE A  74       9.068  10.461  -7.458  1.00  3.24           C  
ATOM   1123  H   PHE A  74       4.741  11.553 -10.898  1.00  1.97           H  
ATOM   1124  HA  PHE A  74       4.286  11.743  -7.957  1.00  2.59           H  
ATOM   1125 1HB  PHE A  74       6.161  13.471  -9.604  1.00  3.89           H  
ATOM   1126 2HB  PHE A  74       5.750  13.759  -7.923  1.00  3.89           H  
ATOM   1127  HD1 PHE A  74       7.765  11.862 -10.233  1.00  3.89           H  
ATOM   1128  HD2 PHE A  74       6.439  12.142  -6.180  1.00  3.89           H  
ATOM   1129  HE1 PHE A  74       9.631  10.399  -9.522  1.00  3.89           H  
ATOM   1130  HE2 PHE A  74       8.299  10.674  -5.469  1.00  3.89           H  
ATOM   1131  HZ  PHE A  74       9.882   9.824  -7.145  1.00  3.89           H  
ATOM   1132  N   TYR A  75       2.811  13.719  -8.071  1.00  2.36           N  
ATOM   1133  CA  TYR A  75       1.930  14.874  -8.150  1.00  3.16           C  
ATOM   1134  C   TYR A  75       2.821  16.112  -8.230  1.00  5.13           C  
ATOM   1135  O   TYR A  75       2.486  17.106  -8.870  1.00 23.35           O  
ATOM   1136  CB  TYR A  75       0.971  14.965  -6.968  1.00  4.74           C  
ATOM   1137  CG  TYR A  75      -0.084  16.028  -7.186  1.00  4.74           C  
ATOM   1138  CD1 TYR A  75      -1.182  15.743  -7.984  1.00  4.74           C  
ATOM   1139  CD2 TYR A  75       0.050  17.289  -6.624  1.00  4.74           C  
ATOM   1140  CE1 TYR A  75      -2.140  16.711  -8.216  1.00  4.74           C  
ATOM   1141  CE2 TYR A  75      -0.906  18.258  -6.855  1.00  4.74           C  
ATOM   1142  CZ  TYR A  75      -1.997  17.973  -7.649  1.00  4.74           C  
ATOM   1143  OH  TYR A  75      -2.947  18.939  -7.886  1.00  4.74           O  
ATOM   1144  H   TYR A  75       2.928  13.226  -7.192  1.00  2.83           H  
ATOM   1145  HA  TYR A  75       1.348  14.818  -9.070  1.00  3.79           H  
ATOM   1146 1HB  TYR A  75       0.470  14.008  -6.831  1.00  5.69           H  
ATOM   1147 2HB  TYR A  75       1.517  15.194  -6.055  1.00  5.69           H  
ATOM   1148  HD1 TYR A  75      -1.286  14.755  -8.433  1.00  5.69           H  
ATOM   1149  HD2 TYR A  75       0.910  17.524  -6.007  1.00  5.69           H  
ATOM   1150  HE1 TYR A  75      -3.001  16.486  -8.846  1.00  5.69           H  
ATOM   1151  HE2 TYR A  75      -0.796  19.249  -6.415  1.00  5.69           H  
ATOM   1152  HH  TYR A  75      -3.631  18.581  -8.457  1.00  5.69           H  
ATOM   1153  N   HIS A  76       3.949  16.031  -7.528  1.00  3.34           N  
ATOM   1154  CA  HIS A  76       4.965  17.062  -7.465  1.00  6.21           C  
ATOM   1155  C   HIS A  76       5.608  17.313  -8.818  1.00  6.19           C  
ATOM   1156  O   HIS A  76       6.017  16.373  -9.499  1.00 19.65           O  
ATOM   1157  CB  HIS A  76       6.039  16.595  -6.475  1.00  9.31           C  
ATOM   1158  CG  HIS A  76       7.108  17.583  -6.149  1.00  9.31           C  
ATOM   1159  ND1 HIS A  76       8.211  17.770  -6.952  1.00  9.31           N  
ATOM   1160  CD2 HIS A  76       7.251  18.433  -5.105  1.00  9.31           C  
ATOM   1161  CE1 HIS A  76       8.992  18.686  -6.412  1.00  9.31           C  
ATOM   1162  NE2 HIS A  76       8.430  19.108  -5.294  1.00  9.31           N  
ATOM   1163  H   HIS A  76       4.124  15.184  -7.009  1.00  4.01           H  
ATOM   1164  HA  HIS A  76       4.535  17.990  -7.113  1.00  7.45           H  
ATOM   1165 1HB  HIS A  76       5.568  16.285  -5.549  1.00 11.18           H  
ATOM   1166 2HB  HIS A  76       6.528  15.712  -6.886  1.00 11.18           H  
ATOM   1167  HD1 HIS A  76       8.324  17.423  -7.884  1.00 11.18           H  
ATOM   1168  HD2 HIS A  76       6.639  18.638  -4.226  1.00 11.18           H  
ATOM   1169  HE1 HIS A  76       9.922  18.977  -6.900  1.00 11.18           H  
ATOM   1170  N   THR A  77       5.727  18.588  -9.178  1.00  5.01           N  
ATOM   1171  CA  THR A  77       6.356  18.996 -10.427  1.00  4.14           C  
ATOM   1172  C   THR A  77       7.408  20.040 -10.132  1.00  3.69           C  
ATOM   1173  O   THR A  77       7.462  20.568  -9.022  1.00  4.03           O  
ATOM   1174  CB  THR A  77       5.338  19.587 -11.431  1.00  6.21           C  
ATOM   1175  OG1 THR A  77       4.806  20.823 -10.923  1.00  6.21           O  
ATOM   1176  CG2 THR A  77       4.195  18.613 -11.673  1.00  6.21           C  
ATOM   1177  H   THR A  77       5.363  19.298  -8.561  1.00  6.01           H  
ATOM   1178  HA  THR A  77       6.843  18.134 -10.881  1.00  4.97           H  
ATOM   1179  HB  THR A  77       5.840  19.783 -12.378  1.00  7.45           H  
ATOM   1180  HG1 THR A  77       4.085  21.113 -11.489  1.00  7.45           H  
ATOM   1181 1HG2 THR A  77       3.495  19.045 -12.388  1.00  7.45           H  
ATOM   1182 2HG2 THR A  77       4.591  17.679 -12.071  1.00  7.45           H  
ATOM   1183 3HG2 THR A  77       3.677  18.417 -10.736  1.00  7.45           H  
ATOM   1184  N   ASP A  78       8.233  20.344 -11.128  1.00  3.63           N  
ATOM   1185  CA  ASP A  78       9.276  21.341 -10.957  1.00  3.63           C  
ATOM   1186  C   ASP A  78       8.689  22.714 -10.692  1.00  3.41           C  
ATOM   1187  O   ASP A  78       9.240  23.475  -9.902  1.00  3.66           O  
ATOM   1188  CB  ASP A  78      10.180  21.410 -12.182  1.00  5.45           C  
ATOM   1189  CG  ASP A  78      11.077  20.194 -12.321  1.00  5.45           C  
ATOM   1190  OD1 ASP A  78      11.112  19.394 -11.417  1.00  5.45           O  
ATOM   1191  OD2 ASP A  78      11.750  20.094 -13.320  1.00  5.45           O  
ATOM   1192  H   ASP A  78       8.137  19.872 -12.016  1.00  4.36           H  
ATOM   1193  HA  ASP A  78       9.883  21.060 -10.096  1.00  4.36           H  
ATOM   1194 1HB  ASP A  78       9.569  21.497 -13.081  1.00  6.53           H  
ATOM   1195 2HB  ASP A  78      10.806  22.300 -12.123  1.00  6.53           H  
ATOM   1196  N   GLU A  79       7.574  23.026 -11.350  1.00  3.45           N  
ATOM   1197  CA  GLU A  79       6.929  24.311 -11.161  1.00  3.70           C  
ATOM   1198  C   GLU A  79       6.277  24.398  -9.795  1.00  3.45           C  
ATOM   1199  O   GLU A  79       6.330  25.453  -9.159  1.00  3.83           O  
ATOM   1200  CB  GLU A  79       5.911  24.580 -12.256  1.00  5.55           C  
ATOM   1201  CG  GLU A  79       5.281  25.958 -12.153  1.00  5.55           C  
ATOM   1202  CD  GLU A  79       6.305  27.060 -12.251  1.00  5.55           C  
ATOM   1203  OE1 GLU A  79       7.429  26.777 -12.600  1.00  5.55           O  
ATOM   1204  OE2 GLU A  79       5.962  28.186 -11.977  1.00  5.55           O  
ATOM   1205  H   GLU A  79       7.170  22.359 -11.993  1.00  4.14           H  
ATOM   1206  HA  GLU A  79       7.693  25.086 -11.216  1.00  4.44           H  
ATOM   1207 1HB  GLU A  79       6.389  24.496 -13.232  1.00  6.66           H  
ATOM   1208 2HB  GLU A  79       5.115  23.837 -12.212  1.00  6.66           H  
ATOM   1209 1HG  GLU A  79       4.554  26.078 -12.956  1.00  6.66           H  
ATOM   1210 2HG  GLU A  79       4.753  26.038 -11.204  1.00  6.66           H  
ATOM   1211  N   LEU A  80       5.674  23.294  -9.335  1.00  3.38           N  
ATOM   1212  CA  LEU A  80       5.100  23.263  -7.993  1.00  3.71           C  
ATOM   1213  C   LEU A  80       6.195  23.590  -6.997  1.00  3.47           C  
ATOM   1214  O   LEU A  80       6.027  24.435  -6.113  1.00  3.76           O  
ATOM   1215  CB  LEU A  80       4.507  21.887  -7.662  1.00  5.56           C  
ATOM   1216  CG  LEU A  80       3.878  21.761  -6.263  1.00  5.56           C  
ATOM   1217  CD1 LEU A  80       2.702  22.723  -6.157  1.00  5.56           C  
ATOM   1218  CD2 LEU A  80       3.442  20.326  -6.028  1.00  5.56           C  
ATOM   1219  H   LEU A  80       5.619  22.458  -9.909  1.00  4.06           H  
ATOM   1220  HA  LEU A  80       4.319  24.019  -7.921  1.00  4.45           H  
ATOM   1221 1HB  LEU A  80       3.738  21.652  -8.397  1.00  6.68           H  
ATOM   1222 2HB  LEU A  80       5.296  21.140  -7.738  1.00  6.68           H  
ATOM   1223  HG  LEU A  80       4.610  22.044  -5.506  1.00  6.68           H  
ATOM   1224 1HD1 LEU A  80       2.259  22.650  -5.165  1.00  6.68           H  
ATOM   1225 2HD1 LEU A  80       3.050  23.743  -6.324  1.00  6.68           H  
ATOM   1226 3HD1 LEU A  80       1.955  22.467  -6.907  1.00  6.68           H  
ATOM   1227 1HD2 LEU A  80       2.999  20.233  -5.039  1.00  6.68           H  
ATOM   1228 2HD2 LEU A  80       2.709  20.037  -6.782  1.00  6.68           H  
ATOM   1229 3HD2 LEU A  80       4.313  19.681  -6.093  1.00  6.68           H  
ATOM   1230  N   LEU A  81       7.339  22.942  -7.188  1.00  3.63           N  
ATOM   1231  CA  LEU A  81       8.504  23.154  -6.367  1.00  4.26           C  
ATOM   1232  C   LEU A  81       8.958  24.599  -6.412  1.00  4.48           C  
ATOM   1233  O   LEU A  81       9.234  25.191  -5.372  1.00  5.09           O  
ATOM   1234  CB  LEU A  81       9.644  22.268  -6.814  1.00  6.39           C  
ATOM   1235  CG  LEU A  81      10.815  22.333  -5.869  1.00  6.39           C  
ATOM   1236  CD1 LEU A  81      11.644  23.580  -6.190  1.00  6.39           C  
ATOM   1237  CD2 LEU A  81      10.229  22.367  -4.455  1.00  6.39           C  
ATOM   1238  H   LEU A  81       7.400  22.252  -7.927  1.00  4.36           H  
ATOM   1239  HA  LEU A  81       8.247  22.905  -5.338  1.00  5.11           H  
ATOM   1240 1HB  LEU A  81       9.298  21.246  -6.880  1.00  7.67           H  
ATOM   1241 2HB  LEU A  81       9.988  22.585  -7.796  1.00  7.67           H  
ATOM   1242  HG  LEU A  81      11.450  21.455  -5.989  1.00  7.67           H  
ATOM   1243 1HD1 LEU A  81      12.489  23.662  -5.518  1.00  7.67           H  
ATOM   1244 2HD1 LEU A  81      12.009  23.516  -7.215  1.00  7.67           H  
ATOM   1245 3HD1 LEU A  81      11.027  24.468  -6.081  1.00  7.67           H  
ATOM   1246 1HD2 LEU A  81      11.018  22.410  -3.717  1.00  7.67           H  
ATOM   1247 2HD2 LEU A  81       9.590  23.243  -4.348  1.00  7.67           H  
ATOM   1248 3HD2 LEU A  81       9.638  21.466  -4.291  1.00  7.67           H  
ATOM   1249  N   ASN A  82       9.046  25.169  -7.614  1.00  4.43           N  
ATOM   1250  CA  ASN A  82       9.462  26.555  -7.779  1.00  5.06           C  
ATOM   1251  C   ASN A  82       8.589  27.507  -6.968  1.00  4.32           C  
ATOM   1252  O   ASN A  82       9.089  28.474  -6.391  1.00  6.39           O  
ATOM   1253  CB  ASN A  82       9.414  26.955  -9.244  1.00  7.59           C  
ATOM   1254  CG  ASN A  82      10.512  26.356 -10.074  1.00  7.59           C  
ATOM   1255  OD1 ASN A  82      11.573  25.978  -9.562  1.00  7.59           O  
ATOM   1256  ND2 ASN A  82      10.271  26.261 -11.358  1.00  7.59           N  
ATOM   1257  H   ASN A  82       8.834  24.627  -8.441  1.00  5.32           H  
ATOM   1258  HA  ASN A  82      10.485  26.656  -7.414  1.00  6.07           H  
ATOM   1259 1HB  ASN A  82       8.456  26.658  -9.672  1.00  9.11           H  
ATOM   1260 2HB  ASN A  82       9.478  28.040  -9.321  1.00  9.11           H  
ATOM   1261 1HD2 ASN A  82      10.960  25.870 -11.969  1.00  9.11           H  
ATOM   1262 2HD2 ASN A  82       9.392  26.574 -11.731  1.00  9.11           H  
ATOM   1263  N   SER A  83       7.283  27.224  -6.910  1.00  2.67           N  
ATOM   1264  CA  SER A  83       6.354  28.058  -6.154  1.00  2.30           C  
ATOM   1265  C   SER A  83       6.419  27.834  -4.635  1.00  2.29           C  
ATOM   1266  O   SER A  83       5.815  28.596  -3.879  1.00  2.66           O  
ATOM   1267  CB  SER A  83       4.929  27.820  -6.630  1.00  3.45           C  
ATOM   1268  OG  SER A  83       4.448  26.560  -6.247  1.00  3.45           O  
ATOM   1269  H   SER A  83       6.922  26.432  -7.429  1.00  3.20           H  
ATOM   1270  HA  SER A  83       6.607  29.101  -6.348  1.00  2.76           H  
ATOM   1271 1HB  SER A  83       4.277  28.597  -6.234  1.00  4.14           H  
ATOM   1272 2HB  SER A  83       4.905  27.900  -7.716  1.00  4.14           H  
ATOM   1273  HG  SER A  83       5.175  25.937  -6.342  1.00  4.14           H  
ATOM   1274  N   HIS A  84       7.144  26.802  -4.184  1.00  2.54           N  
ATOM   1275  CA  HIS A  84       7.260  26.505  -2.759  1.00  2.78           C  
ATOM   1276  C   HIS A  84       8.676  26.106  -2.311  1.00  3.12           C  
ATOM   1277  O   HIS A  84       8.905  24.939  -1.981  1.00  3.80           O  
ATOM   1278  CB  HIS A  84       6.321  25.367  -2.362  1.00  4.17           C  
ATOM   1279  CG  HIS A  84       4.862  25.639  -2.541  1.00  4.17           C  
ATOM   1280  ND1 HIS A  84       4.155  26.475  -1.703  1.00  4.17           N  
ATOM   1281  CD2 HIS A  84       3.972  25.172  -3.445  1.00  4.17           C  
ATOM   1282  CE1 HIS A  84       2.893  26.518  -2.092  1.00  4.17           C  
ATOM   1283  NE2 HIS A  84       2.756  25.737  -3.147  1.00  4.17           N  
ATOM   1284  H   HIS A  84       7.648  26.211  -4.824  1.00  3.05           H  
ATOM   1285  HA  HIS A  84       6.972  27.387  -2.188  1.00  3.34           H  
ATOM   1286 1HB  HIS A  84       6.571  24.485  -2.950  1.00  5.00           H  
ATOM   1287 2HB  HIS A  84       6.487  25.122  -1.316  1.00  5.00           H  
ATOM   1288  HD2 HIS A  84       4.182  24.479  -4.259  1.00  5.00           H  
ATOM   1289  HE1 HIS A  84       2.100  27.099  -1.622  1.00  5.00           H  
ATOM   1290  HE2 HIS A  84       1.899  25.576  -3.657  1.00  5.00           H  
ATOM   1291  N   PRO A  85       9.627  27.056  -2.267  1.00  3.05           N  
ATOM   1292  CA  PRO A  85      11.022  26.941  -1.817  1.00  3.37           C  
ATOM   1293  C   PRO A  85      11.141  26.262  -0.448  1.00  2.91           C  
ATOM   1294  O   PRO A  85      12.150  25.630  -0.139  1.00  3.45           O  
ATOM   1295  CB  PRO A  85      11.481  28.398  -1.717  1.00  5.05           C  
ATOM   1296  CG  PRO A  85      10.642  29.116  -2.708  1.00  5.05           C  
ATOM   1297  CD  PRO A  85       9.296  28.459  -2.592  1.00  5.05           C  
ATOM   1298  HA  PRO A  85      11.603  26.395  -2.574  1.00  4.04           H  
ATOM   1299 1HB  PRO A  85      11.342  28.770  -0.691  1.00  6.07           H  
ATOM   1300 2HB  PRO A  85      12.555  28.469  -1.940  1.00  6.07           H  
ATOM   1301 1HG  PRO A  85      10.612  30.190  -2.475  1.00  6.07           H  
ATOM   1302 2HG  PRO A  85      11.075  29.020  -3.714  1.00  6.07           H  
ATOM   1303 1HD  PRO A  85       8.700  28.911  -1.786  1.00  6.07           H  
ATOM   1304 2HD  PRO A  85       8.800  28.535  -3.563  1.00  6.07           H  
ATOM   1305  N   VAL A  86      10.109  26.409   0.372  1.00  2.73           N  
ATOM   1306  CA  VAL A  86      10.078  25.823   1.694  1.00  2.70           C  
ATOM   1307  C   VAL A  86       9.941  24.299   1.657  1.00  2.84           C  
ATOM   1308  O   VAL A  86      10.378  23.615   2.583  1.00  4.25           O  
ATOM   1309  CB  VAL A  86       8.918  26.451   2.482  1.00  4.05           C  
ATOM   1310  CG1 VAL A  86       9.134  27.949   2.601  1.00  4.05           C  
ATOM   1311  CG2 VAL A  86       7.596  26.166   1.769  1.00  4.05           C  
ATOM   1312  H   VAL A  86       9.315  26.954   0.072  1.00  3.28           H  
ATOM   1313  HA  VAL A  86      11.012  26.074   2.198  1.00  3.24           H  
ATOM   1314  HB  VAL A  86       8.902  26.043   3.488  1.00  4.86           H  
ATOM   1315 1HG1 VAL A  86       8.317  28.391   3.171  1.00  4.86           H  
ATOM   1316 2HG1 VAL A  86      10.077  28.140   3.114  1.00  4.86           H  
ATOM   1317 3HG1 VAL A  86       9.165  28.393   1.607  1.00  4.86           H  
ATOM   1318 1HG2 VAL A  86       6.779  26.617   2.332  1.00  4.86           H  
ATOM   1319 2HG2 VAL A  86       7.624  26.593   0.766  1.00  4.86           H  
ATOM   1320 3HG2 VAL A  86       7.434  25.092   1.701  1.00  4.86           H  
ATOM   1321  N   LEU A  87       9.366  23.762   0.574  1.00  2.71           N  
ATOM   1322  CA  LEU A  87       9.252  22.320   0.407  1.00  3.17           C  
ATOM   1323  C   LEU A  87      10.598  21.815  -0.035  1.00  4.13           C  
ATOM   1324  O   LEU A  87      10.995  20.687   0.250  1.00  6.10           O  
ATOM   1325  CB  LEU A  87       8.205  21.944  -0.663  1.00  4.75           C  
ATOM   1326  CG  LEU A  87       6.741  22.297  -0.373  1.00  4.75           C  
ATOM   1327  CD1 LEU A  87       5.885  21.920  -1.578  1.00  4.75           C  
ATOM   1328  CD2 LEU A  87       6.274  21.560   0.856  1.00  4.75           C  
ATOM   1329  H   LEU A  87       9.025  24.356  -0.166  1.00  3.25           H  
ATOM   1330  HA  LEU A  87       8.991  21.861   1.360  1.00  3.80           H  
ATOM   1331 1HB  LEU A  87       8.479  22.431  -1.597  1.00  5.71           H  
ATOM   1332 2HB  LEU A  87       8.252  20.866  -0.820  1.00  5.71           H  
ATOM   1333  HG  LEU A  87       6.653  23.368  -0.205  1.00  5.71           H  
ATOM   1334 1HD1 LEU A  87       4.845  22.179  -1.380  1.00  5.71           H  
ATOM   1335 2HD1 LEU A  87       6.231  22.456  -2.459  1.00  5.71           H  
ATOM   1336 3HD1 LEU A  87       5.964  20.848  -1.756  1.00  5.71           H  
ATOM   1337 1HD2 LEU A  87       5.235  21.818   1.062  1.00  5.71           H  
ATOM   1338 2HD2 LEU A  87       6.356  20.486   0.687  1.00  5.71           H  
ATOM   1339 3HD2 LEU A  87       6.895  21.838   1.705  1.00  5.71           H  
ATOM   1340  N   LEU A  88      11.301  22.688  -0.732  1.00  5.94           N  
ATOM   1341  CA  LEU A  88      12.596  22.376  -1.251  1.00  6.86           C  
ATOM   1342  C   LEU A  88      13.661  22.189  -0.178  1.00  7.74           C  
ATOM   1343  O   LEU A  88      14.501  21.300  -0.288  1.00 19.09           O  
ATOM   1344  CB  LEU A  88      13.053  23.484  -2.133  1.00 10.29           C  
ATOM   1345  CG  LEU A  88      14.246  23.091  -2.869  1.00 10.29           C  
ATOM   1346  CD1 LEU A  88      13.767  21.876  -3.679  1.00 10.29           C  
ATOM   1347  CD2 LEU A  88      14.759  24.296  -3.645  1.00 10.29           C  
ATOM   1348  H   LEU A  88      10.883  23.587  -0.954  1.00  7.13           H  
ATOM   1349  HA  LEU A  88      12.517  21.455  -1.823  1.00  8.23           H  
ATOM   1350 1HB  LEU A  88      12.271  23.773  -2.830  1.00 12.35           H  
ATOM   1351 2HB  LEU A  88      13.333  24.340  -1.530  1.00 12.35           H  
ATOM   1352  HG  LEU A  88      15.031  22.757  -2.190  1.00 12.35           H  
ATOM   1353 1HD1 LEU A  88      14.530  21.444  -4.292  1.00 12.35           H  
ATOM   1354 2HD1 LEU A  88      13.409  21.112  -2.990  1.00 12.35           H  
ATOM   1355 3HD1 LEU A  88      12.962  22.173  -4.319  1.00 12.35           H  
ATOM   1356 1HD2 LEU A  88      15.650  24.028  -4.203  1.00 12.35           H  
ATOM   1357 2HD2 LEU A  88      13.989  24.652  -4.328  1.00 12.35           H  
ATOM   1358 3HD2 LEU A  88      15.013  25.088  -2.942  1.00 12.35           H  
ATOM   1359  N   ASN A  89      13.634  23.047   0.839  1.00  5.55           N  
ATOM   1360  CA  ASN A  89      14.601  22.996   1.935  1.00  5.67           C  
ATOM   1361  C   ASN A  89      14.452  21.748   2.802  1.00  6.09           C  
ATOM   1362  O   ASN A  89      13.383  21.145   2.863  1.00 11.94           O  
ATOM   1363  CB  ASN A  89      14.497  24.229   2.790  1.00  8.50           C  
ATOM   1364  CG  ASN A  89      14.947  25.472   2.079  1.00  8.50           C  
ATOM   1365  OD1 ASN A  89      15.559  25.421   1.005  1.00  8.50           O  
ATOM   1366  ND2 ASN A  89      14.670  26.596   2.684  1.00  8.50           N  
ATOM   1367  H   ASN A  89      12.931  23.779   0.836  1.00  6.66           H  
ATOM   1368  HA  ASN A  89      15.602  22.965   1.502  1.00  6.80           H  
ATOM   1369 1HB  ASN A  89      13.459  24.363   3.094  1.00 10.21           H  
ATOM   1370 2HB  ASN A  89      15.091  24.105   3.694  1.00 10.21           H  
ATOM   1371 1HD2 ASN A  89      14.945  27.468   2.279  1.00 10.21           H  
ATOM   1372 2HD2 ASN A  89      14.193  26.571   3.564  1.00 10.21           H  
ATOM   1373  N   HIS A  90      15.542  21.356   3.459  1.00  5.80           N  
ATOM   1374  CA  HIS A  90      15.554  20.157   4.293  1.00  5.95           C  
ATOM   1375  C   HIS A  90      14.710  20.299   5.557  1.00  5.21           C  
ATOM   1376  O   HIS A  90      13.934  19.403   5.889  1.00 10.49           O  
ATOM   1377  CB  HIS A  90      16.977  19.723   4.650  1.00  8.93           C  
ATOM   1378  CG  HIS A  90      16.985  18.429   5.388  1.00  8.93           C  
ATOM   1379  ND1 HIS A  90      16.508  17.269   4.826  1.00  8.93           N  
ATOM   1380  CD2 HIS A  90      17.415  18.100   6.626  1.00  8.93           C  
ATOM   1381  CE1 HIS A  90      16.618  16.285   5.697  1.00  8.93           C  
ATOM   1382  NE2 HIS A  90      17.167  16.763   6.799  1.00  8.93           N  
ATOM   1383  H   HIS A  90      16.390  21.899   3.370  1.00  6.96           H  
ATOM   1384  HA  HIS A  90      15.118  19.341   3.721  1.00  7.14           H  
ATOM   1385 1HB  HIS A  90      17.578  19.607   3.749  1.00 10.71           H  
ATOM   1386 2HB  HIS A  90      17.453  20.480   5.272  1.00 10.71           H  
ATOM   1387  HD1 HIS A  90      16.477  17.114   3.836  1.00 10.71           H  
ATOM   1388  HD2 HIS A  90      17.871  18.678   7.430  1.00 10.71           H  
ATOM   1389  HE1 HIS A  90      16.285  15.280   5.441  1.00 10.71           H  
ATOM   1390  N   THR A  91      14.887  21.408   6.279  1.00  6.37           N  
ATOM   1391  CA  THR A  91      14.139  21.660   7.514  1.00 10.14           C  
ATOM   1392  C   THR A  91      13.532  23.053   7.591  1.00 10.51           C  
ATOM   1393  O   THR A  91      13.829  23.798   8.522  1.00 27.62           O  
ATOM   1394  CB  THR A  91      15.009  21.475   8.774  1.00 15.21           C  
ATOM   1395  OG1 THR A  91      16.170  22.311   8.682  1.00 15.21           O  
ATOM   1396  CG2 THR A  91      15.418  20.032   8.966  1.00 15.21           C  
ATOM   1397  H   THR A  91      15.549  22.101   5.962  1.00  7.64           H  
ATOM   1398  HA  THR A  91      13.320  20.942   7.563  1.00 12.17           H  
ATOM   1399  HB  THR A  91      14.430  21.787   9.644  1.00 18.25           H  
ATOM   1400  HG1 THR A  91      15.897  23.228   8.598  1.00 18.25           H  
ATOM   1401 1HG2 THR A  91      16.018  19.939   9.871  1.00 18.25           H  
ATOM   1402 2HG2 THR A  91      14.528  19.408   9.054  1.00 18.25           H  
ATOM   1403 3HG2 THR A  91      15.999  19.716   8.112  1.00 18.25           H  
ATOM   1404  N   SER A  92      12.691  23.416   6.631  1.00  8.58           N  
ATOM   1405  CA  SER A  92      12.021  24.715   6.698  1.00  8.55           C  
ATOM   1406  C   SER A  92      10.513  24.522   6.829  1.00  7.33           C  
ATOM   1407  O   SER A  92       9.968  23.609   6.201  1.00  9.01           O  
ATOM   1408  CB  SER A  92      12.307  25.559   5.470  1.00 12.83           C  
ATOM   1409  OG  SER A  92      13.662  25.908   5.388  1.00 12.83           O  
ATOM   1410  H   SER A  92      12.488  22.783   5.869  1.00 10.30           H  
ATOM   1411  HA  SER A  92      12.404  25.238   7.567  1.00 10.26           H  
ATOM   1412 1HB  SER A  92      12.013  25.009   4.577  1.00 15.39           H  
ATOM   1413 2HB  SER A  92      11.701  26.463   5.506  1.00 15.39           H  
ATOM   1414  HG  SER A  92      13.879  26.318   6.230  1.00 15.39           H  
ATOM   1415  N   PRO A  93       9.846  25.322   7.689  1.00  5.40           N  
ATOM   1416  CA  PRO A  93       8.409  25.352   7.930  1.00  5.47           C  
ATOM   1417  C   PRO A  93       7.698  25.237   6.606  1.00  4.31           C  
ATOM   1418  O   PRO A  93       7.810  26.119   5.752  1.00  5.30           O  
ATOM   1419  CB  PRO A  93       8.172  26.720   8.569  1.00  8.21           C  
ATOM   1420  CG  PRO A  93       9.460  27.033   9.235  1.00  8.21           C  
ATOM   1421  CD  PRO A  93      10.499  26.513   8.278  1.00  8.21           C  
ATOM   1422  HA  PRO A  93       8.131  24.532   8.608  1.00  6.56           H  
ATOM   1423 1HB  PRO A  93       7.900  27.456   7.797  1.00  9.85           H  
ATOM   1424 2HB  PRO A  93       7.329  26.667   9.274  1.00  9.85           H  
ATOM   1425 1HG  PRO A  93       9.546  28.115   9.411  1.00  9.85           H  
ATOM   1426 2HG  PRO A  93       9.506  26.545  10.220  1.00  9.85           H  
ATOM   1427 1HD  PRO A  93      10.728  27.253   7.498  1.00  9.85           H  
ATOM   1428 2HD  PRO A  93      11.387  26.230   8.858  1.00  9.85           H  
ATOM   1429  N   SER A  94       6.966  24.155   6.435  1.00  3.22           N  
ATOM   1430  CA  SER A  94       6.318  23.898   5.165  1.00  2.56           C  
ATOM   1431  C   SER A  94       5.147  22.914   5.217  1.00  1.94           C  
ATOM   1432  O   SER A  94       4.548  22.610   4.181  1.00  2.09           O  
ATOM   1433  CB  SER A  94       7.393  23.461   4.204  1.00  3.84           C  
ATOM   1434  OG  SER A  94       8.107  22.367   4.709  1.00  3.84           O  
ATOM   1435  H   SER A  94       6.897  23.496   7.197  1.00  3.86           H  
ATOM   1436  HA  SER A  94       5.924  24.849   4.804  1.00  3.07           H  
ATOM   1437 1HB  SER A  94       6.936  23.199   3.254  1.00  4.61           H  
ATOM   1438 2HB  SER A  94       8.077  24.280   4.022  1.00  4.61           H  
ATOM   1439  HG  SER A  94       8.733  22.744   5.342  1.00  4.61           H  
ATOM   1440  N   ARG A  95       4.813  22.446   6.422  1.00  2.03           N  
ATOM   1441  CA  ARG A  95       3.687  21.547   6.650  1.00  2.60           C  
ATOM   1442  C   ARG A  95       2.378  22.054   6.044  1.00  2.75           C  
ATOM   1443  O   ARG A  95       1.601  21.270   5.502  1.00  4.21           O  
ATOM   1444  CB  ARG A  95       3.472  21.348   8.146  1.00  3.90           C  
ATOM   1445  CG  ARG A  95       2.277  20.485   8.504  1.00  3.90           C  
ATOM   1446  CD  ARG A  95       2.492  19.070   8.109  1.00  3.90           C  
ATOM   1447  NE  ARG A  95       1.310  18.259   8.343  1.00  3.90           N  
ATOM   1448  CZ  ARG A  95       0.326  18.085   7.438  1.00  3.90           C  
ATOM   1449  NH1 ARG A  95       0.421  18.646   6.257  1.00  3.90           N  
ATOM   1450  NH2 ARG A  95      -0.733  17.353   7.720  1.00  3.90           N  
ATOM   1451  H   ARG A  95       5.359  22.711   7.228  1.00  2.44           H  
ATOM   1452  HA  ARG A  95       3.924  20.583   6.201  1.00  3.12           H  
ATOM   1453 1HB  ARG A  95       4.353  20.876   8.578  1.00  4.68           H  
ATOM   1454 2HB  ARG A  95       3.345  22.314   8.632  1.00  4.68           H  
ATOM   1455 1HG  ARG A  95       2.113  20.519   9.581  1.00  4.68           H  
ATOM   1456 2HG  ARG A  95       1.389  20.855   7.990  1.00  4.68           H  
ATOM   1457 1HD  ARG A  95       2.736  19.020   7.049  1.00  4.68           H  
ATOM   1458 2HD  ARG A  95       3.313  18.652   8.691  1.00  4.68           H  
ATOM   1459  HE  ARG A  95       1.210  17.813   9.245  1.00  4.68           H  
ATOM   1460 1HH1 ARG A  95       1.227  19.209   6.029  1.00  4.68           H  
ATOM   1461 2HH1 ARG A  95      -0.317  18.512   5.580  1.00  4.68           H  
ATOM   1462 1HH2 ARG A  95      -0.823  16.916   8.626  1.00  4.68           H  
ATOM   1463 2HH2 ARG A  95      -1.457  17.245   7.018  1.00  4.68           H  
ATOM   1464  N   GLU A  96       2.127  23.356   6.159  1.00  2.29           N  
ATOM   1465  CA  GLU A  96       0.892  23.946   5.666  1.00  3.44           C  
ATOM   1466  C   GLU A  96       0.808  23.940   4.152  1.00  1.93           C  
ATOM   1467  O   GLU A  96      -0.277  23.764   3.598  1.00  2.06           O  
ATOM   1468  CB  GLU A  96       0.760  25.347   6.215  1.00  5.16           C  
ATOM   1469  CG  GLU A  96       0.548  25.306   7.706  1.00  5.16           C  
ATOM   1470  CD  GLU A  96       0.510  26.633   8.372  1.00  5.16           C  
ATOM   1471  OE1 GLU A  96       0.384  27.641   7.719  1.00  5.16           O  
ATOM   1472  OE2 GLU A  96       0.657  26.621   9.569  1.00  5.16           O  
ATOM   1473  H   GLU A  96       2.806  23.952   6.613  1.00  2.75           H  
ATOM   1474  HA  GLU A  96       0.060  23.354   6.047  1.00  4.13           H  
ATOM   1475 1HB  GLU A  96       1.659  25.924   6.002  1.00  6.19           H  
ATOM   1476 2HB  GLU A  96      -0.088  25.854   5.754  1.00  6.19           H  
ATOM   1477 1HG  GLU A  96      -0.395  24.796   7.901  1.00  6.19           H  
ATOM   1478 2HG  GLU A  96       1.345  24.711   8.147  1.00  6.19           H  
ATOM   1479  N   ALA A  97       1.950  24.109   3.485  1.00  1.54           N  
ATOM   1480  CA  ALA A  97       1.992  24.032   2.031  1.00  1.30           C  
ATOM   1481  C   ALA A  97       1.633  22.619   1.603  1.00  1.42           C  
ATOM   1482  O   ALA A  97       0.833  22.423   0.686  1.00  1.61           O  
ATOM   1483  CB  ALA A  97       3.369  24.421   1.502  1.00  1.95           C  
ATOM   1484  H   ALA A  97       2.807  24.273   3.994  1.00  1.85           H  
ATOM   1485  HA  ALA A  97       1.244  24.714   1.625  1.00  1.56           H  
ATOM   1486 1HB  ALA A  97       3.370  24.363   0.413  1.00  2.34           H  
ATOM   1487 2HB  ALA A  97       3.602  25.440   1.810  1.00  2.34           H  
ATOM   1488 3HB  ALA A  97       4.119  23.741   1.901  1.00  2.34           H  
ATOM   1489  N   ARG A  98       2.207  21.638   2.308  1.00  1.46           N  
ATOM   1490  CA  ARG A  98       1.933  20.231   2.045  1.00  1.65           C  
ATOM   1491  C   ARG A  98       0.483  19.895   2.251  1.00  1.79           C  
ATOM   1492  O   ARG A  98      -0.106  19.180   1.441  1.00  2.31           O  
ATOM   1493  CB  ARG A  98       2.750  19.351   2.953  1.00  2.47           C  
ATOM   1494  CG  ARG A  98       4.201  19.335   2.622  1.00  2.47           C  
ATOM   1495  CD  ARG A  98       4.971  18.514   3.560  1.00  2.47           C  
ATOM   1496  NE  ARG A  98       6.304  18.329   3.059  1.00  2.47           N  
ATOM   1497  CZ  ARG A  98       7.287  19.164   3.397  1.00  2.47           C  
ATOM   1498  NH1 ARG A  98       6.965  20.124   4.220  1.00  2.47           N  
ATOM   1499  NH2 ARG A  98       8.516  19.062   2.930  1.00  2.47           N  
ATOM   1500  H   ARG A  98       2.867  21.879   3.041  1.00  1.75           H  
ATOM   1501  HA  ARG A  98       2.198  20.015   1.010  1.00  1.98           H  
ATOM   1502 1HB  ARG A  98       2.650  19.683   3.982  1.00  2.97           H  
ATOM   1503 2HB  ARG A  98       2.384  18.326   2.898  1.00  2.97           H  
ATOM   1504 1HG  ARG A  98       4.352  18.948   1.615  1.00  2.97           H  
ATOM   1505 2HG  ARG A  98       4.581  20.352   2.686  1.00  2.97           H  
ATOM   1506 1HD  ARG A  98       5.042  19.047   4.507  1.00  2.97           H  
ATOM   1507 2HD  ARG A  98       4.514  17.555   3.739  1.00  2.97           H  
ATOM   1508  HE  ARG A  98       6.472  17.581   2.395  1.00  2.97           H  
ATOM   1509 1HH1 ARG A  98       6.020  20.200   4.563  1.00  2.97           H  
ATOM   1510 2HH1 ARG A  98       7.646  20.805   4.500  1.00  2.97           H  
ATOM   1511 1HH2 ARG A  98       8.771  18.333   2.276  1.00  2.97           H  
ATOM   1512 2HH2 ARG A  98       9.216  19.729   3.219  1.00  2.97           H  
ATOM   1513  N   HIS A  99      -0.084  20.426   3.335  1.00  1.81           N  
ATOM   1514  CA  HIS A  99      -1.483  20.242   3.683  1.00  2.90           C  
ATOM   1515  C   HIS A  99      -2.379  20.704   2.564  1.00  2.67           C  
ATOM   1516  O   HIS A  99      -3.231  19.957   2.091  1.00  3.31           O  
ATOM   1517  CB  HIS A  99      -1.813  21.058   4.950  1.00  4.35           C  
ATOM   1518  CG  HIS A  99      -3.244  21.007   5.396  1.00  4.35           C  
ATOM   1519  ND1 HIS A  99      -3.787  19.917   6.041  1.00  4.35           N  
ATOM   1520  CD2 HIS A  99      -4.239  21.921   5.297  1.00  4.35           C  
ATOM   1521  CE1 HIS A  99      -5.055  20.163   6.322  1.00  4.35           C  
ATOM   1522  NE2 HIS A  99      -5.355  21.372   5.882  1.00  4.35           N  
ATOM   1523  H   HIS A  99       0.484  20.979   3.961  1.00  2.17           H  
ATOM   1524  HA  HIS A  99      -1.690  19.190   3.877  1.00  3.48           H  
ATOM   1525 1HB  HIS A  99      -1.193  20.712   5.776  1.00  5.22           H  
ATOM   1526 2HB  HIS A  99      -1.562  22.102   4.780  1.00  5.22           H  
ATOM   1527  HD1 HIS A  99      -3.426  18.984   5.974  1.00  5.22           H  
ATOM   1528  HD2 HIS A  99      -4.282  22.925   4.872  1.00  5.22           H  
ATOM   1529  HE1 HIS A  99      -5.662  19.417   6.834  1.00  5.22           H  
ATOM   1530  N   ASP A 100      -2.174  21.937   2.118  1.00  2.63           N  
ATOM   1531  CA  ASP A 100      -2.990  22.494   1.052  1.00  3.16           C  
ATOM   1532  C   ASP A 100      -2.948  21.663  -0.225  1.00  2.94           C  
ATOM   1533  O   ASP A 100      -3.975  21.469  -0.877  1.00  4.13           O  
ATOM   1534  CB  ASP A 100      -2.551  23.924   0.744  1.00  4.74           C  
ATOM   1535  CG  ASP A 100      -2.950  24.911   1.833  1.00  4.74           C  
ATOM   1536  OD1 ASP A 100      -3.753  24.555   2.662  1.00  4.74           O  
ATOM   1537  OD2 ASP A 100      -2.461  26.015   1.816  1.00  4.74           O  
ATOM   1538  H   ASP A 100      -1.455  22.513   2.540  1.00  3.16           H  
ATOM   1539  HA  ASP A 100      -4.024  22.522   1.399  1.00  3.79           H  
ATOM   1540 1HB  ASP A 100      -1.468  23.955   0.625  1.00  5.69           H  
ATOM   1541 2HB  ASP A 100      -2.994  24.247  -0.199  1.00  5.69           H  
ATOM   1542  N   ILE A 101      -1.766  21.174  -0.581  1.00  2.11           N  
ATOM   1543  CA  ILE A 101      -1.611  20.395  -1.796  1.00  2.21           C  
ATOM   1544  C   ILE A 101      -2.274  19.018  -1.721  1.00  1.78           C  
ATOM   1545  O   ILE A 101      -3.061  18.648  -2.597  1.00  1.80           O  
ATOM   1546  CB  ILE A 101      -0.119  20.212  -2.101  1.00  3.31           C  
ATOM   1547  CG1 ILE A 101       0.524  21.560  -2.436  1.00  3.31           C  
ATOM   1548  CG2 ILE A 101       0.037  19.259  -3.267  1.00  3.31           C  
ATOM   1549  CD1 ILE A 101       2.037  21.520  -2.431  1.00  3.31           C  
ATOM   1550  H   ILE A 101      -0.946  21.376  -0.017  1.00  2.53           H  
ATOM   1551  HA  ILE A 101      -2.069  20.948  -2.615  1.00  2.65           H  
ATOM   1552  HB  ILE A 101       0.392  19.810  -1.227  1.00  3.98           H  
ATOM   1553 1HG1 ILE A 101       0.192  21.873  -3.425  1.00  3.98           H  
ATOM   1554 2HG1 ILE A 101       0.194  22.306  -1.714  1.00  3.98           H  
ATOM   1555 1HG2 ILE A 101       1.092  19.143  -3.478  1.00  3.98           H  
ATOM   1556 2HG2 ILE A 101      -0.398  18.293  -3.018  1.00  3.98           H  
ATOM   1557 3HG2 ILE A 101      -0.465  19.672  -4.142  1.00  3.98           H  
ATOM   1558 1HD1 ILE A 101       2.429  22.507  -2.682  1.00  3.98           H  
ATOM   1559 2HD1 ILE A 101       2.388  21.231  -1.440  1.00  3.98           H  
ATOM   1560 3HD1 ILE A 101       2.383  20.796  -3.162  1.00  3.98           H  
ATOM   1561  N   VAL A 102      -1.930  18.271  -0.681  1.00  1.76           N  
ATOM   1562  CA  VAL A 102      -2.381  16.903  -0.506  1.00  1.81           C  
ATOM   1563  C   VAL A 102      -3.850  16.762  -0.104  1.00  1.32           C  
ATOM   1564  O   VAL A 102      -4.538  15.856  -0.576  1.00  1.62           O  
ATOM   1565  CB  VAL A 102      -1.499  16.211   0.516  1.00  2.71           C  
ATOM   1566  CG1 VAL A 102      -2.062  14.851   0.789  1.00  2.71           C  
ATOM   1567  CG2 VAL A 102      -0.066  16.116  -0.004  1.00  2.71           C  
ATOM   1568  H   VAL A 102      -1.304  18.655   0.014  1.00  2.11           H  
ATOM   1569  HA  VAL A 102      -2.246  16.391  -1.458  1.00  2.17           H  
ATOM   1570  HB  VAL A 102      -1.514  16.775   1.449  1.00  3.26           H  
ATOM   1571 1HG1 VAL A 102      -1.434  14.375   1.526  1.00  3.26           H  
ATOM   1572 2HG1 VAL A 102      -3.079  14.942   1.172  1.00  3.26           H  
ATOM   1573 3HG1 VAL A 102      -2.068  14.258  -0.118  1.00  3.26           H  
ATOM   1574 1HG2 VAL A 102       0.557  15.617   0.738  1.00  3.26           H  
ATOM   1575 2HG2 VAL A 102      -0.050  15.547  -0.932  1.00  3.26           H  
ATOM   1576 3HG2 VAL A 102       0.320  17.119  -0.186  1.00  3.26           H  
ATOM   1577  N   ALA A 103      -4.352  17.660   0.753  1.00  1.37           N  
ATOM   1578  CA  ALA A 103      -5.760  17.630   1.184  1.00  1.37           C  
ATOM   1579  C   ALA A 103      -6.724  17.561   0.005  1.00  1.26           C  
ATOM   1580  O   ALA A 103      -7.806  16.987   0.112  1.00  1.56           O  
ATOM   1581  CB  ALA A 103      -6.098  18.868   2.009  1.00  2.06           C  
ATOM   1582  H   ALA A 103      -3.762  18.385   1.136  1.00  1.64           H  
ATOM   1583  HA  ALA A 103      -5.904  16.740   1.797  1.00  1.64           H  
ATOM   1584 1HB  ALA A 103      -7.135  18.811   2.340  1.00  2.47           H  
ATOM   1585 2HB  ALA A 103      -5.447  18.926   2.879  1.00  2.47           H  
ATOM   1586 3HB  ALA A 103      -5.960  19.759   1.399  1.00  2.47           H  
ATOM   1587  N   LYS A 104      -6.336  18.166  -1.109  1.00  1.22           N  
ATOM   1588  CA  LYS A 104      -7.130  18.163  -2.317  1.00  1.30           C  
ATOM   1589  C   LYS A 104      -6.751  16.991  -3.224  1.00  1.26           C  
ATOM   1590  O   LYS A 104      -7.603  16.180  -3.599  1.00  1.31           O  
ATOM   1591  CB  LYS A 104      -6.938  19.498  -3.046  1.00  1.95           C  
ATOM   1592  CG  LYS A 104      -7.774  19.712  -4.303  1.00  1.95           C  
ATOM   1593  CD  LYS A 104      -7.525  21.110  -4.860  1.00  1.95           C  
ATOM   1594  CE  LYS A 104      -8.458  21.476  -6.011  1.00  1.95           C  
ATOM   1595  NZ  LYS A 104      -8.230  20.647  -7.225  1.00  1.95           N  
ATOM   1596  H   LYS A 104      -5.446  18.644  -1.123  1.00  1.46           H  
ATOM   1597  HA  LYS A 104      -8.181  18.055  -2.045  1.00  1.56           H  
ATOM   1598 1HB  LYS A 104      -7.171  20.314  -2.360  1.00  2.34           H  
ATOM   1599 2HB  LYS A 104      -5.891  19.607  -3.328  1.00  2.34           H  
ATOM   1600 1HG  LYS A 104      -7.500  18.973  -5.058  1.00  2.34           H  
ATOM   1601 2HG  LYS A 104      -8.832  19.597  -4.072  1.00  2.34           H  
ATOM   1602 1HD  LYS A 104      -7.655  21.841  -4.060  1.00  2.34           H  
ATOM   1603 2HD  LYS A 104      -6.496  21.173  -5.215  1.00  2.34           H  
ATOM   1604 1HE  LYS A 104      -9.492  21.357  -5.690  1.00  2.34           H  
ATOM   1605 2HE  LYS A 104      -8.291  22.522  -6.269  1.00  2.34           H  
ATOM   1606 1HZ  LYS A 104      -8.863  20.942  -7.954  1.00  2.34           H  
ATOM   1607 2HZ  LYS A 104      -7.278  20.755  -7.542  1.00  2.34           H  
ATOM   1608 3HZ  LYS A 104      -8.408  19.675  -7.015  1.00  2.34           H  
ATOM   1609  N   ALA A 105      -5.469  16.931  -3.576  1.00  1.30           N  
ATOM   1610  CA  ALA A 105      -4.948  15.970  -4.533  1.00  1.41           C  
ATOM   1611  C   ALA A 105      -5.106  14.504  -4.150  1.00  1.38           C  
ATOM   1612  O   ALA A 105      -5.399  13.684  -5.019  1.00  1.45           O  
ATOM   1613  CB  ALA A 105      -3.481  16.266  -4.762  1.00  2.11           C  
ATOM   1614  H   ALA A 105      -4.811  17.599  -3.189  1.00  1.56           H  
ATOM   1615  HA  ALA A 105      -5.486  16.120  -5.470  1.00  1.69           H  
ATOM   1616 1HB  ALA A 105      -3.085  15.593  -5.521  1.00  2.54           H  
ATOM   1617 2HB  ALA A 105      -3.370  17.298  -5.095  1.00  2.54           H  
ATOM   1618 3HB  ALA A 105      -2.937  16.130  -3.831  1.00  2.54           H  
ATOM   1619  N   ALA A 106      -4.885  14.147  -2.888  1.00  1.40           N  
ATOM   1620  CA  ALA A 106      -4.947  12.735  -2.548  1.00  1.56           C  
ATOM   1621  C   ALA A 106      -6.381  12.175  -2.706  1.00  1.31           C  
ATOM   1622  O   ALA A 106      -6.518  11.067  -3.228  1.00  1.50           O  
ATOM   1623  CB  ALA A 106      -4.363  12.507  -1.157  1.00  2.34           C  
ATOM   1624  H   ALA A 106      -4.661  14.828  -2.176  1.00  1.68           H  
ATOM   1625  HA  ALA A 106      -4.319  12.195  -3.256  1.00  1.87           H  
ATOM   1626 1HB  ALA A 106      -4.365  11.440  -0.938  1.00  2.81           H  
ATOM   1627 2HB  ALA A 106      -3.337  12.870  -1.146  1.00  2.81           H  
ATOM   1628 3HB  ALA A 106      -4.920  13.031  -0.393  1.00  2.81           H  
ATOM   1629  N   PRO A 107      -7.453  12.889  -2.299  1.00  1.13           N  
ATOM   1630  CA  PRO A 107      -8.833  12.475  -2.529  1.00  1.23           C  
ATOM   1631  C   PRO A 107      -9.144  12.381  -4.013  1.00  0.89           C  
ATOM   1632  O   PRO A 107      -9.843  11.470  -4.443  1.00  0.97           O  
ATOM   1633  CB  PRO A 107      -9.648  13.549  -1.823  1.00  1.84           C  
ATOM   1634  CG  PRO A 107      -8.799  13.927  -0.665  1.00  1.84           C  
ATOM   1635  CD  PRO A 107      -7.378  13.786  -1.127  1.00  1.84           C  
ATOM   1636  HA  PRO A 107      -8.992  11.498  -2.048  1.00  1.48           H  
ATOM   1637 1HB  PRO A 107      -9.839  14.389  -2.506  1.00  2.21           H  
ATOM   1638 2HB  PRO A 107     -10.626  13.145  -1.525  1.00  2.21           H  
ATOM   1639 1HG  PRO A 107      -9.035  14.953  -0.357  1.00  2.21           H  
ATOM   1640 2HG  PRO A 107      -9.027  13.280   0.192  1.00  2.21           H  
ATOM   1641 1HD  PRO A 107      -6.959  14.763  -1.404  1.00  2.21           H  
ATOM   1642 2HD  PRO A 107      -6.822  13.312  -0.314  1.00  2.21           H  
ATOM   1643  N   GLU A 108      -8.603  13.302  -4.806  1.00  0.88           N  
ATOM   1644  CA  GLU A 108      -8.848  13.263  -6.241  1.00  0.92           C  
ATOM   1645  C   GLU A 108      -8.213  12.042  -6.895  1.00  0.92           C  
ATOM   1646  O   GLU A 108      -8.825  11.402  -7.755  1.00  1.12           O  
ATOM   1647  CB  GLU A 108      -8.331  14.540  -6.886  1.00  1.38           C  
ATOM   1648  CG  GLU A 108      -9.142  15.770  -6.521  1.00  1.38           C  
ATOM   1649  CD  GLU A 108      -8.560  17.041  -7.060  1.00  1.38           C  
ATOM   1650  OE1 GLU A 108      -7.501  17.000  -7.638  1.00  1.38           O  
ATOM   1651  OE2 GLU A 108      -9.177  18.065  -6.889  1.00  1.38           O  
ATOM   1652  H   GLU A 108      -8.045  14.057  -4.414  1.00  1.06           H  
ATOM   1653  HA  GLU A 108      -9.926  13.209  -6.401  1.00  1.10           H  
ATOM   1654 1HB  GLU A 108      -7.298  14.713  -6.581  1.00  1.66           H  
ATOM   1655 2HB  GLU A 108      -8.342  14.436  -7.970  1.00  1.66           H  
ATOM   1656 1HG  GLU A 108     -10.150  15.653  -6.918  1.00  1.66           H  
ATOM   1657 2HG  GLU A 108      -9.217  15.838  -5.438  1.00  1.66           H  
ATOM   1658  N   LEU A 109      -6.997  11.714  -6.467  1.00  0.77           N  
ATOM   1659  CA  LEU A 109      -6.278  10.563  -6.986  1.00  0.97           C  
ATOM   1660  C   LEU A 109      -7.019   9.281  -6.609  1.00  0.87           C  
ATOM   1661  O   LEU A 109      -7.207   8.392  -7.447  1.00  1.03           O  
ATOM   1662  CB  LEU A 109      -4.841  10.569  -6.442  1.00  1.46           C  
ATOM   1663  CG  LEU A 109      -3.914   9.454  -6.935  1.00  1.46           C  
ATOM   1664  CD1 LEU A 109      -3.782   9.535  -8.449  1.00  1.46           C  
ATOM   1665  CD2 LEU A 109      -2.554   9.611  -6.267  1.00  1.46           C  
ATOM   1666  H   LEU A 109      -6.542  12.294  -5.774  1.00  0.92           H  
ATOM   1667  HA  LEU A 109      -6.242  10.635  -8.072  1.00  1.16           H  
ATOM   1668 1HB  LEU A 109      -4.380  11.520  -6.707  1.00  1.75           H  
ATOM   1669 2HB  LEU A 109      -4.884  10.505  -5.355  1.00  1.75           H  
ATOM   1670  HG  LEU A 109      -4.339   8.488  -6.689  1.00  1.75           H  
ATOM   1671 1HD1 LEU A 109      -3.125   8.739  -8.797  1.00  1.75           H  
ATOM   1672 2HD1 LEU A 109      -4.764   9.422  -8.907  1.00  1.75           H  
ATOM   1673 3HD1 LEU A 109      -3.361  10.500  -8.726  1.00  1.75           H  
ATOM   1674 1HD2 LEU A 109      -1.886   8.825  -6.613  1.00  1.75           H  
ATOM   1675 2HD2 LEU A 109      -2.134  10.583  -6.524  1.00  1.75           H  
ATOM   1676 3HD2 LEU A 109      -2.670   9.541  -5.185  1.00  1.75           H  
ATOM   1677  N   ALA A 110      -7.450   9.202  -5.348  1.00  0.73           N  
ATOM   1678  CA  ALA A 110      -8.208   8.064  -4.861  1.00  0.82           C  
ATOM   1679  C   ALA A 110      -9.526   7.918  -5.606  1.00  0.86           C  
ATOM   1680  O   ALA A 110      -9.932   6.797  -5.906  1.00  0.86           O  
ATOM   1681  CB  ALA A 110      -8.462   8.202  -3.377  1.00  1.23           C  
ATOM   1682  H   ALA A 110      -7.242   9.952  -4.700  1.00  0.88           H  
ATOM   1683  HA  ALA A 110      -7.621   7.163  -5.038  1.00  0.98           H  
ATOM   1684 1HB  ALA A 110      -9.008   7.332  -3.014  1.00  1.48           H  
ATOM   1685 2HB  ALA A 110      -7.516   8.279  -2.857  1.00  1.48           H  
ATOM   1686 3HB  ALA A 110      -9.039   9.100  -3.191  1.00  1.48           H  
ATOM   1687  N   ALA A 111     -10.186   9.041  -5.910  1.00  0.95           N  
ATOM   1688  CA  ALA A 111     -11.446   9.023  -6.641  1.00  1.05           C  
ATOM   1689  C   ALA A 111     -11.259   8.410  -8.020  1.00  1.00           C  
ATOM   1690  O   ALA A 111     -12.109   7.645  -8.470  1.00  1.05           O  
ATOM   1691  CB  ALA A 111     -12.016  10.429  -6.759  1.00  1.58           C  
ATOM   1692  H   ALA A 111      -9.820   9.935  -5.612  1.00  1.14           H  
ATOM   1693  HA  ALA A 111     -12.149   8.401  -6.088  1.00  1.26           H  
ATOM   1694 1HB  ALA A 111     -12.970  10.392  -7.284  1.00  1.89           H  
ATOM   1695 2HB  ALA A 111     -12.167  10.844  -5.762  1.00  1.89           H  
ATOM   1696 3HB  ALA A 111     -11.323  11.059  -7.311  1.00  1.89           H  
ATOM   1697  N   ALA A 112     -10.145   8.730  -8.684  1.00  0.97           N  
ATOM   1698  CA  ALA A 112      -9.857   8.149  -9.992  1.00  0.98           C  
ATOM   1699  C   ALA A 112      -9.737   6.626  -9.897  1.00  0.85           C  
ATOM   1700  O   ALA A 112     -10.306   5.900 -10.718  1.00  0.95           O  
ATOM   1701  CB  ALA A 112      -8.580   8.745 -10.561  1.00  1.47           C  
ATOM   1702  H   ALA A 112      -9.497   9.401  -8.284  1.00  1.16           H  
ATOM   1703  HA  ALA A 112     -10.687   8.382 -10.659  1.00  1.18           H  
ATOM   1704 1HB  ALA A 112      -8.389   8.323 -11.548  1.00  1.76           H  
ATOM   1705 2HB  ALA A 112      -8.690   9.826 -10.644  1.00  1.76           H  
ATOM   1706 3HB  ALA A 112      -7.744   8.517  -9.903  1.00  1.76           H  
ATOM   1707  N   ALA A 113      -9.010   6.152  -8.882  1.00  0.67           N  
ATOM   1708  CA  ALA A 113      -8.844   4.718  -8.664  1.00  0.58           C  
ATOM   1709  C   ALA A 113     -10.184   4.052  -8.344  1.00  0.64           C  
ATOM   1710  O   ALA A 113     -10.485   2.974  -8.863  1.00  0.68           O  
ATOM   1711  CB  ALA A 113      -7.848   4.472  -7.539  1.00  0.87           C  
ATOM   1712  H   ALA A 113      -8.550   6.806  -8.254  1.00  0.80           H  
ATOM   1713  HA  ALA A 113      -8.460   4.277  -9.584  1.00  0.70           H  
ATOM   1714 1HB  ALA A 113      -7.711   3.401  -7.401  1.00  1.04           H  
ATOM   1715 2HB  ALA A 113      -6.893   4.930  -7.793  1.00  1.04           H  
ATOM   1716 3HB  ALA A 113      -8.226   4.911  -6.617  1.00  1.04           H  
ATOM   1717  N   ALA A 114     -10.980   4.710  -7.492  1.00  0.66           N  
ATOM   1718  CA  ALA A 114     -12.288   4.218  -7.072  1.00  0.74           C  
ATOM   1719  C   ALA A 114     -13.230   4.104  -8.242  1.00  0.87           C  
ATOM   1720  O   ALA A 114     -13.946   3.112  -8.357  1.00  0.95           O  
ATOM   1721  CB  ALA A 114     -12.874   5.130  -6.014  1.00  1.11           C  
ATOM   1722  H   ALA A 114     -10.660   5.583  -7.100  1.00  0.79           H  
ATOM   1723  HA  ALA A 114     -12.164   3.224  -6.653  1.00  0.89           H  
ATOM   1724 1HB  ALA A 114     -13.839   4.740  -5.692  1.00  1.33           H  
ATOM   1725 2HB  ALA A 114     -12.197   5.178  -5.161  1.00  1.33           H  
ATOM   1726 3HB  ALA A 114     -13.005   6.128  -6.428  1.00  1.33           H  
ATOM   1727  N   LYS A 115     -13.212   5.108  -9.115  1.00  0.93           N  
ATOM   1728  CA  LYS A 115     -14.017   5.121 -10.322  1.00  1.26           C  
ATOM   1729  C   LYS A 115     -13.761   3.870 -11.136  1.00  1.00           C  
ATOM   1730  O   LYS A 115     -14.703   3.189 -11.543  1.00  1.05           O  
ATOM   1731  CB  LYS A 115     -13.701   6.374 -11.144  1.00  1.89           C  
ATOM   1732  CG  LYS A 115     -14.487   6.543 -12.440  1.00  1.89           C  
ATOM   1733  CD  LYS A 115     -14.102   7.855 -13.116  1.00  1.89           C  
ATOM   1734  CE  LYS A 115     -14.947   8.162 -14.350  1.00  1.89           C  
ATOM   1735  NZ  LYS A 115     -14.651   7.252 -15.491  1.00  1.89           N  
ATOM   1736  H   LYS A 115     -12.619   5.905  -8.935  1.00  1.12           H  
ATOM   1737  HA  LYS A 115     -15.071   5.135 -10.043  1.00  1.51           H  
ATOM   1738 1HB  LYS A 115     -13.884   7.258 -10.532  1.00  2.27           H  
ATOM   1739 2HB  LYS A 115     -12.644   6.377 -11.404  1.00  2.27           H  
ATOM   1740 1HG  LYS A 115     -14.269   5.715 -13.116  1.00  2.27           H  
ATOM   1741 2HG  LYS A 115     -15.556   6.547 -12.228  1.00  2.27           H  
ATOM   1742 1HD  LYS A 115     -14.217   8.672 -12.402  1.00  2.27           H  
ATOM   1743 2HD  LYS A 115     -13.056   7.808 -13.415  1.00  2.27           H  
ATOM   1744 1HE  LYS A 115     -16.002   8.078 -14.095  1.00  2.27           H  
ATOM   1745 2HE  LYS A 115     -14.743   9.187 -14.661  1.00  2.27           H  
ATOM   1746 1HZ  LYS A 115     -15.227   7.509 -16.280  1.00  2.27           H  
ATOM   1747 2HZ  LYS A 115     -13.678   7.328 -15.748  1.00  2.27           H  
ATOM   1748 3HZ  LYS A 115     -14.859   6.295 -15.237  1.00  2.27           H  
ATOM   1749  N   LYS A 116     -12.480   3.565 -11.355  1.00  0.95           N  
ATOM   1750  CA  LYS A 116     -12.100   2.393 -12.127  1.00  0.90           C  
ATOM   1751  C   LYS A 116     -12.586   1.103 -11.481  1.00  0.87           C  
ATOM   1752  O   LYS A 116     -13.108   0.227 -12.172  1.00  0.93           O  
ATOM   1753  CB  LYS A 116     -10.587   2.331 -12.275  1.00  1.35           C  
ATOM   1754  CG  LYS A 116      -9.992   3.416 -13.153  1.00  1.35           C  
ATOM   1755  CD  LYS A 116      -8.489   3.255 -13.236  1.00  1.35           C  
ATOM   1756  CE  LYS A 116      -7.829   4.417 -13.960  1.00  1.35           C  
ATOM   1757  NZ  LYS A 116      -6.361   4.213 -14.070  1.00  1.35           N  
ATOM   1758  H   LYS A 116     -11.752   4.180 -10.999  1.00  1.14           H  
ATOM   1759  HA  LYS A 116     -12.553   2.468 -13.116  1.00  1.08           H  
ATOM   1760 1HB  LYS A 116     -10.121   2.409 -11.294  1.00  1.62           H  
ATOM   1761 2HB  LYS A 116     -10.302   1.368 -12.698  1.00  1.62           H  
ATOM   1762 1HG  LYS A 116     -10.415   3.349 -14.156  1.00  1.62           H  
ATOM   1763 2HG  LYS A 116     -10.228   4.395 -12.741  1.00  1.62           H  
ATOM   1764 1HD  LYS A 116      -8.085   3.191 -12.226  1.00  1.62           H  
ATOM   1765 2HD  LYS A 116      -8.251   2.332 -13.763  1.00  1.62           H  
ATOM   1766 1HE  LYS A 116      -8.252   4.528 -14.957  1.00  1.62           H  
ATOM   1767 2HE  LYS A 116      -8.014   5.330 -13.395  1.00  1.62           H  
ATOM   1768 1HZ  LYS A 116      -5.932   5.003 -14.528  1.00  1.62           H  
ATOM   1769 2HZ  LYS A 116      -5.982   4.100 -13.137  1.00  1.62           H  
ATOM   1770 3HZ  LYS A 116      -6.178   3.374 -14.600  1.00  1.62           H  
ATOM   1771  N   ALA A 117     -12.431   0.997 -10.157  1.00  0.81           N  
ATOM   1772  CA  ALA A 117     -12.865  -0.192  -9.433  1.00  0.82           C  
ATOM   1773  C   ALA A 117     -14.369  -0.395  -9.562  1.00  0.93           C  
ATOM   1774  O   ALA A 117     -14.822  -1.512  -9.811  1.00  1.00           O  
ATOM   1775  CB  ALA A 117     -12.474  -0.089  -7.964  1.00  1.23           C  
ATOM   1776  H   ALA A 117     -11.980   1.748  -9.645  1.00  0.97           H  
ATOM   1777  HA  ALA A 117     -12.369  -1.057  -9.872  1.00  0.98           H  
ATOM   1778 1HB  ALA A 117     -12.780  -0.995  -7.441  1.00  1.48           H  
ATOM   1779 2HB  ALA A 117     -11.393   0.029  -7.884  1.00  1.48           H  
ATOM   1780 3HB  ALA A 117     -12.965   0.772  -7.516  1.00  1.48           H  
ATOM   1781  N   ILE A 118     -15.134   0.686  -9.406  1.00  0.97           N  
ATOM   1782  CA  ILE A 118     -16.589   0.639  -9.505  1.00  1.08           C  
ATOM   1783  C   ILE A 118     -17.030   0.225 -10.900  1.00  1.16           C  
ATOM   1784  O   ILE A 118     -17.966  -0.561 -11.049  1.00  1.22           O  
ATOM   1785  CB  ILE A 118     -17.216   1.990  -9.112  1.00  1.62           C  
ATOM   1786  CG1 ILE A 118     -16.997   2.242  -7.611  1.00  1.62           C  
ATOM   1787  CG2 ILE A 118     -18.704   1.988  -9.438  1.00  1.62           C  
ATOM   1788  CD1 ILE A 118     -17.311   3.655  -7.167  1.00  1.62           C  
ATOM   1789  H   ILE A 118     -14.697   1.573  -9.195  1.00  1.16           H  
ATOM   1790  HA  ILE A 118     -16.957  -0.109  -8.808  1.00  1.30           H  
ATOM   1791  HB  ILE A 118     -16.724   2.795  -9.659  1.00  1.94           H  
ATOM   1792 1HG1 ILE A 118     -17.629   1.558  -7.046  1.00  1.94           H  
ATOM   1793 2HG1 ILE A 118     -15.958   2.028  -7.364  1.00  1.94           H  
ATOM   1794 1HG2 ILE A 118     -19.138   2.947  -9.160  1.00  1.94           H  
ATOM   1795 2HG2 ILE A 118     -18.842   1.824 -10.506  1.00  1.94           H  
ATOM   1796 3HG2 ILE A 118     -19.199   1.191  -8.882  1.00  1.94           H  
ATOM   1797 1HD1 ILE A 118     -17.133   3.748  -6.096  1.00  1.94           H  
ATOM   1798 2HD1 ILE A 118     -16.670   4.356  -7.704  1.00  1.94           H  
ATOM   1799 3HD1 ILE A 118     -18.355   3.880  -7.381  1.00  1.94           H  
ATOM   1800  N   GLU A 119     -16.366   0.757 -11.923  1.00  1.16           N  
ATOM   1801  CA  GLU A 119     -16.678   0.395 -13.297  1.00  1.26           C  
ATOM   1802  C   GLU A 119     -16.407  -1.085 -13.567  1.00  1.29           C  
ATOM   1803  O   GLU A 119     -17.196  -1.746 -14.244  1.00  1.41           O  
ATOM   1804  CB  GLU A 119     -15.874   1.269 -14.254  1.00  1.89           C  
ATOM   1805  CG  GLU A 119     -16.335   2.717 -14.275  1.00  1.89           C  
ATOM   1806  CD  GLU A 119     -15.450   3.617 -15.083  1.00  1.89           C  
ATOM   1807  OE1 GLU A 119     -14.465   3.157 -15.606  1.00  1.89           O  
ATOM   1808  OE2 GLU A 119     -15.763   4.781 -15.171  1.00  1.89           O  
ATOM   1809  H   GLU A 119     -15.629   1.431 -11.751  1.00  1.39           H  
ATOM   1810  HA  GLU A 119     -17.738   0.580 -13.468  1.00  1.51           H  
ATOM   1811 1HB  GLU A 119     -14.822   1.252 -13.972  1.00  2.27           H  
ATOM   1812 2HB  GLU A 119     -15.952   0.874 -15.267  1.00  2.27           H  
ATOM   1813 1HG  GLU A 119     -17.339   2.751 -14.697  1.00  2.27           H  
ATOM   1814 2HG  GLU A 119     -16.395   3.089 -13.255  1.00  2.27           H  
ATOM   1815  N   LYS A 120     -15.308  -1.614 -13.018  1.00  1.20           N  
ATOM   1816  CA  LYS A 120     -14.994  -3.032 -13.176  1.00  1.24           C  
ATOM   1817  C   LYS A 120     -16.009  -3.902 -12.438  1.00  1.30           C  
ATOM   1818  O   LYS A 120     -16.398  -4.964 -12.925  1.00  1.42           O  
ATOM   1819  CB  LYS A 120     -13.587  -3.335 -12.665  1.00  1.86           C  
ATOM   1820  CG  LYS A 120     -12.466  -2.757 -13.518  1.00  1.86           C  
ATOM   1821  CD  LYS A 120     -11.107  -3.130 -12.953  1.00  1.86           C  
ATOM   1822  CE  LYS A 120      -9.970  -2.458 -13.712  1.00  1.86           C  
ATOM   1823  NZ  LYS A 120      -8.644  -2.891 -13.196  1.00  1.86           N  
ATOM   1824  H   LYS A 120     -14.670  -1.024 -12.497  1.00  1.44           H  
ATOM   1825  HA  LYS A 120     -15.044  -3.283 -14.236  1.00  1.49           H  
ATOM   1826 1HB  LYS A 120     -13.474  -2.936 -11.657  1.00  2.23           H  
ATOM   1827 2HB  LYS A 120     -13.443  -4.414 -12.610  1.00  2.23           H  
ATOM   1828 1HG  LYS A 120     -12.546  -3.148 -14.533  1.00  2.23           H  
ATOM   1829 2HG  LYS A 120     -12.552  -1.674 -13.560  1.00  2.23           H  
ATOM   1830 1HD  LYS A 120     -11.058  -2.829 -11.906  1.00  2.23           H  
ATOM   1831 2HD  LYS A 120     -10.976  -4.211 -13.007  1.00  2.23           H  
ATOM   1832 1HE  LYS A 120     -10.037  -2.693 -14.773  1.00  2.23           H  
ATOM   1833 2HE  LYS A 120     -10.059  -1.379 -13.585  1.00  2.23           H  
ATOM   1834 1HZ  LYS A 120      -7.895  -2.420 -13.686  1.00  2.23           H  
ATOM   1835 2HZ  LYS A 120      -8.590  -2.678 -12.208  1.00  2.23           H  
ATOM   1836 3HZ  LYS A 120      -8.544  -3.887 -13.318  1.00  2.23           H  
ATOM   1837  N   TRP A 121     -16.440  -3.426 -11.270  1.00  1.23           N  
ATOM   1838  CA  TRP A 121     -17.441  -4.077 -10.435  1.00  1.28           C  
ATOM   1839  C   TRP A 121     -18.751  -4.237 -11.201  1.00  1.38           C  
ATOM   1840  O   TRP A 121     -19.307  -5.334 -11.280  1.00  1.49           O  
ATOM   1841  CB  TRP A 121     -17.619  -3.243  -9.171  1.00  1.92           C  
ATOM   1842  CG  TRP A 121     -18.562  -3.757  -8.143  1.00  1.92           C  
ATOM   1843  CD1 TRP A 121     -18.795  -5.051  -7.788  1.00  1.92           C  
ATOM   1844  CD2 TRP A 121     -19.392  -2.945  -7.285  1.00  1.92           C  
ATOM   1845  NE1 TRP A 121     -19.711  -5.097  -6.767  1.00  1.92           N  
ATOM   1846  CE2 TRP A 121     -20.075  -3.816  -6.438  1.00  1.92           C  
ATOM   1847  CE3 TRP A 121     -19.599  -1.565  -7.165  1.00  1.92           C  
ATOM   1848  CZ2 TRP A 121     -20.951  -3.355  -5.469  1.00  1.92           C  
ATOM   1849  CZ3 TRP A 121     -20.479  -1.103  -6.198  1.00  1.92           C  
ATOM   1850  CH2 TRP A 121     -21.135  -1.976  -5.369  1.00  1.92           C  
ATOM   1851  H   TRP A 121     -16.042  -2.563 -10.924  1.00  1.48           H  
ATOM   1852  HA  TRP A 121     -17.076  -5.066 -10.158  1.00  1.54           H  
ATOM   1853 1HB  TRP A 121     -16.647  -3.134  -8.698  1.00  2.30           H  
ATOM   1854 2HB  TRP A 121     -17.953  -2.247  -9.441  1.00  2.30           H  
ATOM   1855  HD1 TRP A 121     -18.322  -5.919  -8.244  1.00  2.30           H  
ATOM   1856  HE1 TRP A 121     -20.066  -5.935  -6.323  1.00  2.30           H  
ATOM   1857  HE3 TRP A 121     -19.076  -0.867  -7.819  1.00  2.30           H  
ATOM   1858  HZ2 TRP A 121     -21.486  -4.033  -4.807  1.00  2.30           H  
ATOM   1859  HZ3 TRP A 121     -20.634  -0.028  -6.113  1.00  2.30           H  
ATOM   1860  HH2 TRP A 121     -21.816  -1.581  -4.618  1.00  2.30           H  
ATOM   1861  N   GLY A 122     -19.236  -3.134 -11.769  1.00  1.39           N  
ATOM   1862  CA  GLY A 122     -20.433  -3.142 -12.605  1.00  1.55           C  
ATOM   1863  C   GLY A 122     -21.726  -2.769 -11.880  1.00  1.82           C  
ATOM   1864  O   GLY A 122     -22.719  -2.436 -12.529  1.00  2.29           O  
ATOM   1865  H   GLY A 122     -18.747  -2.259 -11.637  1.00  1.67           H  
ATOM   1866 1HA  GLY A 122     -20.282  -2.453 -13.437  1.00  1.86           H  
ATOM   1867 2HA  GLY A 122     -20.546  -4.131 -13.046  1.00  1.86           H  
ATOM   1868  N   ARG A 123     -21.724  -2.802 -10.551  1.00  1.77           N  
ATOM   1869  CA  ARG A 123     -22.915  -2.415  -9.806  1.00  2.27           C  
ATOM   1870  C   ARG A 123     -22.867  -0.929  -9.484  1.00  2.40           C  
ATOM   1871  O   ARG A 123     -21.783  -0.347  -9.445  1.00  2.92           O  
ATOM   1872  CB  ARG A 123     -23.058  -3.202  -8.520  1.00  3.41           C  
ATOM   1873  CG  ARG A 123     -23.363  -4.674  -8.686  1.00  3.41           C  
ATOM   1874  CD  ARG A 123     -23.409  -5.374  -7.377  1.00  3.41           C  
ATOM   1875  NE  ARG A 123     -24.469  -4.879  -6.508  1.00  3.41           N  
ATOM   1876  CZ  ARG A 123     -24.686  -5.307  -5.248  1.00  3.41           C  
ATOM   1877  NH1 ARG A 123     -23.908  -6.216  -4.703  1.00  3.41           N  
ATOM   1878  NH2 ARG A 123     -25.693  -4.805  -4.555  1.00  3.41           N  
ATOM   1879  H   ARG A 123     -20.897  -3.089 -10.049  1.00  2.12           H  
ATOM   1880  HA  ARG A 123     -23.776  -2.632 -10.429  1.00  2.72           H  
ATOM   1881 1HB  ARG A 123     -22.138  -3.121  -7.964  1.00  4.09           H  
ATOM   1882 2HB  ARG A 123     -23.847  -2.770  -7.905  1.00  4.09           H  
ATOM   1883 1HG  ARG A 123     -24.332  -4.793  -9.171  1.00  4.09           H  
ATOM   1884 2HG  ARG A 123     -22.590  -5.141  -9.297  1.00  4.09           H  
ATOM   1885 1HD  ARG A 123     -23.584  -6.435  -7.548  1.00  4.09           H  
ATOM   1886 2HD  ARG A 123     -22.463  -5.251  -6.861  1.00  4.09           H  
ATOM   1887  HE  ARG A 123     -25.083  -4.150  -6.858  1.00  4.09           H  
ATOM   1888 1HH1 ARG A 123     -23.123  -6.595  -5.217  1.00  4.09           H  
ATOM   1889 2HH1 ARG A 123     -24.085  -6.526  -3.758  1.00  4.09           H  
ATOM   1890 1HH2 ARG A 123     -26.291  -4.104  -4.977  1.00  4.09           H  
ATOM   1891 2HH2 ARG A 123     -25.864  -5.115  -3.610  1.00  4.09           H  
ATOM   1892  N   PRO A 124     -24.028  -0.296  -9.279  1.00  2.45           N  
ATOM   1893  CA  PRO A 124     -24.216   1.103  -8.930  1.00  2.56           C  
ATOM   1894  C   PRO A 124     -23.468   1.467  -7.664  1.00  2.45           C  
ATOM   1895  O   PRO A 124     -23.389   0.679  -6.724  1.00  2.63           O  
ATOM   1896  CB  PRO A 124     -25.731   1.221  -8.738  1.00  3.84           C  
ATOM   1897  CG  PRO A 124     -26.298   0.172  -9.630  1.00  3.84           C  
ATOM   1898  CD  PRO A 124     -25.314  -0.959  -9.584  1.00  3.84           C  
ATOM   1899  HA  PRO A 124     -23.880   1.730  -9.769  1.00  3.07           H  
ATOM   1900 1HB  PRO A 124     -25.990   1.064  -7.680  1.00  4.61           H  
ATOM   1901 2HB  PRO A 124     -26.068   2.234  -9.004  1.00  4.61           H  
ATOM   1902 1HG  PRO A 124     -27.296  -0.125  -9.273  1.00  4.61           H  
ATOM   1903 2HG  PRO A 124     -26.432   0.571 -10.645  1.00  4.61           H  
ATOM   1904 1HD  PRO A 124     -25.577  -1.675  -8.792  1.00  4.61           H  
ATOM   1905 2HD  PRO A 124     -25.285  -1.430 -10.575  1.00  4.61           H  
ATOM   1906  N   ALA A 125     -22.954   2.694  -7.630  1.00  2.56           N  
ATOM   1907  CA  ALA A 125     -22.201   3.207  -6.488  1.00  2.39           C  
ATOM   1908  C   ALA A 125     -23.062   3.283  -5.228  1.00  1.87           C  
ATOM   1909  O   ALA A 125     -22.544   3.224  -4.114  1.00  1.61           O  
ATOM   1910  CB  ALA A 125     -21.630   4.575  -6.816  1.00  3.58           C  
ATOM   1911  H   ALA A 125     -23.073   3.291  -8.437  1.00  3.07           H  
ATOM   1912  HA  ALA A 125     -21.379   2.519  -6.291  1.00  2.87           H  
ATOM   1913 1HB  ALA A 125     -21.041   4.936  -5.976  1.00  4.30           H  
ATOM   1914 2HB  ALA A 125     -20.993   4.500  -7.698  1.00  4.30           H  
ATOM   1915 3HB  ALA A 125     -22.442   5.272  -7.015  1.00  4.30           H  
ATOM   1916  N   THR A 126     -24.386   3.365  -5.400  1.00  2.02           N  
ATOM   1917  CA  THR A 126     -25.318   3.418  -4.281  1.00  1.85           C  
ATOM   1918  C   THR A 126     -25.406   2.083  -3.537  1.00  1.91           C  
ATOM   1919  O   THR A 126     -25.959   2.021  -2.437  1.00  2.03           O  
ATOM   1920  CB  THR A 126     -26.721   3.820  -4.762  1.00  2.78           C  
ATOM   1921  OG1 THR A 126     -27.200   2.853  -5.707  1.00  2.78           O  
ATOM   1922  CG2 THR A 126     -26.675   5.188  -5.423  1.00  2.78           C  
ATOM   1923  H   THR A 126     -24.761   3.409  -6.336  1.00  2.42           H  
ATOM   1924  HA  THR A 126     -24.966   4.172  -3.577  1.00  2.22           H  
ATOM   1925  HB  THR A 126     -27.401   3.852  -3.912  1.00  3.33           H  
ATOM   1926  HG1 THR A 126     -27.173   1.976  -5.312  1.00  3.33           H  
ATOM   1927 1HG2 THR A 126     -27.675   5.463  -5.760  1.00  3.33           H  
ATOM   1928 2HG2 THR A 126     -26.318   5.927  -4.705  1.00  3.33           H  
ATOM   1929 3HG2 THR A 126     -26.001   5.157  -6.277  1.00  3.33           H  
ATOM   1930  N   ASP A 127     -24.846   1.020  -4.127  1.00  2.19           N  
ATOM   1931  CA  ASP A 127     -24.800  -0.281  -3.488  1.00  2.60           C  
ATOM   1932  C   ASP A 127     -23.618  -0.391  -2.512  1.00  2.10           C  
ATOM   1933  O   ASP A 127     -23.515  -1.373  -1.777  1.00  2.13           O  
ATOM   1934  CB  ASP A 127     -24.719  -1.397  -4.539  1.00  3.90           C  
ATOM   1935  CG  ASP A 127     -25.989  -1.528  -5.374  1.00  3.90           C  
ATOM   1936  OD1 ASP A 127     -26.979  -0.946  -4.999  1.00  3.90           O  
ATOM   1937  OD2 ASP A 127     -25.981  -2.262  -6.340  1.00  3.90           O  
ATOM   1938  H   ASP A 127     -24.418   1.100  -5.039  1.00  2.63           H  
ATOM   1939  HA  ASP A 127     -25.720  -0.416  -2.919  1.00  3.12           H  
ATOM   1940 1HB  ASP A 127     -23.887  -1.200  -5.213  1.00  4.68           H  
ATOM   1941 2HB  ASP A 127     -24.522  -2.348  -4.044  1.00  4.68           H  
ATOM   1942  N   ILE A 128     -22.730   0.613  -2.498  1.00  1.84           N  
ATOM   1943  CA  ILE A 128     -21.612   0.622  -1.563  1.00  1.65           C  
ATOM   1944  C   ILE A 128     -22.130   1.025  -0.195  1.00  1.79           C  
ATOM   1945  O   ILE A 128     -22.855   2.012  -0.066  1.00  1.95           O  
ATOM   1946  CB  ILE A 128     -20.491   1.570  -2.038  1.00  2.47           C  
ATOM   1947  CG1 ILE A 128     -19.924   1.045  -3.362  1.00  2.47           C  
ATOM   1948  CG2 ILE A 128     -19.399   1.692  -0.981  1.00  2.47           C  
ATOM   1949  CD1 ILE A 128     -18.994   2.001  -4.065  1.00  2.47           C  
ATOM   1950  H   ILE A 128     -22.825   1.405  -3.122  1.00  2.21           H  
ATOM   1951  HA  ILE A 128     -21.202  -0.384  -1.493  1.00  1.98           H  
ATOM   1952  HB  ILE A 128     -20.912   2.556  -2.232  1.00  2.97           H  
ATOM   1953 1HG1 ILE A 128     -19.381   0.120  -3.169  1.00  2.97           H  
ATOM   1954 2HG1 ILE A 128     -20.753   0.822  -4.032  1.00  2.97           H  
ATOM   1955 1HG2 ILE A 128     -18.624   2.370  -1.337  1.00  2.97           H  
ATOM   1956 2HG2 ILE A 128     -19.827   2.084  -0.059  1.00  2.97           H  
ATOM   1957 3HG2 ILE A 128     -18.965   0.711  -0.791  1.00  2.97           H  
ATOM   1958 1HD1 ILE A 128     -18.639   1.550  -4.992  1.00  2.97           H  
ATOM   1959 2HD1 ILE A 128     -19.528   2.923  -4.293  1.00  2.97           H  
ATOM   1960 3HD1 ILE A 128     -18.147   2.220  -3.420  1.00  2.97           H  
ATOM   1961  N   THR A 129     -21.796   0.230   0.817  1.00  1.81           N  
ATOM   1962  CA  THR A 129     -22.301   0.463   2.164  1.00  1.97           C  
ATOM   1963  C   THR A 129     -21.237   0.978   3.125  1.00  1.67           C  
ATOM   1964  O   THR A 129     -21.568   1.640   4.112  1.00  1.96           O  
ATOM   1965  CB  THR A 129     -22.880  -0.838   2.735  1.00  2.96           C  
ATOM   1966  OG1 THR A 129     -21.834  -1.811   2.826  1.00  2.96           O  
ATOM   1967  CG2 THR A 129     -23.977  -1.375   1.829  1.00  2.96           C  
ATOM   1968  H   THR A 129     -21.178  -0.551   0.649  1.00  2.17           H  
ATOM   1969  HA  THR A 129     -23.096   1.206   2.110  1.00  2.36           H  
ATOM   1970  HB  THR A 129     -23.287  -0.655   3.729  1.00  3.55           H  
ATOM   1971  HG1 THR A 129     -21.255  -1.602   3.566  1.00  3.55           H  
ATOM   1972 1HG2 THR A 129     -24.372  -2.302   2.244  1.00  3.55           H  
ATOM   1973 2HG2 THR A 129     -24.778  -0.641   1.753  1.00  3.55           H  
ATOM   1974 3HG2 THR A 129     -23.569  -1.569   0.838  1.00  3.55           H  
ATOM   1975  N   HIS A 130     -19.973   0.671   2.837  1.00  1.28           N  
ATOM   1976  CA  HIS A 130     -18.861   1.107   3.675  1.00  1.26           C  
ATOM   1977  C   HIS A 130     -17.705   1.627   2.837  1.00  1.14           C  
ATOM   1978  O   HIS A 130     -17.502   1.166   1.718  1.00  2.03           O  
ATOM   1979  CB  HIS A 130     -18.322  -0.052   4.520  1.00  1.89           C  
ATOM   1980  CG  HIS A 130     -19.277  -0.661   5.498  1.00  1.89           C  
ATOM   1981  ND1 HIS A 130     -20.282  -1.529   5.123  1.00  1.89           N  
ATOM   1982  CD2 HIS A 130     -19.361  -0.548   6.843  1.00  1.89           C  
ATOM   1983  CE1 HIS A 130     -20.946  -1.918   6.200  1.00  1.89           C  
ATOM   1984  NE2 HIS A 130     -20.408  -1.335   7.254  1.00  1.89           N  
ATOM   1985  H   HIS A 130     -19.772   0.101   2.023  1.00  1.54           H  
ATOM   1986  HA  HIS A 130     -19.192   1.902   4.337  1.00  1.51           H  
ATOM   1987 1HB  HIS A 130     -17.991  -0.834   3.845  1.00  2.27           H  
ATOM   1988 2HB  HIS A 130     -17.447   0.286   5.074  1.00  2.27           H  
ATOM   1989  HD2 HIS A 130     -18.715   0.055   7.482  1.00  2.27           H  
ATOM   1990  HE1 HIS A 130     -21.794  -2.603   6.215  1.00  2.27           H  
ATOM   1991  HE2 HIS A 130     -20.710  -1.449   8.212  1.00  2.27           H  
ATOM   1992  N   ILE A 131     -16.919   2.542   3.394  1.00  1.33           N  
ATOM   1993  CA  ILE A 131     -15.727   3.005   2.702  1.00  1.46           C  
ATOM   1994  C   ILE A 131     -14.559   3.087   3.685  1.00  1.30           C  
ATOM   1995  O   ILE A 131     -14.700   3.596   4.796  1.00  1.89           O  
ATOM   1996  CB  ILE A 131     -15.960   4.385   2.025  1.00  2.19           C  
ATOM   1997  CG1 ILE A 131     -14.734   4.795   1.201  1.00  2.19           C  
ATOM   1998  CG2 ILE A 131     -16.250   5.449   3.063  1.00  2.19           C  
ATOM   1999  CD1 ILE A 131     -14.978   5.969   0.277  1.00  2.19           C  
ATOM   2000  H   ILE A 131     -17.157   2.922   4.298  1.00  1.60           H  
ATOM   2001  HA  ILE A 131     -15.474   2.285   1.929  1.00  1.75           H  
ATOM   2002  HB  ILE A 131     -16.805   4.310   1.342  1.00  2.63           H  
ATOM   2003 1HG1 ILE A 131     -13.926   5.049   1.880  1.00  2.63           H  
ATOM   2004 2HG1 ILE A 131     -14.417   3.952   0.592  1.00  2.63           H  
ATOM   2005 1HG2 ILE A 131     -16.421   6.404   2.567  1.00  2.63           H  
ATOM   2006 2HG2 ILE A 131     -17.136   5.171   3.629  1.00  2.63           H  
ATOM   2007 3HG2 ILE A 131     -15.399   5.537   3.738  1.00  2.63           H  
ATOM   2008 1HD1 ILE A 131     -14.064   6.196  -0.271  1.00  2.63           H  
ATOM   2009 2HD1 ILE A 131     -15.770   5.717  -0.427  1.00  2.63           H  
ATOM   2010 3HD1 ILE A 131     -15.276   6.837   0.863  1.00  2.63           H  
ATOM   2011  N   ILE A 132     -13.410   2.586   3.255  1.00  1.13           N  
ATOM   2012  CA  ILE A 132     -12.193   2.598   4.053  1.00  1.02           C  
ATOM   2013  C   ILE A 132     -11.165   3.422   3.344  1.00  0.80           C  
ATOM   2014  O   ILE A 132     -10.768   3.077   2.239  1.00  1.00           O  
ATOM   2015  CB  ILE A 132     -11.596   1.193   4.261  1.00  1.53           C  
ATOM   2016  CG1 ILE A 132     -12.566   0.268   4.979  1.00  1.53           C  
ATOM   2017  CG2 ILE A 132     -10.289   1.298   5.037  1.00  1.53           C  
ATOM   2018  CD1 ILE A 132     -12.064  -1.153   5.023  1.00  1.53           C  
ATOM   2019  H   ILE A 132     -13.380   2.189   2.326  1.00  1.36           H  
ATOM   2020  HA  ILE A 132     -12.400   3.050   5.022  1.00  1.22           H  
ATOM   2021  HB  ILE A 132     -11.392   0.746   3.289  1.00  1.84           H  
ATOM   2022 1HG1 ILE A 132     -12.710   0.620   6.000  1.00  1.84           H  
ATOM   2023 2HG1 ILE A 132     -13.529   0.282   4.470  1.00  1.84           H  
ATOM   2024 1HG2 ILE A 132      -9.858   0.304   5.159  1.00  1.84           H  
ATOM   2025 2HG2 ILE A 132      -9.591   1.931   4.490  1.00  1.84           H  
ATOM   2026 3HG2 ILE A 132     -10.482   1.733   6.017  1.00  1.84           H  
ATOM   2027 1HD1 ILE A 132     -12.777  -1.782   5.546  1.00  1.84           H  
ATOM   2028 2HD1 ILE A 132     -11.936  -1.526   4.013  1.00  1.84           H  
ATOM   2029 3HD1 ILE A 132     -11.108  -1.186   5.543  1.00  1.84           H  
ATOM   2030  N   VAL A 133     -10.724   4.506   3.952  1.00  0.86           N  
ATOM   2031  CA  VAL A 133      -9.728   5.327   3.287  1.00  0.87           C  
ATOM   2032  C   VAL A 133      -8.456   5.386   4.086  1.00  0.85           C  
ATOM   2033  O   VAL A 133      -8.475   5.743   5.261  1.00  1.82           O  
ATOM   2034  CB  VAL A 133     -10.268   6.726   3.032  1.00  1.30           C  
ATOM   2035  CG1 VAL A 133      -9.209   7.597   2.365  1.00  1.30           C  
ATOM   2036  CG2 VAL A 133     -11.493   6.587   2.159  1.00  1.30           C  
ATOM   2037  H   VAL A 133     -11.069   4.754   4.872  1.00  1.03           H  
ATOM   2038  HA  VAL A 133      -9.509   4.880   2.323  1.00  1.04           H  
ATOM   2039  HB  VAL A 133     -10.531   7.196   3.979  1.00  1.57           H  
ATOM   2040 1HG1 VAL A 133      -9.615   8.592   2.188  1.00  1.57           H  
ATOM   2041 2HG1 VAL A 133      -8.337   7.672   3.014  1.00  1.57           H  
ATOM   2042 3HG1 VAL A 133      -8.917   7.150   1.415  1.00  1.57           H  
ATOM   2043 1HG2 VAL A 133     -11.910   7.563   1.961  1.00  1.57           H  
ATOM   2044 2HG2 VAL A 133     -11.217   6.113   1.217  1.00  1.57           H  
ATOM   2045 3HG2 VAL A 133     -12.232   5.976   2.672  1.00  1.57           H  
ATOM   2046  N   SER A 134      -7.351   5.029   3.442  1.00  0.57           N  
ATOM   2047  CA  SER A 134      -6.067   5.008   4.114  1.00  0.57           C  
ATOM   2048  C   SER A 134      -5.016   5.840   3.400  1.00  0.53           C  
ATOM   2049  O   SER A 134      -4.820   5.714   2.189  1.00  0.66           O  
ATOM   2050  CB  SER A 134      -5.574   3.581   4.242  1.00  0.85           C  
ATOM   2051  OG  SER A 134      -4.300   3.546   4.826  1.00  0.85           O  
ATOM   2052  H   SER A 134      -7.415   4.756   2.470  1.00  0.68           H  
ATOM   2053  HA  SER A 134      -6.204   5.418   5.110  1.00  0.68           H  
ATOM   2054 1HB  SER A 134      -6.272   3.006   4.849  1.00  1.03           H  
ATOM   2055 2HB  SER A 134      -5.538   3.118   3.257  1.00  1.03           H  
ATOM   2056  HG  SER A 134      -3.731   4.060   4.247  1.00  1.03           H  
ATOM   2057  N   THR A 135      -4.345   6.693   4.167  1.00  0.78           N  
ATOM   2058  CA  THR A 135      -3.268   7.513   3.624  1.00  0.84           C  
ATOM   2059  C   THR A 135      -2.294   7.932   4.695  1.00  0.88           C  
ATOM   2060  O   THR A 135      -2.688   8.162   5.836  1.00  0.92           O  
ATOM   2061  CB  THR A 135      -3.773   8.799   2.972  1.00  1.26           C  
ATOM   2062  OG1 THR A 135      -2.675   9.442   2.313  1.00  1.26           O  
ATOM   2063  CG2 THR A 135      -4.312   9.737   4.035  1.00  1.26           C  
ATOM   2064  H   THR A 135      -4.576   6.740   5.154  1.00  0.94           H  
ATOM   2065  HA  THR A 135      -2.725   6.928   2.880  1.00  1.01           H  
ATOM   2066  HB  THR A 135      -4.550   8.568   2.248  1.00  1.51           H  
ATOM   2067  HG1 THR A 135      -2.455   8.935   1.523  1.00  1.51           H  
ATOM   2068 1HG2 THR A 135      -4.660  10.659   3.569  1.00  1.51           H  
ATOM   2069 2HG2 THR A 135      -5.136   9.253   4.550  1.00  1.51           H  
ATOM   2070 3HG2 THR A 135      -3.524   9.968   4.749  1.00  1.51           H  
ATOM   2071  N   ASN A 136      -1.044   8.106   4.296  1.00  0.95           N  
ATOM   2072  CA  ASN A 136      -0.001   8.617   5.161  1.00  1.11           C  
ATOM   2073  C   ASN A 136       0.317  10.057   4.828  1.00  1.21           C  
ATOM   2074  O   ASN A 136       1.250  10.640   5.383  1.00  2.11           O  
ATOM   2075  CB  ASN A 136       1.240   7.764   5.026  1.00  1.67           C  
ATOM   2076  CG  ASN A 136       1.065   6.432   5.653  1.00  1.67           C  
ATOM   2077  OD1 ASN A 136       1.289   6.330   6.861  1.00  1.67           O  
ATOM   2078  ND2 ASN A 136       0.657   5.435   4.911  1.00  1.67           N  
ATOM   2079  H   ASN A 136      -0.790   7.874   3.343  1.00  1.14           H  
ATOM   2080  HA  ASN A 136      -0.354   8.588   6.189  1.00  1.33           H  
ATOM   2081 1HB  ASN A 136       1.476   7.629   3.969  1.00  2.00           H  
ATOM   2082 2HB  ASN A 136       2.086   8.269   5.491  1.00  2.00           H  
ATOM   2083 1HD2 ASN A 136       0.521   4.530   5.316  1.00  2.00           H  
ATOM   2084 2HD2 ASN A 136       0.466   5.567   3.936  1.00  2.00           H  
ATOM   2085  N   SER A 137      -0.462  10.640   3.926  1.00  0.96           N  
ATOM   2086  CA  SER A 137      -0.203  11.987   3.487  1.00  1.10           C  
ATOM   2087  C   SER A 137      -1.316  12.943   3.852  1.00  1.67           C  
ATOM   2088  O   SER A 137      -2.327  12.989   3.155  1.00  9.17           O  
ATOM   2089  CB  SER A 137      -0.003  12.005   1.981  1.00  1.65           C  
ATOM   2090  OG  SER A 137       1.123  11.267   1.594  1.00  1.65           O  
ATOM   2091  H   SER A 137      -1.234  10.144   3.498  1.00  1.15           H  
ATOM   2092  HA  SER A 137       0.714  12.334   3.965  1.00  1.32           H  
ATOM   2093 1HB  SER A 137      -0.891  11.603   1.494  1.00  1.98           H  
ATOM   2094 2HB  SER A 137       0.117  13.032   1.647  1.00  1.98           H  
ATOM   2095  HG  SER A 137       1.889  11.760   1.926  1.00  1.98           H  
ATOM   2096  N   ASP A 138      -1.163  13.644   4.979  1.00  5.94           N  
ATOM   2097  CA  ASP A 138      -2.050  14.754   5.346  1.00  7.59           C  
ATOM   2098  C   ASP A 138      -3.216  14.357   6.222  1.00  5.62           C  
ATOM   2099  O   ASP A 138      -3.847  13.336   5.989  1.00 39.52           O  
ATOM   2100  CB  ASP A 138      -2.582  15.515   4.147  1.00 11.38           C  
ATOM   2101  CG  ASP A 138      -3.205  16.826   4.569  1.00 11.38           C  
ATOM   2102  OD1 ASP A 138      -2.775  17.394   5.553  1.00 11.38           O  
ATOM   2103  OD2 ASP A 138      -4.130  17.243   3.925  1.00 11.38           O  
ATOM   2104  H   ASP A 138      -0.343  13.470   5.544  1.00  7.13           H  
ATOM   2105  HA  ASP A 138      -1.453  15.462   5.916  1.00  9.11           H  
ATOM   2106 1HB  ASP A 138      -1.774  15.713   3.445  1.00 13.66           H  
ATOM   2107 2HB  ASP A 138      -3.353  14.941   3.635  1.00 13.66           H  
ATOM   2108  N   ALA A 139      -3.496  15.149   7.237  1.00  7.31           N  
ATOM   2109  CA  ALA A 139      -4.655  14.908   8.079  1.00  9.89           C  
ATOM   2110  C   ALA A 139      -5.466  16.176   8.236  1.00  6.91           C  
ATOM   2111  O   ALA A 139      -4.930  17.282   8.187  1.00  8.13           O  
ATOM   2112  CB  ALA A 139      -4.246  14.407   9.434  1.00 14.84           C  
ATOM   2113  H   ALA A 139      -2.926  15.965   7.401  1.00  8.77           H  
ATOM   2114  HA  ALA A 139      -5.284  14.162   7.593  1.00 11.87           H  
ATOM   2115 1HB  ALA A 139      -5.127  14.218  10.040  1.00 17.80           H  
ATOM   2116 2HB  ALA A 139      -3.700  13.492   9.312  1.00 17.80           H  
ATOM   2117 3HB  ALA A 139      -3.616  15.146   9.917  1.00 17.80           H  
ATOM   2118  N   GLY A 140      -6.759  16.002   8.449  1.00  5.55           N  
ATOM   2119  CA  GLY A 140      -7.668  17.113   8.678  1.00  3.96           C  
ATOM   2120  C   GLY A 140      -9.084  16.591   8.854  1.00  3.46           C  
ATOM   2121  O   GLY A 140      -9.339  15.399   8.672  1.00  5.87           O  
ATOM   2122  H   GLY A 140      -7.128  15.062   8.464  1.00  6.66           H  
ATOM   2123 1HA  GLY A 140      -7.361  17.667   9.565  1.00  4.75           H  
ATOM   2124 2HA  GLY A 140      -7.628  17.801   7.834  1.00  4.75           H  
ATOM   2125  N   ALA A 141     -10.008  17.483   9.181  1.00  2.30           N  
ATOM   2126  CA  ALA A 141     -11.389  17.075   9.362  1.00  2.40           C  
ATOM   2127  C   ALA A 141     -12.333  18.108   8.731  1.00  2.51           C  
ATOM   2128  O   ALA A 141     -12.135  19.304   8.923  1.00  2.97           O  
ATOM   2129  CB  ALA A 141     -11.699  16.900  10.831  1.00  3.60           C  
ATOM   2130  H   ALA A 141      -9.740  18.449   9.330  1.00  2.76           H  
ATOM   2131  HA  ALA A 141     -11.515  16.114   8.896  1.00  2.88           H  
ATOM   2132 1HB  ALA A 141     -12.721  16.557  10.940  1.00  4.32           H  
ATOM   2133 2HB  ALA A 141     -11.022  16.162  11.260  1.00  4.32           H  
ATOM   2134 3HB  ALA A 141     -11.580  17.848  11.345  1.00  4.32           H  
ATOM   2135  N   PRO A 142     -13.344  17.677   7.963  1.00  2.37           N  
ATOM   2136  CA  PRO A 142     -13.713  16.339   7.504  1.00  2.15           C  
ATOM   2137  C   PRO A 142     -12.564  15.736   6.716  1.00  1.44           C  
ATOM   2138  O   PRO A 142     -11.842  16.450   6.016  1.00  2.26           O  
ATOM   2139  CB  PRO A 142     -14.942  16.588   6.627  1.00  3.22           C  
ATOM   2140  CG  PRO A 142     -15.524  17.856   7.150  1.00  3.22           C  
ATOM   2141  CD  PRO A 142     -14.338  18.676   7.553  1.00  3.22           C  
ATOM   2142  HA  PRO A 142     -13.963  15.711   8.373  1.00  2.58           H  
ATOM   2143 1HB  PRO A 142     -14.641  16.661   5.571  1.00  3.87           H  
ATOM   2144 2HB  PRO A 142     -15.635  15.741   6.704  1.00  3.87           H  
ATOM   2145 1HG  PRO A 142     -16.129  18.343   6.373  1.00  3.87           H  
ATOM   2146 2HG  PRO A 142     -16.193  17.652   7.993  1.00  3.87           H  
ATOM   2147 1HD  PRO A 142     -13.957  19.262   6.703  1.00  3.87           H  
ATOM   2148 2HD  PRO A 142     -14.592  19.314   8.410  1.00  3.87           H  
ATOM   2149  N   SER A 143     -12.371  14.433   6.860  1.00  1.57           N  
ATOM   2150  CA  SER A 143     -11.221  13.797   6.247  1.00  2.98           C  
ATOM   2151  C   SER A 143     -11.476  13.422   4.814  1.00  1.78           C  
ATOM   2152  O   SER A 143     -12.547  13.669   4.255  1.00  1.90           O  
ATOM   2153  CB  SER A 143     -10.800  12.542   6.973  1.00  4.47           C  
ATOM   2154  OG  SER A 143     -11.597  11.452   6.608  1.00  4.47           O  
ATOM   2155  H   SER A 143     -13.008  13.887   7.423  1.00  1.88           H  
ATOM   2156  HA  SER A 143     -10.389  14.503   6.269  1.00  3.58           H  
ATOM   2157 1HB  SER A 143      -9.754  12.322   6.763  1.00  5.36           H  
ATOM   2158 2HB  SER A 143     -10.884  12.708   8.047  1.00  5.36           H  
ATOM   2159  HG  SER A 143     -12.512  11.693   6.783  1.00  5.36           H  
ATOM   2160  N   ALA A 144     -10.460  12.802   4.241  1.00  1.77           N  
ATOM   2161  CA  ALA A 144     -10.458  12.322   2.883  1.00  1.97           C  
ATOM   2162  C   ALA A 144     -11.585  11.361   2.579  1.00  1.65           C  
ATOM   2163  O   ALA A 144     -11.980  11.245   1.423  1.00  1.80           O  
ATOM   2164  CB  ALA A 144      -9.160  11.638   2.599  1.00  2.96           C  
ATOM   2165  H   ALA A 144      -9.625  12.655   4.790  1.00  2.12           H  
ATOM   2166  HA  ALA A 144     -10.562  13.181   2.224  1.00  2.36           H  
ATOM   2167 1HB  ALA A 144      -9.153  11.310   1.560  1.00  3.55           H  
ATOM   2168 2HB  ALA A 144      -8.336  12.331   2.771  1.00  3.55           H  
ATOM   2169 3HB  ALA A 144      -9.051  10.776   3.254  1.00  3.55           H  
ATOM   2170  N   ASP A 145     -12.094  10.648   3.584  1.00  1.74           N  
ATOM   2171  CA  ASP A 145     -13.163   9.712   3.290  1.00  2.01           C  
ATOM   2172  C   ASP A 145     -14.460  10.455   3.016  1.00  1.25           C  
ATOM   2173  O   ASP A 145     -15.204  10.080   2.111  1.00  1.55           O  
ATOM   2174  CB  ASP A 145     -13.295   8.689   4.414  1.00  3.01           C  
ATOM   2175  CG  ASP A 145     -13.534   9.300   5.766  1.00  3.01           C  
ATOM   2176  OD1 ASP A 145     -13.541  10.506   5.885  1.00  3.01           O  
ATOM   2177  OD2 ASP A 145     -13.736   8.555   6.696  1.00  3.01           O  
ATOM   2178  H   ASP A 145     -11.764  10.773   4.541  1.00  2.09           H  
ATOM   2179  HA  ASP A 145     -12.907   9.179   2.381  1.00  2.41           H  
ATOM   2180 1HB  ASP A 145     -14.117   8.008   4.191  1.00  3.62           H  
ATOM   2181 2HB  ASP A 145     -12.387   8.094   4.472  1.00  3.62           H  
ATOM   2182  N   VAL A 146     -14.684  11.548   3.741  1.00  1.45           N  
ATOM   2183  CA  VAL A 146     -15.833  12.415   3.505  1.00  1.39           C  
ATOM   2184  C   VAL A 146     -15.697  13.050   2.139  1.00  1.32           C  
ATOM   2185  O   VAL A 146     -16.668  13.125   1.380  1.00  1.58           O  
ATOM   2186  CB  VAL A 146     -15.941  13.525   4.569  1.00  2.08           C  
ATOM   2187  CG1 VAL A 146     -17.034  14.511   4.183  1.00  2.08           C  
ATOM   2188  CG2 VAL A 146     -16.237  12.908   5.918  1.00  2.08           C  
ATOM   2189  H   VAL A 146     -14.041  11.747   4.496  1.00  1.74           H  
ATOM   2190  HA  VAL A 146     -16.742  11.813   3.528  1.00  1.67           H  
ATOM   2191  HB  VAL A 146     -15.001  14.074   4.615  1.00  2.50           H  
ATOM   2192 1HG1 VAL A 146     -17.098  15.299   4.933  1.00  2.50           H  
ATOM   2193 2HG1 VAL A 146     -16.801  14.952   3.214  1.00  2.50           H  
ATOM   2194 3HG1 VAL A 146     -17.990  13.990   4.125  1.00  2.50           H  
ATOM   2195 1HG2 VAL A 146     -16.306  13.690   6.673  1.00  2.50           H  
ATOM   2196 2HG2 VAL A 146     -17.181  12.366   5.870  1.00  2.50           H  
ATOM   2197 3HG2 VAL A 146     -15.436  12.219   6.183  1.00  2.50           H  
ATOM   2198  N   ARG A 147     -14.479  13.506   1.838  1.00  1.18           N  
ATOM   2199  CA  ARG A 147     -14.183  14.120   0.558  1.00  1.54           C  
ATOM   2200  C   ARG A 147     -14.471  13.156  -0.585  1.00  1.54           C  
ATOM   2201  O   ARG A 147     -15.141  13.535  -1.545  1.00  2.13           O  
ATOM   2202  CB  ARG A 147     -12.730  14.562   0.520  1.00  2.31           C  
ATOM   2203  CG  ARG A 147     -12.413  15.745   1.423  1.00  2.31           C  
ATOM   2204  CD  ARG A 147     -10.977  16.115   1.373  1.00  2.31           C  
ATOM   2205  NE  ARG A 147     -10.664  17.216   2.270  1.00  2.31           N  
ATOM   2206  CZ  ARG A 147     -10.791  18.518   1.950  1.00  2.31           C  
ATOM   2207  NH1 ARG A 147     -11.224  18.861   0.757  1.00  2.31           N  
ATOM   2208  NH2 ARG A 147     -10.479  19.451   2.833  1.00  2.31           N  
ATOM   2209  H   ARG A 147     -13.739  13.429   2.529  1.00  1.42           H  
ATOM   2210  HA  ARG A 147     -14.816  14.999   0.441  1.00  1.85           H  
ATOM   2211 1HB  ARG A 147     -12.086  13.736   0.808  1.00  2.77           H  
ATOM   2212 2HB  ARG A 147     -12.463  14.846  -0.498  1.00  2.77           H  
ATOM   2213 1HG  ARG A 147     -12.998  16.609   1.107  1.00  2.77           H  
ATOM   2214 2HG  ARG A 147     -12.668  15.495   2.453  1.00  2.77           H  
ATOM   2215 1HD  ARG A 147     -10.369  15.260   1.663  1.00  2.77           H  
ATOM   2216 2HD  ARG A 147     -10.716  16.418   0.360  1.00  2.77           H  
ATOM   2217  HE  ARG A 147     -10.331  16.989   3.198  1.00  2.77           H  
ATOM   2218 1HH1 ARG A 147     -11.461  18.147   0.082  1.00  2.77           H  
ATOM   2219 2HH1 ARG A 147     -11.318  19.836   0.514  1.00  2.77           H  
ATOM   2220 1HH2 ARG A 147     -10.146  19.186   3.750  1.00  2.77           H  
ATOM   2221 2HH2 ARG A 147     -10.572  20.426   2.591  1.00  2.77           H  
ATOM   2222  N   LEU A 148     -14.024  11.902  -0.451  1.00  1.16           N  
ATOM   2223  CA  LEU A 148     -14.293  10.880  -1.456  1.00  1.23           C  
ATOM   2224  C   LEU A 148     -15.756  10.586  -1.637  1.00  1.12           C  
ATOM   2225  O   LEU A 148     -16.198  10.411  -2.768  1.00  1.28           O  
ATOM   2226  CB  LEU A 148     -13.544   9.600  -1.127  1.00  1.84           C  
ATOM   2227  CG  LEU A 148     -12.061   9.689  -1.427  1.00  1.84           C  
ATOM   2228  CD1 LEU A 148     -11.329   8.485  -0.880  1.00  1.84           C  
ATOM   2229  CD2 LEU A 148     -11.936   9.750  -2.930  1.00  1.84           C  
ATOM   2230  H   LEU A 148     -13.466  11.653   0.352  1.00  1.39           H  
ATOM   2231  HA  LEU A 148     -13.912  11.246  -2.408  1.00  1.48           H  
ATOM   2232 1HB  LEU A 148     -13.664   9.379  -0.067  1.00  2.21           H  
ATOM   2233 2HB  LEU A 148     -13.963   8.778  -1.708  1.00  2.21           H  
ATOM   2234  HG  LEU A 148     -11.635  10.586  -0.980  1.00  2.21           H  
ATOM   2235 1HD1 LEU A 148     -10.270   8.559  -1.123  1.00  2.21           H  
ATOM   2236 2HD1 LEU A 148     -11.450   8.470   0.196  1.00  2.21           H  
ATOM   2237 3HD1 LEU A 148     -11.740   7.574  -1.314  1.00  2.21           H  
ATOM   2238 1HD2 LEU A 148     -10.891   9.818  -3.198  1.00  2.21           H  
ATOM   2239 2HD2 LEU A 148     -12.366   8.849  -3.368  1.00  2.21           H  
ATOM   2240 3HD2 LEU A 148     -12.466  10.624  -3.306  1.00  2.21           H  
ATOM   2241  N   VAL A 149     -16.526  10.574  -0.552  1.00  1.10           N  
ATOM   2242  CA  VAL A 149     -17.967  10.411  -0.687  1.00  1.24           C  
ATOM   2243  C   VAL A 149     -18.556  11.494  -1.575  1.00  1.39           C  
ATOM   2244  O   VAL A 149     -19.359  11.204  -2.465  1.00  1.54           O  
ATOM   2245  CB  VAL A 149     -18.662  10.434   0.692  1.00  1.86           C  
ATOM   2246  CG1 VAL A 149     -20.171  10.552   0.523  1.00  1.86           C  
ATOM   2247  CG2 VAL A 149     -18.342   9.142   1.436  1.00  1.86           C  
ATOM   2248  H   VAL A 149     -16.116  10.675   0.370  1.00  1.32           H  
ATOM   2249  HA  VAL A 149     -18.160   9.442  -1.148  1.00  1.49           H  
ATOM   2250  HB  VAL A 149     -18.314  11.293   1.263  1.00  2.23           H  
ATOM   2251 1HG1 VAL A 149     -20.647  10.568   1.499  1.00  2.23           H  
ATOM   2252 2HG1 VAL A 149     -20.404  11.476  -0.006  1.00  2.23           H  
ATOM   2253 3HG1 VAL A 149     -20.554   9.713  -0.041  1.00  2.23           H  
ATOM   2254 1HG2 VAL A 149     -18.828   9.154   2.411  1.00  2.23           H  
ATOM   2255 2HG2 VAL A 149     -18.707   8.293   0.859  1.00  2.23           H  
ATOM   2256 3HG2 VAL A 149     -17.267   9.050   1.568  1.00  2.23           H  
ATOM   2257  N   SER A 150     -18.164  12.750  -1.341  1.00  1.48           N  
ATOM   2258  CA  SER A 150     -18.697  13.840  -2.151  1.00  1.83           C  
ATOM   2259  C   SER A 150     -18.167  13.826  -3.590  1.00  1.63           C  
ATOM   2260  O   SER A 150     -18.875  14.233  -4.512  1.00  1.80           O  
ATOM   2261  CB  SER A 150     -18.365  15.177  -1.518  1.00  2.75           C  
ATOM   2262  OG  SER A 150     -16.994  15.452  -1.598  1.00  2.75           O  
ATOM   2263  H   SER A 150     -17.513  12.947  -0.586  1.00  1.78           H  
ATOM   2264  HA  SER A 150     -19.782  13.735  -2.190  1.00  2.20           H  
ATOM   2265 1HB  SER A 150     -18.928  15.968  -2.012  1.00  3.29           H  
ATOM   2266 2HB  SER A 150     -18.672  15.163  -0.473  1.00  3.29           H  
ATOM   2267  HG  SER A 150     -16.543  14.648  -1.326  1.00  3.29           H  
ATOM   2268  N   LEU A 151     -16.945  13.325  -3.788  1.00  1.55           N  
ATOM   2269  CA  LEU A 151     -16.361  13.228  -5.127  1.00  1.50           C  
ATOM   2270  C   LEU A 151     -16.994  12.128  -5.964  1.00  1.50           C  
ATOM   2271  O   LEU A 151     -17.234  12.303  -7.160  1.00  1.69           O  
ATOM   2272  CB  LEU A 151     -14.849  12.958  -5.026  1.00  2.25           C  
ATOM   2273  CG  LEU A 151     -13.982  14.110  -4.499  1.00  2.25           C  
ATOM   2274  CD1 LEU A 151     -12.566  13.606  -4.257  1.00  2.25           C  
ATOM   2275  CD2 LEU A 151     -13.981  15.236  -5.519  1.00  2.25           C  
ATOM   2276  H   LEU A 151     -16.391  13.031  -2.996  1.00  1.86           H  
ATOM   2277  HA  LEU A 151     -16.516  14.179  -5.636  1.00  1.80           H  
ATOM   2278 1HB  LEU A 151     -14.696  12.105  -4.367  1.00  2.70           H  
ATOM   2279 2HB  LEU A 151     -14.479  12.695  -6.016  1.00  2.70           H  
ATOM   2280  HG  LEU A 151     -14.383  14.479  -3.558  1.00  2.70           H  
ATOM   2281 1HD1 LEU A 151     -11.948  14.422  -3.884  1.00  2.70           H  
ATOM   2282 2HD1 LEU A 151     -12.587  12.803  -3.522  1.00  2.70           H  
ATOM   2283 3HD1 LEU A 151     -12.148  13.233  -5.191  1.00  2.70           H  
ATOM   2284 1HD2 LEU A 151     -13.367  16.059  -5.152  1.00  2.70           H  
ATOM   2285 2HD2 LEU A 151     -13.575  14.872  -6.462  1.00  2.70           H  
ATOM   2286 3HD2 LEU A 151     -15.002  15.587  -5.674  1.00  2.70           H  
ATOM   2287  N   LEU A 152     -17.266  10.998  -5.327  1.00  1.39           N  
ATOM   2288  CA  LEU A 152     -17.836   9.841  -5.992  1.00  1.49           C  
ATOM   2289  C   LEU A 152     -19.359   9.883  -6.053  1.00  1.78           C  
ATOM   2290  O   LEU A 152     -19.964   9.251  -6.919  1.00  1.99           O  
ATOM   2291  CB  LEU A 152     -17.375   8.582  -5.252  1.00  2.23           C  
ATOM   2292  CG  LEU A 152     -15.859   8.331  -5.263  1.00  2.23           C  
ATOM   2293  CD1 LEU A 152     -15.542   7.146  -4.367  1.00  2.23           C  
ATOM   2294  CD2 LEU A 152     -15.397   8.074  -6.691  1.00  2.23           C  
ATOM   2295  H   LEU A 152     -17.037  10.919  -4.348  1.00  1.67           H  
ATOM   2296  HA  LEU A 152     -17.453   9.810  -7.011  1.00  1.79           H  
ATOM   2297 1HB  LEU A 152     -17.681   8.667  -4.212  1.00  2.68           H  
ATOM   2298 2HB  LEU A 152     -17.866   7.713  -5.690  1.00  2.68           H  
ATOM   2299  HG  LEU A 152     -15.341   9.204  -4.866  1.00  2.68           H  
ATOM   2300 1HD1 LEU A 152     -14.467   6.971  -4.362  1.00  2.68           H  
ATOM   2301 2HD1 LEU A 152     -15.879   7.358  -3.352  1.00  2.68           H  
ATOM   2302 3HD1 LEU A 152     -16.053   6.260  -4.742  1.00  2.68           H  
ATOM   2303 1HD2 LEU A 152     -14.322   7.899  -6.702  1.00  2.68           H  
ATOM   2304 2HD2 LEU A 152     -15.911   7.197  -7.087  1.00  2.68           H  
ATOM   2305 3HD2 LEU A 152     -15.630   8.941  -7.310  1.00  2.68           H  
ATOM   2306  N   GLY A 153     -19.979  10.643  -5.154  1.00  1.87           N  
ATOM   2307  CA  GLY A 153     -21.428  10.731  -5.115  1.00  2.19           C  
ATOM   2308  C   GLY A 153     -22.010   9.530  -4.380  1.00  2.19           C  
ATOM   2309  O   GLY A 153     -23.039   8.983  -4.782  1.00  2.41           O  
ATOM   2310  H   GLY A 153     -19.452  11.148  -4.454  1.00  2.24           H  
ATOM   2311 1HA  GLY A 153     -21.727  11.652  -4.615  1.00  2.63           H  
ATOM   2312 2HA  GLY A 153     -21.821  10.770  -6.130  1.00  2.63           H  
ATOM   2313  N   LEU A 154     -21.335   9.115  -3.308  1.00  2.03           N  
ATOM   2314  CA  LEU A 154     -21.799   7.989  -2.512  1.00  2.07           C  
ATOM   2315  C   LEU A 154     -22.900   8.469  -1.578  1.00  2.29           C  
ATOM   2316  O   LEU A 154     -22.925   9.638  -1.189  1.00  2.05           O  
ATOM   2317  CB  LEU A 154     -20.647   7.358  -1.711  1.00  3.10           C  
ATOM   2318  CG  LEU A 154     -19.496   6.758  -2.521  1.00  3.10           C  
ATOM   2319  CD1 LEU A 154     -18.415   6.263  -1.569  1.00  3.10           C  
ATOM   2320  CD2 LEU A 154     -20.022   5.625  -3.380  1.00  3.10           C  
ATOM   2321  H   LEU A 154     -20.502   9.616  -3.024  1.00  2.44           H  
ATOM   2322  HA  LEU A 154     -22.216   7.235  -3.179  1.00  2.48           H  
ATOM   2323 1HB  LEU A 154     -20.213   8.103  -1.060  1.00  3.73           H  
ATOM   2324 2HB  LEU A 154     -21.057   6.563  -1.095  1.00  3.73           H  
ATOM   2325  HG  LEU A 154     -19.064   7.525  -3.158  1.00  3.73           H  
ATOM   2326 1HD1 LEU A 154     -17.589   5.844  -2.144  1.00  3.73           H  
ATOM   2327 2HD1 LEU A 154     -18.051   7.096  -0.967  1.00  3.73           H  
ATOM   2328 3HD1 LEU A 154     -18.829   5.496  -0.916  1.00  3.73           H  
ATOM   2329 1HD2 LEU A 154     -19.204   5.200  -3.962  1.00  3.73           H  
ATOM   2330 2HD2 LEU A 154     -20.454   4.853  -2.743  1.00  3.73           H  
ATOM   2331 3HD2 LEU A 154     -20.788   6.009  -4.054  1.00  3.73           H  
ATOM   2332  N   ARG A 155     -23.826   7.577  -1.247  1.00  3.24           N  
ATOM   2333  CA  ARG A 155     -24.953   7.927  -0.390  1.00  3.74           C  
ATOM   2334  C   ARG A 155     -24.545   8.296   1.035  1.00  3.46           C  
ATOM   2335  O   ARG A 155     -23.527   7.840   1.556  1.00  3.56           O  
ATOM   2336  CB  ARG A 155     -25.960   6.779  -0.369  1.00  5.61           C  
ATOM   2337  CG  ARG A 155     -25.434   5.480   0.207  1.00  5.61           C  
ATOM   2338  CD  ARG A 155     -26.399   4.361   0.086  1.00  5.61           C  
ATOM   2339  NE  ARG A 155     -27.535   4.519   0.975  1.00  5.61           N  
ATOM   2340  CZ  ARG A 155     -28.606   3.705   1.000  1.00  5.61           C  
ATOM   2341  NH1 ARG A 155     -28.682   2.695   0.159  1.00  5.61           N  
ATOM   2342  NH2 ARG A 155     -29.573   3.924   1.874  1.00  5.61           N  
ATOM   2343  H   ARG A 155     -23.749   6.633  -1.599  1.00  3.89           H  
ATOM   2344  HA  ARG A 155     -25.448   8.792  -0.831  1.00  4.49           H  
ATOM   2345 1HB  ARG A 155     -26.833   7.069   0.213  1.00  6.73           H  
ATOM   2346 2HB  ARG A 155     -26.299   6.575  -1.385  1.00  6.73           H  
ATOM   2347 1HG  ARG A 155     -24.528   5.195  -0.328  1.00  6.73           H  
ATOM   2348 2HG  ARG A 155     -25.205   5.617   1.264  1.00  6.73           H  
ATOM   2349 1HD  ARG A 155     -26.772   4.312  -0.937  1.00  6.73           H  
ATOM   2350 2HD  ARG A 155     -25.900   3.425   0.333  1.00  6.73           H  
ATOM   2351  HE  ARG A 155     -27.517   5.285   1.634  1.00  6.73           H  
ATOM   2352 1HH1 ARG A 155     -27.936   2.532  -0.505  1.00  6.73           H  
ATOM   2353 2HH1 ARG A 155     -29.483   2.081   0.177  1.00  6.73           H  
ATOM   2354 1HH2 ARG A 155     -29.498   4.694   2.535  1.00  6.73           H  
ATOM   2355 2HH2 ARG A 155     -30.377   3.316   1.900  1.00  6.73           H  
ATOM   2356  N   ALA A 156     -25.376   9.126   1.662  1.00  4.07           N  
ATOM   2357  CA  ALA A 156     -25.169   9.627   3.020  1.00  4.61           C  
ATOM   2358  C   ALA A 156     -25.129   8.521   4.073  1.00  8.65           C  
ATOM   2359  O   ALA A 156     -24.581   8.704   5.155  1.00 38.45           O  
ATOM   2360  CB  ALA A 156     -26.274  10.609   3.363  1.00  6.92           C  
ATOM   2361  H   ALA A 156     -26.194   9.445   1.161  1.00  4.88           H  
ATOM   2362  HA  ALA A 156     -24.210  10.145   3.043  1.00  5.53           H  
ATOM   2363 1HB  ALA A 156     -26.107  11.009   4.356  1.00  8.30           H  
ATOM   2364 2HB  ALA A 156     -26.278  11.423   2.638  1.00  8.30           H  
ATOM   2365 3HB  ALA A 156     -27.235  10.098   3.339  1.00  8.30           H  
ATOM   2366  N   ASP A 157     -25.699   7.364   3.769  1.00  5.46           N  
ATOM   2367  CA  ASP A 157     -25.709   6.274   4.728  1.00  5.92           C  
ATOM   2368  C   ASP A 157     -24.446   5.407   4.674  1.00  3.36           C  
ATOM   2369  O   ASP A 157     -24.352   4.419   5.405  1.00  2.86           O  
ATOM   2370  CB  ASP A 157     -26.937   5.396   4.505  1.00  8.88           C  
ATOM   2371  CG  ASP A 157     -28.245   6.113   4.823  1.00  8.88           C  
ATOM   2372  OD1 ASP A 157     -28.251   6.953   5.693  1.00  8.88           O  
ATOM   2373  OD2 ASP A 157     -29.234   5.823   4.187  1.00  8.88           O  
ATOM   2374  H   ASP A 157     -26.144   7.237   2.873  1.00  6.55           H  
ATOM   2375  HA  ASP A 157     -25.774   6.704   5.728  1.00  7.10           H  
ATOM   2376 1HB  ASP A 157     -26.957   5.053   3.477  1.00 10.66           H  
ATOM   2377 2HB  ASP A 157     -26.866   4.513   5.141  1.00 10.66           H  
ATOM   2378  N   VAL A 158     -23.469   5.769   3.831  1.00  2.98           N  
ATOM   2379  CA  VAL A 158     -22.227   5.006   3.777  1.00  2.66           C  
ATOM   2380  C   VAL A 158     -21.423   5.198   5.044  1.00  2.59           C  
ATOM   2381  O   VAL A 158     -21.164   6.326   5.468  1.00  3.31           O  
ATOM   2382  CB  VAL A 158     -21.357   5.406   2.554  1.00  3.99           C  
ATOM   2383  CG1 VAL A 158     -20.005   4.714   2.597  1.00  3.99           C  
ATOM   2384  CG2 VAL A 158     -22.058   4.993   1.286  1.00  3.99           C  
ATOM   2385  H   VAL A 158     -23.570   6.571   3.222  1.00  3.58           H  
ATOM   2386  HA  VAL A 158     -22.479   3.950   3.684  1.00  3.19           H  
ATOM   2387  HB  VAL A 158     -21.191   6.484   2.561  1.00  4.79           H  
ATOM   2388 1HG1 VAL A 158     -19.418   5.010   1.727  1.00  4.79           H  
ATOM   2389 2HG1 VAL A 158     -19.480   5.008   3.502  1.00  4.79           H  
ATOM   2390 3HG1 VAL A 158     -20.147   3.635   2.588  1.00  4.79           H  
ATOM   2391 1HG2 VAL A 158     -21.453   5.269   0.427  1.00  4.79           H  
ATOM   2392 2HG2 VAL A 158     -22.209   3.916   1.293  1.00  4.79           H  
ATOM   2393 3HG2 VAL A 158     -23.014   5.495   1.236  1.00  4.79           H  
ATOM   2394  N   CYS A 159     -21.028   4.086   5.645  1.00  2.42           N  
ATOM   2395  CA  CYS A 159     -20.229   4.129   6.849  1.00  2.43           C  
ATOM   2396  C   CYS A 159     -18.795   4.307   6.427  1.00  2.35           C  
ATOM   2397  O   CYS A 159     -18.418   3.878   5.343  1.00  3.94           O  
ATOM   2398  CB  CYS A 159     -20.393   2.852   7.656  1.00  3.65           C  
ATOM   2399  SG  CYS A 159     -22.064   2.580   8.289  1.00  3.65           S  
ATOM   2400  H   CYS A 159     -21.270   3.192   5.240  1.00  2.90           H  
ATOM   2401  HA  CYS A 159     -20.534   4.982   7.454  1.00  2.92           H  
ATOM   2402 1HB  CYS A 159     -20.136   2.008   7.024  1.00  4.37           H  
ATOM   2403 2HB  CYS A 159     -19.705   2.855   8.499  1.00  4.37           H  
ATOM   2404  HG  CYS A 159     -22.665   2.595   7.102  1.00  4.37           H  
ATOM   2405  N   ARG A 160     -17.990   4.933   7.257  1.00  1.54           N  
ATOM   2406  CA  ARG A 160     -16.642   5.213   6.834  1.00  1.49           C  
ATOM   2407  C   ARG A 160     -15.620   5.092   7.942  1.00  1.12           C  
ATOM   2408  O   ARG A 160     -15.885   5.423   9.099  1.00  2.33           O  
ATOM   2409  CB  ARG A 160     -16.606   6.618   6.273  1.00  2.23           C  
ATOM   2410  CG  ARG A 160     -16.921   7.676   7.307  1.00  2.23           C  
ATOM   2411  CD  ARG A 160     -16.966   9.034   6.741  1.00  2.23           C  
ATOM   2412  NE  ARG A 160     -17.230  10.037   7.754  1.00  2.23           N  
ATOM   2413  CZ  ARG A 160     -16.305  10.587   8.568  1.00  2.23           C  
ATOM   2414  NH1 ARG A 160     -15.050  10.198   8.559  1.00  2.23           N  
ATOM   2415  NH2 ARG A 160     -16.661  11.544   9.394  1.00  2.23           N  
ATOM   2416  H   ARG A 160     -18.318   5.244   8.155  1.00  1.85           H  
ATOM   2417  HA  ARG A 160     -16.386   4.512   6.048  1.00  1.79           H  
ATOM   2418 1HB  ARG A 160     -15.621   6.830   5.861  1.00  2.68           H  
ATOM   2419 2HB  ARG A 160     -17.334   6.714   5.467  1.00  2.68           H  
ATOM   2420 1HG  ARG A 160     -17.899   7.466   7.728  1.00  2.68           H  
ATOM   2421 2HG  ARG A 160     -16.168   7.656   8.095  1.00  2.68           H  
ATOM   2422 1HD  ARG A 160     -16.037   9.280   6.253  1.00  2.68           H  
ATOM   2423 2HD  ARG A 160     -17.770   9.081   6.008  1.00  2.68           H  
ATOM   2424  HE  ARG A 160     -18.174  10.387   7.828  1.00  2.68           H  
ATOM   2425 1HH1 ARG A 160     -14.737   9.465   7.936  1.00  2.68           H  
ATOM   2426 2HH1 ARG A 160     -14.384  10.635   9.177  1.00  2.68           H  
ATOM   2427 1HH2 ARG A 160     -17.618  11.853   9.430  1.00  2.68           H  
ATOM   2428 2HH2 ARG A 160     -15.976  11.971   9.997  1.00  2.68           H  
ATOM   2429  N   THR A 161     -14.434   4.633   7.567  1.00  1.15           N  
ATOM   2430  CA  THR A 161     -13.314   4.531   8.487  1.00  1.22           C  
ATOM   2431  C   THR A 161     -12.109   5.216   7.891  1.00  1.04           C  
ATOM   2432  O   THR A 161     -11.681   4.886   6.782  1.00  1.65           O  
ATOM   2433  CB  THR A 161     -12.948   3.072   8.824  1.00  1.83           C  
ATOM   2434  OG1 THR A 161     -14.064   2.412   9.438  1.00  1.83           O  
ATOM   2435  CG2 THR A 161     -11.755   3.049   9.774  1.00  1.83           C  
ATOM   2436  H   THR A 161     -14.312   4.350   6.602  1.00  1.38           H  
ATOM   2437  HA  THR A 161     -13.571   5.045   9.414  1.00  1.46           H  
ATOM   2438  HB  THR A 161     -12.688   2.543   7.907  1.00  2.20           H  
ATOM   2439  HG1 THR A 161     -13.867   1.476   9.526  1.00  2.20           H  
ATOM   2440 1HG2 THR A 161     -11.493   2.020  10.012  1.00  2.20           H  
ATOM   2441 2HG2 THR A 161     -10.903   3.539   9.303  1.00  2.20           H  
ATOM   2442 3HG2 THR A 161     -12.013   3.576  10.692  1.00  2.20           H  
ATOM   2443  N   MET A 162     -11.566   6.171   8.631  1.00  1.29           N  
ATOM   2444  CA  MET A 162     -10.392   6.882   8.170  1.00  1.52           C  
ATOM   2445  C   MET A 162      -9.143   6.383   8.871  1.00  1.50           C  
ATOM   2446  O   MET A 162      -9.020   6.447  10.099  1.00  2.73           O  
ATOM   2447  CB  MET A 162     -10.541   8.376   8.371  1.00  2.28           C  
ATOM   2448  CG  MET A 162      -9.369   9.162   7.815  1.00  2.28           C  
ATOM   2449  SD  MET A 162      -9.314   9.078   6.015  1.00  2.28           S  
ATOM   2450  CE  MET A 162      -7.591   9.429   5.715  1.00  2.28           C  
ATOM   2451  H   MET A 162     -11.971   6.402   9.527  1.00  1.55           H  
ATOM   2452  HA  MET A 162     -10.268   6.691   7.105  1.00  1.82           H  
ATOM   2453 1HB  MET A 162     -11.446   8.726   7.879  1.00  2.74           H  
ATOM   2454 2HB  MET A 162     -10.634   8.597   9.431  1.00  2.74           H  
ATOM   2455 1HG  MET A 162      -9.450  10.205   8.115  1.00  2.74           H  
ATOM   2456 2HG  MET A 162      -8.436   8.762   8.211  1.00  2.74           H  
ATOM   2457 1HE  MET A 162      -7.400   9.413   4.642  1.00  2.74           H  
ATOM   2458 2HE  MET A 162      -7.344  10.413   6.115  1.00  2.74           H  
ATOM   2459 3HE  MET A 162      -6.977   8.673   6.205  1.00  2.74           H  
ATOM   2460  N   LEU A 163      -8.212   5.889   8.072  1.00  1.33           N  
ATOM   2461  CA  LEU A 163      -6.948   5.384   8.561  1.00  1.30           C  
ATOM   2462  C   LEU A 163      -5.816   6.328   8.159  1.00  1.72           C  
ATOM   2463  O   LEU A 163      -5.246   6.202   7.075  1.00  5.55           O  
ATOM   2464  CB  LEU A 163      -6.713   3.975   7.999  1.00  1.95           C  
ATOM   2465  CG  LEU A 163      -7.808   2.947   8.334  1.00  1.95           C  
ATOM   2466  CD1 LEU A 163      -7.510   1.631   7.622  1.00  1.95           C  
ATOM   2467  CD2 LEU A 163      -7.873   2.753   9.844  1.00  1.95           C  
ATOM   2468  H   LEU A 163      -8.381   5.864   7.078  1.00  1.60           H  
ATOM   2469  HA  LEU A 163      -6.987   5.331   9.648  1.00  1.56           H  
ATOM   2470 1HB  LEU A 163      -6.646   4.042   6.916  1.00  2.34           H  
ATOM   2471 2HB  LEU A 163      -5.767   3.596   8.380  1.00  2.34           H  
ATOM   2472  HG  LEU A 163      -8.771   3.311   7.975  1.00  2.34           H  
ATOM   2473 1HD1 LEU A 163      -8.293   0.907   7.851  1.00  2.34           H  
ATOM   2474 2HD1 LEU A 163      -7.476   1.800   6.546  1.00  2.34           H  
ATOM   2475 3HD1 LEU A 163      -6.549   1.244   7.959  1.00  2.34           H  
ATOM   2476 1HD2 LEU A 163      -8.654   2.031  10.086  1.00  2.34           H  
ATOM   2477 2HD2 LEU A 163      -6.914   2.384  10.205  1.00  2.34           H  
ATOM   2478 3HD2 LEU A 163      -8.100   3.706  10.324  1.00  2.34           H  
ATOM   2479  N   HIS A 164      -5.503   7.282   9.030  1.00  1.50           N  
ATOM   2480  CA  HIS A 164      -4.432   8.228   8.745  1.00  2.03           C  
ATOM   2481  C   HIS A 164      -3.094   7.881   9.384  1.00  1.25           C  
ATOM   2482  O   HIS A 164      -3.018   7.591  10.578  1.00  1.43           O  
ATOM   2483  CB  HIS A 164      -4.793   9.643   9.179  1.00  3.04           C  
ATOM   2484  CG  HIS A 164      -3.628  10.557   8.970  1.00  3.04           C  
ATOM   2485  ND1 HIS A 164      -2.856  11.027  10.014  1.00  3.04           N  
ATOM   2486  CD2 HIS A 164      -3.065  11.039   7.838  1.00  3.04           C  
ATOM   2487  CE1 HIS A 164      -1.872  11.769   9.529  1.00  3.04           C  
ATOM   2488  NE2 HIS A 164      -1.978  11.790   8.212  1.00  3.04           N  
ATOM   2489  H   HIS A 164      -6.008   7.347   9.903  1.00  1.80           H  
ATOM   2490  HA  HIS A 164      -4.272   8.255   7.670  1.00  2.44           H  
ATOM   2491 1HB  HIS A 164      -5.639  10.011   8.597  1.00  3.65           H  
ATOM   2492 2HB  HIS A 164      -5.073   9.657  10.231  1.00  3.65           H  
ATOM   2493  HD2 HIS A 164      -3.405  10.857   6.818  1.00  3.65           H  
ATOM   2494  HE1 HIS A 164      -1.106  12.271  10.116  1.00  3.65           H  
ATOM   2495  HE2 HIS A 164      -1.362  12.273   7.575  1.00  3.65           H  
ATOM   2496  N   LEU A 165      -2.043   7.962   8.568  1.00  0.97           N  
ATOM   2497  CA  LEU A 165      -0.655   7.757   8.958  1.00  0.99           C  
ATOM   2498  C   LEU A 165      -0.376   6.412   9.569  1.00  1.02           C  
ATOM   2499  O   LEU A 165       0.335   6.328  10.570  1.00  1.78           O  
ATOM   2500  CB  LEU A 165      -0.201   8.797   9.944  1.00  1.48           C  
ATOM   2501  CG  LEU A 165       1.257   8.694  10.348  1.00  1.48           C  
ATOM   2502  CD1 LEU A 165       2.130   8.960   9.136  1.00  1.48           C  
ATOM   2503  CD2 LEU A 165       1.512   9.681  11.433  1.00  1.48           C  
ATOM   2504  H   LEU A 165      -2.218   8.190   7.601  1.00  1.16           H  
ATOM   2505  HA  LEU A 165      -0.042   7.854   8.070  1.00  1.19           H  
ATOM   2506 1HB  LEU A 165      -0.315   9.764   9.478  1.00  1.78           H  
ATOM   2507 2HB  LEU A 165      -0.817   8.754  10.842  1.00  1.78           H  
ATOM   2508  HG  LEU A 165       1.480   7.692  10.711  1.00  1.78           H  
ATOM   2509 1HD1 LEU A 165       3.177   8.894   9.426  1.00  1.78           H  
ATOM   2510 2HD1 LEU A 165       1.919   8.223   8.363  1.00  1.78           H  
ATOM   2511 3HD1 LEU A 165       1.924   9.959   8.752  1.00  1.78           H  
ATOM   2512 1HD2 LEU A 165       2.558   9.623  11.728  1.00  1.78           H  
ATOM   2513 2HD2 LEU A 165       1.288  10.681  11.071  1.00  1.78           H  
ATOM   2514 3HD2 LEU A 165       0.874   9.450  12.285  1.00  1.78           H  
ATOM   2515  N   ASN A 166      -0.921   5.354   8.990  1.00  0.74           N  
ATOM   2516  CA  ASN A 166      -0.659   4.041   9.550  1.00  1.06           C  
ATOM   2517  C   ASN A 166       0.493   3.285   8.874  1.00  2.63           C  
ATOM   2518  O   ASN A 166       0.705   2.117   9.160  1.00 12.52           O  
ATOM   2519  CB  ASN A 166      -1.932   3.218   9.596  1.00  1.59           C  
ATOM   2520  CG  ASN A 166      -2.843   3.736  10.683  1.00  1.59           C  
ATOM   2521  OD1 ASN A 166      -2.345   4.385  11.609  1.00  1.59           O  
ATOM   2522  ND2 ASN A 166      -4.119   3.454  10.625  1.00  1.59           N  
ATOM   2523  H   ASN A 166      -1.504   5.456   8.172  1.00  0.89           H  
ATOM   2524  HA  ASN A 166      -0.351   4.185  10.586  1.00  1.27           H  
ATOM   2525 1HB  ASN A 166      -2.446   3.276   8.635  1.00  1.91           H  
ATOM   2526 2HB  ASN A 166      -1.695   2.172   9.788  1.00  1.91           H  
ATOM   2527 1HD2 ASN A 166      -4.732   3.771  11.357  1.00  1.91           H  
ATOM   2528 2HD2 ASN A 166      -4.479   2.914   9.865  1.00  1.91           H  
ATOM   2529  N   GLY A 167       1.265   3.946   8.023  1.00  0.73           N  
ATOM   2530  CA  GLY A 167       2.455   3.338   7.434  1.00  0.74           C  
ATOM   2531  C   GLY A 167       2.193   2.463   6.217  1.00  0.82           C  
ATOM   2532  O   GLY A 167       1.058   2.294   5.775  1.00  2.35           O  
ATOM   2533  H   GLY A 167       1.059   4.900   7.781  1.00  0.88           H  
ATOM   2534 1HA  GLY A 167       3.152   4.130   7.158  1.00  0.89           H  
ATOM   2535 2HA  GLY A 167       2.957   2.744   8.196  1.00  0.89           H  
ATOM   2536  N   CYS A 168       3.274   1.897   5.689  1.00  0.56           N  
ATOM   2537  CA  CYS A 168       3.234   1.053   4.503  1.00  0.47           C  
ATOM   2538  C   CYS A 168       2.386  -0.213   4.688  1.00  0.49           C  
ATOM   2539  O   CYS A 168       1.701  -0.645   3.757  1.00  0.69           O  
ATOM   2540  CB  CYS A 168       4.657   0.665   4.114  1.00  0.70           C  
ATOM   2541  SG  CYS A 168       5.669   2.009   3.467  1.00  0.70           S  
ATOM   2542  H   CYS A 168       4.169   2.076   6.121  1.00  0.67           H  
ATOM   2543  HA  CYS A 168       2.804   1.637   3.692  1.00  0.56           H  
ATOM   2544 1HB  CYS A 168       5.166   0.300   4.997  1.00  0.85           H  
ATOM   2545 2HB  CYS A 168       4.639  -0.140   3.383  1.00  0.85           H  
ATOM   2546  HG  CYS A 168       6.784   1.295   3.345  1.00  0.85           H  
ATOM   2547  N   PHE A 169       2.394  -0.789   5.897  1.00  0.59           N  
ATOM   2548  CA  PHE A 169       1.607  -1.996   6.159  1.00  0.62           C  
ATOM   2549  C   PHE A 169       0.098  -1.773   6.106  1.00  0.59           C  
ATOM   2550  O   PHE A 169      -0.658  -2.748   6.090  1.00  0.65           O  
ATOM   2551  CB  PHE A 169       1.912  -2.616   7.521  1.00  0.93           C  
ATOM   2552  CG  PHE A 169       1.450  -1.788   8.673  1.00  0.93           C  
ATOM   2553  CD1 PHE A 169       0.114  -1.781   9.030  1.00  0.93           C  
ATOM   2554  CD2 PHE A 169       2.337  -1.042   9.416  1.00  0.93           C  
ATOM   2555  CE1 PHE A 169      -0.335  -1.040  10.096  1.00  0.93           C  
ATOM   2556  CE2 PHE A 169       1.903  -0.299  10.486  1.00  0.93           C  
ATOM   2557  CZ  PHE A 169       0.560  -0.298  10.824  1.00  0.93           C  
ATOM   2558  H   PHE A 169       2.962  -0.398   6.635  1.00  0.71           H  
ATOM   2559  HA  PHE A 169       1.860  -2.729   5.393  1.00  0.74           H  
ATOM   2560 1HB  PHE A 169       1.428  -3.590   7.590  1.00  1.12           H  
ATOM   2561 2HB  PHE A 169       2.979  -2.777   7.627  1.00  1.12           H  
ATOM   2562  HD1 PHE A 169      -0.589  -2.370   8.446  1.00  1.12           H  
ATOM   2563  HD2 PHE A 169       3.385  -1.053   9.153  1.00  1.12           H  
ATOM   2564  HE1 PHE A 169      -1.392  -1.044  10.359  1.00  1.12           H  
ATOM   2565  HE2 PHE A 169       2.614   0.289  11.066  1.00  1.12           H  
ATOM   2566  HZ  PHE A 169       0.211   0.292  11.669  1.00  1.12           H  
ATOM   2567  N   ALA A 170      -0.349  -0.506   6.063  1.00  0.59           N  
ATOM   2568  CA  ALA A 170      -1.767  -0.196   6.060  1.00  0.57           C  
ATOM   2569  C   ALA A 170      -2.509  -0.800   4.862  1.00  0.52           C  
ATOM   2570  O   ALA A 170      -3.733  -0.912   4.898  1.00  0.56           O  
ATOM   2571  CB  ALA A 170      -1.965   1.306   6.096  1.00  0.85           C  
ATOM   2572  H   ALA A 170       0.293   0.277   6.051  1.00  0.71           H  
ATOM   2573  HA  ALA A 170      -2.192  -0.618   6.964  1.00  0.68           H  
ATOM   2574 1HB  ALA A 170      -3.030   1.533   6.142  1.00  1.03           H  
ATOM   2575 2HB  ALA A 170      -1.468   1.714   6.976  1.00  1.03           H  
ATOM   2576 3HB  ALA A 170      -1.539   1.754   5.205  1.00  1.03           H  
ATOM   2577  N   GLY A 171      -1.791  -1.218   3.812  1.00  0.50           N  
ATOM   2578  CA  GLY A 171      -2.449  -1.877   2.691  1.00  0.55           C  
ATOM   2579  C   GLY A 171      -3.162  -3.153   3.159  1.00  0.80           C  
ATOM   2580  O   GLY A 171      -4.279  -3.455   2.724  1.00  2.03           O  
ATOM   2581  H   GLY A 171      -0.781  -1.088   3.792  1.00  0.60           H  
ATOM   2582 1HA  GLY A 171      -3.168  -1.195   2.236  1.00  0.66           H  
ATOM   2583 2HA  GLY A 171      -1.710  -2.121   1.930  1.00  0.66           H  
ATOM   2584  N   CYS A 172      -2.513  -3.897   4.056  1.00  0.74           N  
ATOM   2585  CA  CYS A 172      -3.094  -5.125   4.564  1.00  0.88           C  
ATOM   2586  C   CYS A 172      -4.057  -4.830   5.694  1.00  0.79           C  
ATOM   2587  O   CYS A 172      -5.045  -5.544   5.857  1.00  0.96           O  
ATOM   2588  CB  CYS A 172      -2.017  -6.088   5.047  1.00  1.32           C  
ATOM   2589  SG  CYS A 172      -1.000  -6.768   3.728  1.00  1.32           S  
ATOM   2590  H   CYS A 172      -1.618  -3.593   4.417  1.00  0.89           H  
ATOM   2591  HA  CYS A 172      -3.645  -5.607   3.757  1.00  1.06           H  
ATOM   2592 1HB  CYS A 172      -1.360  -5.573   5.746  1.00  1.58           H  
ATOM   2593 2HB  CYS A 172      -2.481  -6.917   5.579  1.00  1.58           H  
ATOM   2594  HG  CYS A 172      -0.391  -7.673   4.485  1.00  1.58           H  
ATOM   2595  N   SER A 173      -3.779  -3.763   6.452  1.00  0.79           N  
ATOM   2596  CA  SER A 173      -4.653  -3.334   7.544  1.00  0.81           C  
ATOM   2597  C   SER A 173      -6.042  -3.033   7.026  1.00  0.81           C  
ATOM   2598  O   SER A 173      -7.041  -3.445   7.620  1.00  0.94           O  
ATOM   2599  CB  SER A 173      -4.105  -2.097   8.220  1.00  1.22           C  
ATOM   2600  OG  SER A 173      -4.932  -1.691   9.275  1.00  1.22           O  
ATOM   2601  H   SER A 173      -2.918  -3.251   6.283  1.00  0.95           H  
ATOM   2602  HA  SER A 173      -4.719  -4.141   8.275  1.00  0.97           H  
ATOM   2603 1HB  SER A 173      -3.098  -2.290   8.587  1.00  1.46           H  
ATOM   2604 2HB  SER A 173      -4.045  -1.296   7.489  1.00  1.46           H  
ATOM   2605  HG  SER A 173      -4.860  -2.381   9.940  1.00  1.46           H  
ATOM   2606  N   ALA A 174      -6.095  -2.304   5.913  1.00  0.74           N  
ATOM   2607  CA  ALA A 174      -7.348  -1.957   5.271  1.00  0.81           C  
ATOM   2608  C   ALA A 174      -8.103  -3.209   4.858  1.00  0.94           C  
ATOM   2609  O   ALA A 174      -9.311  -3.290   5.070  1.00  1.10           O  
ATOM   2610  CB  ALA A 174      -7.095  -1.070   4.067  1.00  1.22           C  
ATOM   2611  H   ALA A 174      -5.233  -1.971   5.502  1.00  0.89           H  
ATOM   2612  HA  ALA A 174      -7.961  -1.415   5.991  1.00  0.97           H  
ATOM   2613 1HB  ALA A 174      -8.046  -0.798   3.614  1.00  1.46           H  
ATOM   2614 2HB  ALA A 174      -6.572  -0.168   4.385  1.00  1.46           H  
ATOM   2615 3HB  ALA A 174      -6.484  -1.605   3.341  1.00  1.46           H  
ATOM   2616  N   LEU A 175      -7.394  -4.194   4.293  1.00  1.24           N  
ATOM   2617  CA  LEU A 175      -8.051  -5.440   3.921  1.00  1.41           C  
ATOM   2618  C   LEU A 175      -8.547  -6.221   5.140  1.00  1.34           C  
ATOM   2619  O   LEU A 175      -9.608  -6.839   5.074  1.00  1.63           O  
ATOM   2620  CB  LEU A 175      -7.114  -6.306   3.088  1.00  2.11           C  
ATOM   2621  CG  LEU A 175      -6.804  -5.766   1.692  1.00  2.11           C  
ATOM   2622  CD1 LEU A 175      -5.770  -6.664   1.033  1.00  2.11           C  
ATOM   2623  CD2 LEU A 175      -8.095  -5.702   0.881  1.00  2.11           C  
ATOM   2624  H   LEU A 175      -6.401  -4.071   4.093  1.00  1.49           H  
ATOM   2625  HA  LEU A 175      -8.916  -5.194   3.306  1.00  1.69           H  
ATOM   2626 1HB  LEU A 175      -6.171  -6.419   3.620  1.00  2.54           H  
ATOM   2627 2HB  LEU A 175      -7.563  -7.289   2.965  1.00  2.54           H  
ATOM   2628  HG  LEU A 175      -6.378  -4.765   1.773  1.00  2.54           H  
ATOM   2629 1HD1 LEU A 175      -5.534  -6.280   0.040  1.00  2.54           H  
ATOM   2630 2HD1 LEU A 175      -4.866  -6.680   1.640  1.00  2.54           H  
ATOM   2631 3HD1 LEU A 175      -6.169  -7.674   0.945  1.00  2.54           H  
ATOM   2632 1HD2 LEU A 175      -7.879  -5.313  -0.115  1.00  2.54           H  
ATOM   2633 2HD2 LEU A 175      -8.521  -6.701   0.796  1.00  2.54           H  
ATOM   2634 3HD2 LEU A 175      -8.806  -5.045   1.380  1.00  2.54           H  
ATOM   2635  N   ARG A 176      -7.799  -6.179   6.252  1.00  1.38           N  
ATOM   2636  CA  ARG A 176      -8.251  -6.805   7.498  1.00  1.72           C  
ATOM   2637  C   ARG A 176      -9.599  -6.268   7.908  1.00  1.73           C  
ATOM   2638  O   ARG A 176     -10.521  -7.024   8.225  1.00  2.07           O  
ATOM   2639  CB  ARG A 176      -7.306  -6.551   8.651  1.00  2.58           C  
ATOM   2640  CG  ARG A 176      -7.796  -7.159   9.955  1.00  2.58           C  
ATOM   2641  CD  ARG A 176      -6.967  -6.765  11.103  1.00  2.58           C  
ATOM   2642  NE  ARG A 176      -7.077  -5.350  11.402  1.00  2.58           N  
ATOM   2643  CZ  ARG A 176      -6.123  -4.669  12.058  1.00  2.58           C  
ATOM   2644  NH1 ARG A 176      -5.049  -5.318  12.424  1.00  2.58           N  
ATOM   2645  NH2 ARG A 176      -6.253  -3.382  12.331  1.00  2.58           N  
ATOM   2646  H   ARG A 176      -6.908  -5.701   6.239  1.00  1.66           H  
ATOM   2647  HA  ARG A 176      -8.334  -7.880   7.338  1.00  2.06           H  
ATOM   2648 1HB  ARG A 176      -6.319  -6.946   8.429  1.00  3.10           H  
ATOM   2649 2HB  ARG A 176      -7.200  -5.482   8.817  1.00  3.10           H  
ATOM   2650 1HG  ARG A 176      -8.817  -6.828  10.147  1.00  3.10           H  
ATOM   2651 2HG  ARG A 176      -7.777  -8.239   9.893  1.00  3.10           H  
ATOM   2652 1HD  ARG A 176      -7.280  -7.325  11.984  1.00  3.10           H  
ATOM   2653 2HD  ARG A 176      -5.922  -6.987  10.887  1.00  3.10           H  
ATOM   2654  HE  ARG A 176      -7.912  -4.857  11.114  1.00  3.10           H  
ATOM   2655 1HH1 ARG A 176      -4.956  -6.300  12.209  1.00  3.10           H  
ATOM   2656 2HH1 ARG A 176      -4.302  -4.845  12.913  1.00  3.10           H  
ATOM   2657 1HH2 ARG A 176      -7.086  -2.878  12.056  1.00  3.10           H  
ATOM   2658 2HH2 ARG A 176      -5.515  -2.902  12.830  1.00  3.10           H  
ATOM   2659  N   LEU A 177      -9.682  -4.941   7.923  1.00  1.48           N  
ATOM   2660  CA  LEU A 177     -10.893  -4.234   8.270  1.00  1.63           C  
ATOM   2661  C   LEU A 177     -12.027  -4.575   7.327  1.00  1.52           C  
ATOM   2662  O   LEU A 177     -13.126  -4.893   7.781  1.00  1.94           O  
ATOM   2663  CB  LEU A 177     -10.629  -2.729   8.270  1.00  2.44           C  
ATOM   2664  CG  LEU A 177     -11.849  -1.848   8.524  1.00  2.44           C  
ATOM   2665  CD1 LEU A 177     -12.454  -2.200   9.863  1.00  2.44           C  
ATOM   2666  CD2 LEU A 177     -11.415  -0.394   8.510  1.00  2.44           C  
ATOM   2667  H   LEU A 177      -8.863  -4.398   7.674  1.00  1.78           H  
ATOM   2668  HA  LEU A 177     -11.186  -4.533   9.276  1.00  1.96           H  
ATOM   2669 1HB  LEU A 177      -9.893  -2.507   9.042  1.00  2.93           H  
ATOM   2670 2HB  LEU A 177     -10.209  -2.446   7.306  1.00  2.93           H  
ATOM   2671  HG  LEU A 177     -12.597  -2.022   7.753  1.00  2.93           H  
ATOM   2672 1HD1 LEU A 177     -13.325  -1.571  10.048  1.00  2.93           H  
ATOM   2673 2HD1 LEU A 177     -12.757  -3.247   9.863  1.00  2.93           H  
ATOM   2674 3HD1 LEU A 177     -11.713  -2.035  10.642  1.00  2.93           H  
ATOM   2675 1HD2 LEU A 177     -12.281   0.242   8.691  1.00  2.93           H  
ATOM   2676 2HD2 LEU A 177     -10.673  -0.230   9.291  1.00  2.93           H  
ATOM   2677 3HD2 LEU A 177     -10.980  -0.149   7.544  1.00  2.93           H  
ATOM   2678  N   ALA A 178     -11.753  -4.515   6.022  1.00  1.22           N  
ATOM   2679  CA  ALA A 178     -12.739  -4.812   4.990  1.00  1.22           C  
ATOM   2680  C   ALA A 178     -13.321  -6.201   5.167  1.00  1.37           C  
ATOM   2681  O   ALA A 178     -14.529  -6.388   5.020  1.00  1.51           O  
ATOM   2682  CB  ALA A 178     -12.110  -4.690   3.614  1.00  1.83           C  
ATOM   2683  H   ALA A 178     -10.827  -4.237   5.726  1.00  1.46           H  
ATOM   2684  HA  ALA A 178     -13.551  -4.090   5.080  1.00  1.46           H  
ATOM   2685 1HB  ALA A 178     -12.862  -4.886   2.850  1.00  2.20           H  
ATOM   2686 2HB  ALA A 178     -11.714  -3.684   3.484  1.00  2.20           H  
ATOM   2687 3HB  ALA A 178     -11.300  -5.411   3.519  1.00  2.20           H  
ATOM   2688  N   LYS A 179     -12.458  -7.167   5.494  1.00  1.35           N  
ATOM   2689  CA  LYS A 179     -12.871  -8.538   5.743  1.00  1.46           C  
ATOM   2690  C   LYS A 179     -13.962  -8.585   6.801  1.00  1.75           C  
ATOM   2691  O   LYS A 179     -15.042  -9.123   6.560  1.00  1.95           O  
ATOM   2692  CB  LYS A 179     -11.671  -9.384   6.184  1.00  2.19           C  
ATOM   2693  CG  LYS A 179     -11.975 -10.849   6.463  1.00  2.19           C  
ATOM   2694  CD  LYS A 179     -10.729 -11.579   6.943  1.00  2.19           C  
ATOM   2695  CE  LYS A 179     -10.973 -13.068   7.172  1.00  2.19           C  
ATOM   2696  NZ  LYS A 179     -11.944 -13.343   8.271  1.00  2.19           N  
ATOM   2697  H   LYS A 179     -11.474  -6.947   5.564  1.00  1.62           H  
ATOM   2698  HA  LYS A 179     -13.274  -8.951   4.823  1.00  1.75           H  
ATOM   2699 1HB  LYS A 179     -10.899  -9.344   5.414  1.00  2.63           H  
ATOM   2700 2HB  LYS A 179     -11.245  -8.968   7.093  1.00  2.63           H  
ATOM   2701 1HG  LYS A 179     -12.744 -10.921   7.233  1.00  2.63           H  
ATOM   2702 2HG  LYS A 179     -12.345 -11.329   5.558  1.00  2.63           H  
ATOM   2703 1HD  LYS A 179      -9.936 -11.462   6.203  1.00  2.63           H  
ATOM   2704 2HD  LYS A 179     -10.394 -11.133   7.879  1.00  2.63           H  
ATOM   2705 1HE  LYS A 179     -11.354 -13.518   6.265  1.00  2.63           H  
ATOM   2706 2HE  LYS A 179     -10.022 -13.535   7.425  1.00  2.63           H  
ATOM   2707 1HZ  LYS A 179     -12.041 -14.343   8.375  1.00  2.63           H  
ATOM   2708 2HZ  LYS A 179     -11.607 -12.946   9.136  1.00  2.63           H  
ATOM   2709 3HZ  LYS A 179     -12.852 -12.953   8.049  1.00  2.63           H  
ATOM   2710  N   ASP A 180     -13.678  -8.002   7.963  1.00  1.96           N  
ATOM   2711  CA  ASP A 180     -14.636  -7.975   9.062  1.00  2.35           C  
ATOM   2712  C   ASP A 180     -15.921  -7.215   8.724  1.00  2.60           C  
ATOM   2713  O   ASP A 180     -17.015  -7.667   9.073  1.00  3.18           O  
ATOM   2714  CB  ASP A 180     -13.982  -7.365  10.301  1.00  3.53           C  
ATOM   2715  CG  ASP A 180     -12.970  -8.296  10.960  1.00  3.53           C  
ATOM   2716  OD1 ASP A 180     -13.090  -9.493  10.819  1.00  3.53           O  
ATOM   2717  OD2 ASP A 180     -12.066  -7.798  11.584  1.00  3.53           O  
ATOM   2718  H   ASP A 180     -12.762  -7.577   8.092  1.00  2.35           H  
ATOM   2719  HA  ASP A 180     -14.910  -9.004   9.295  1.00  2.82           H  
ATOM   2720 1HB  ASP A 180     -13.476  -6.439  10.025  1.00  4.23           H  
ATOM   2721 2HB  ASP A 180     -14.750  -7.113  11.031  1.00  4.23           H  
ATOM   2722  N   LEU A 181     -15.792  -6.076   8.034  1.00  2.48           N  
ATOM   2723  CA  LEU A 181     -16.958  -5.268   7.684  1.00  2.77           C  
ATOM   2724  C   LEU A 181     -17.920  -6.001   6.764  1.00  3.18           C  
ATOM   2725  O   LEU A 181     -19.135  -5.957   6.953  1.00  4.60           O  
ATOM   2726  CB  LEU A 181     -16.533  -3.980   6.962  1.00  4.16           C  
ATOM   2727  CG  LEU A 181     -15.780  -2.926   7.773  1.00  4.16           C  
ATOM   2728  CD1 LEU A 181     -15.334  -1.826   6.827  1.00  4.16           C  
ATOM   2729  CD2 LEU A 181     -16.671  -2.383   8.870  1.00  4.16           C  
ATOM   2730  H   LEU A 181     -14.871  -5.749   7.771  1.00  2.98           H  
ATOM   2731  HA  LEU A 181     -17.485  -5.010   8.602  1.00  3.32           H  
ATOM   2732 1HB  LEU A 181     -15.893  -4.257   6.126  1.00  4.99           H  
ATOM   2733 2HB  LEU A 181     -17.427  -3.503   6.560  1.00  4.99           H  
ATOM   2734  HG  LEU A 181     -14.894  -3.370   8.221  1.00  4.99           H  
ATOM   2735 1HD1 LEU A 181     -14.778  -1.069   7.380  1.00  4.99           H  
ATOM   2736 2HD1 LEU A 181     -14.700  -2.257   6.056  1.00  4.99           H  
ATOM   2737 3HD1 LEU A 181     -16.208  -1.370   6.365  1.00  4.99           H  
ATOM   2738 1HD2 LEU A 181     -16.127  -1.632   9.444  1.00  4.99           H  
ATOM   2739 2HD2 LEU A 181     -17.558  -1.934   8.432  1.00  4.99           H  
ATOM   2740 3HD2 LEU A 181     -16.966  -3.199   9.527  1.00  4.99           H  
ATOM   2741  N   ALA A 182     -17.379  -6.685   5.763  1.00  2.58           N  
ATOM   2742  CA  ALA A 182     -18.219  -7.410   4.825  1.00  2.77           C  
ATOM   2743  C   ALA A 182     -18.812  -8.664   5.458  1.00  3.23           C  
ATOM   2744  O   ALA A 182     -20.005  -8.931   5.321  1.00  4.86           O  
ATOM   2745  CB  ALA A 182     -17.419  -7.767   3.588  1.00  4.16           C  
ATOM   2746  H   ALA A 182     -16.375  -6.688   5.633  1.00  3.10           H  
ATOM   2747  HA  ALA A 182     -19.044  -6.759   4.537  1.00  3.32           H  
ATOM   2748 1HB  ALA A 182     -18.060  -8.286   2.877  1.00  4.99           H  
ATOM   2749 2HB  ALA A 182     -17.029  -6.857   3.132  1.00  4.99           H  
ATOM   2750 3HB  ALA A 182     -16.593  -8.410   3.873  1.00  4.99           H  
ATOM   2751  N   GLU A 183     -17.990  -9.422   6.173  1.00  2.70           N  
ATOM   2752  CA  GLU A 183     -18.435 -10.677   6.765  1.00  2.83           C  
ATOM   2753  C   GLU A 183     -19.496 -10.527   7.852  1.00  3.47           C  
ATOM   2754  O   GLU A 183     -20.359 -11.394   7.996  1.00  4.14           O  
ATOM   2755  CB  GLU A 183     -17.212 -11.434   7.286  1.00  4.25           C  
ATOM   2756  CG  GLU A 183     -16.363 -11.973   6.147  1.00  4.25           C  
ATOM   2757  CD  GLU A 183     -15.064 -12.638   6.525  1.00  4.25           C  
ATOM   2758  OE1 GLU A 183     -14.693 -12.672   7.675  1.00  4.25           O  
ATOM   2759  OE2 GLU A 183     -14.414 -13.106   5.619  1.00  4.25           O  
ATOM   2760  H   GLU A 183     -17.021  -9.156   6.289  1.00  3.24           H  
ATOM   2761  HA  GLU A 183     -18.874 -11.276   5.967  1.00  3.40           H  
ATOM   2762 1HB  GLU A 183     -16.594 -10.767   7.887  1.00  5.09           H  
ATOM   2763 2HB  GLU A 183     -17.517 -12.260   7.916  1.00  5.09           H  
ATOM   2764 1HG  GLU A 183     -16.964 -12.688   5.585  1.00  5.09           H  
ATOM   2765 2HG  GLU A 183     -16.147 -11.141   5.489  1.00  5.09           H  
ATOM   2766  N   ASN A 184     -19.467  -9.432   8.598  1.00  4.17           N  
ATOM   2767  CA  ASN A 184     -20.441  -9.268   9.663  1.00  5.56           C  
ATOM   2768  C   ASN A 184     -21.664  -8.440   9.222  1.00  6.20           C  
ATOM   2769  O   ASN A 184     -22.491  -8.068  10.056  1.00  9.43           O  
ATOM   2770  CB  ASN A 184     -19.720  -8.632  10.850  1.00  8.34           C  
ATOM   2771  CG  ASN A 184     -20.338  -8.894  12.192  1.00  8.34           C  
ATOM   2772  OD1 ASN A 184     -20.921  -9.956  12.429  1.00  8.34           O  
ATOM   2773  ND2 ASN A 184     -20.197  -7.956  13.092  1.00  8.34           N  
ATOM   2774  H   ASN A 184     -18.743  -8.733   8.475  1.00  5.00           H  
ATOM   2775  HA  ASN A 184     -20.803 -10.254   9.956  1.00  6.67           H  
ATOM   2776 1HB  ASN A 184     -18.690  -8.990  10.871  1.00 10.01           H  
ATOM   2777 2HB  ASN A 184     -19.675  -7.552  10.701  1.00 10.01           H  
ATOM   2778 1HD2 ASN A 184     -20.571  -8.087  14.013  1.00 10.01           H  
ATOM   2779 2HD2 ASN A 184     -19.706  -7.109  12.870  1.00 10.01           H  
ATOM   2780  N   ASN A 185     -21.792  -8.175   7.913  1.00  4.79           N  
ATOM   2781  CA  ASN A 185     -22.892  -7.365   7.405  1.00  5.96           C  
ATOM   2782  C   ASN A 185     -23.434  -7.876   6.067  1.00  5.60           C  
ATOM   2783  O   ASN A 185     -22.953  -7.479   5.010  1.00  5.83           O  
ATOM   2784  CB  ASN A 185     -22.475  -5.910   7.301  1.00  8.94           C  
ATOM   2785  CG  ASN A 185     -22.192  -5.271   8.641  1.00  8.94           C  
ATOM   2786  OD1 ASN A 185     -23.110  -5.029   9.434  1.00  8.94           O  
ATOM   2787  ND2 ASN A 185     -20.941  -4.995   8.907  1.00  8.94           N  
ATOM   2788  H   ASN A 185     -21.113  -8.515   7.240  1.00  5.75           H  
ATOM   2789  HA  ASN A 185     -23.712  -7.424   8.119  1.00  7.15           H  
ATOM   2790 1HB  ASN A 185     -21.580  -5.837   6.687  1.00 10.73           H  
ATOM   2791 2HB  ASN A 185     -23.261  -5.343   6.802  1.00 10.73           H  
ATOM   2792 1HD2 ASN A 185     -20.692  -4.575   9.782  1.00 10.73           H  
ATOM   2793 2HD2 ASN A 185     -20.229  -5.216   8.239  1.00 10.73           H  
ATOM   2794  N   ARG A 186     -24.404  -8.779   6.133  1.00  6.79           N  
ATOM   2795  CA  ARG A 186     -25.073  -9.356   4.972  1.00  7.50           C  
ATOM   2796  C   ARG A 186     -25.460  -8.280   3.964  1.00 11.49           C  
ATOM   2797  O   ARG A 186     -26.261  -7.400   4.279  1.00 59.72           O  
ATOM   2798  CB  ARG A 186     -26.348 -10.067   5.411  1.00 11.25           C  
ATOM   2799  CG  ARG A 186     -27.051 -10.903   4.355  1.00 11.25           C  
ATOM   2800  CD  ARG A 186     -28.366 -11.401   4.852  1.00 11.25           C  
ATOM   2801  NE  ARG A 186     -28.238 -12.240   6.031  1.00 11.25           N  
ATOM   2802  CZ  ARG A 186     -27.981 -13.562   6.024  1.00 11.25           C  
ATOM   2803  NH1 ARG A 186     -27.833 -14.205   4.893  1.00 11.25           N  
ATOM   2804  NH2 ARG A 186     -27.869 -14.244   7.150  1.00 11.25           N  
ATOM   2805  H   ARG A 186     -24.716  -9.062   7.044  1.00  8.15           H  
ATOM   2806  HA  ARG A 186     -24.400 -10.068   4.493  1.00  9.00           H  
ATOM   2807 1HB  ARG A 186     -26.127 -10.722   6.248  1.00 13.50           H  
ATOM   2808 2HB  ARG A 186     -27.066  -9.327   5.766  1.00 13.50           H  
ATOM   2809 1HG  ARG A 186     -27.225 -10.298   3.465  1.00 13.50           H  
ATOM   2810 2HG  ARG A 186     -26.432 -11.763   4.098  1.00 13.50           H  
ATOM   2811 1HD  ARG A 186     -28.997 -10.551   5.109  1.00 13.50           H  
ATOM   2812 2HD  ARG A 186     -28.849 -11.985   4.070  1.00 13.50           H  
ATOM   2813  HE  ARG A 186     -28.347 -11.786   6.930  1.00 13.50           H  
ATOM   2814 1HH1 ARG A 186     -27.907 -13.718   4.012  1.00 13.50           H  
ATOM   2815 2HH1 ARG A 186     -27.635 -15.198   4.927  1.00 13.50           H  
ATOM   2816 1HH2 ARG A 186     -27.970 -13.787   8.050  1.00 13.50           H  
ATOM   2817 2HH2 ARG A 186     -27.659 -15.234   7.097  1.00 13.50           H  
ATOM   2818  N   GLY A 187     -24.908  -8.359   2.757  1.00  6.26           N  
ATOM   2819  CA  GLY A 187     -25.223  -7.407   1.691  1.00  4.01           C  
ATOM   2820  C   GLY A 187     -24.273  -6.205   1.620  1.00  3.42           C  
ATOM   2821  O   GLY A 187     -24.384  -5.383   0.709  1.00  3.42           O  
ATOM   2822  H   GLY A 187     -24.254  -9.106   2.568  1.00  7.51           H  
ATOM   2823 1HA  GLY A 187     -25.207  -7.931   0.735  1.00  4.81           H  
ATOM   2824 2HA  GLY A 187     -26.243  -7.049   1.828  1.00  4.81           H  
ATOM   2825  N   ALA A 188     -23.349  -6.099   2.573  1.00  3.22           N  
ATOM   2826  CA  ALA A 188     -22.405  -4.990   2.603  1.00  2.91           C  
ATOM   2827  C   ALA A 188     -21.398  -5.060   1.480  1.00  2.39           C  
ATOM   2828  O   ALA A 188     -20.964  -6.139   1.069  1.00  2.28           O  
ATOM   2829  CB  ALA A 188     -21.662  -4.949   3.923  1.00  4.37           C  
ATOM   2830  H   ALA A 188     -23.296  -6.788   3.308  1.00  3.86           H  
ATOM   2831  HA  ALA A 188     -22.971  -4.068   2.487  1.00  3.49           H  
ATOM   2832 1HB  ALA A 188     -20.986  -4.094   3.936  1.00  5.24           H  
ATOM   2833 2HB  ALA A 188     -22.383  -4.855   4.732  1.00  5.24           H  
ATOM   2834 3HB  ALA A 188     -21.090  -5.867   4.050  1.00  5.24           H  
ATOM   2835  N   ARG A 189     -21.009  -3.887   1.016  1.00  2.16           N  
ATOM   2836  CA  ARG A 189     -20.006  -3.733  -0.019  1.00  1.80           C  
ATOM   2837  C   ARG A 189     -19.076  -2.614   0.410  1.00  1.61           C  
ATOM   2838  O   ARG A 189     -19.497  -1.478   0.641  1.00  1.61           O  
ATOM   2839  CB  ARG A 189     -20.652  -3.482  -1.377  1.00  2.70           C  
ATOM   2840  CG  ARG A 189     -21.429  -4.691  -1.899  1.00  2.70           C  
ATOM   2841  CD  ARG A 189     -20.471  -5.771  -2.268  1.00  2.70           C  
ATOM   2842  NE  ARG A 189     -21.088  -6.974  -2.821  1.00  2.70           N  
ATOM   2843  CZ  ARG A 189     -21.505  -8.048  -2.108  1.00  2.70           C  
ATOM   2844  NH1 ARG A 189     -21.415  -8.087  -0.797  1.00  2.70           N  
ATOM   2845  NH2 ARG A 189     -21.999  -9.099  -2.738  1.00  2.70           N  
ATOM   2846  H   ARG A 189     -21.417  -3.061   1.431  1.00  2.59           H  
ATOM   2847  HA  ARG A 189     -19.428  -4.654  -0.090  1.00  2.16           H  
ATOM   2848 1HB  ARG A 189     -21.342  -2.644  -1.309  1.00  3.24           H  
ATOM   2849 2HB  ARG A 189     -19.887  -3.228  -2.112  1.00  3.24           H  
ATOM   2850 1HG  ARG A 189     -22.114  -5.068  -1.142  1.00  3.24           H  
ATOM   2851 2HG  ARG A 189     -21.995  -4.409  -2.785  1.00  3.24           H  
ATOM   2852 1HD  ARG A 189     -19.772  -5.382  -3.009  1.00  3.24           H  
ATOM   2853 2HD  ARG A 189     -19.917  -6.058  -1.376  1.00  3.24           H  
ATOM   2854  HE  ARG A 189     -21.180  -7.027  -3.831  1.00  3.24           H  
ATOM   2855 1HH1 ARG A 189     -21.054  -7.299  -0.274  1.00  3.24           H  
ATOM   2856 2HH1 ARG A 189     -21.693  -8.930  -0.308  1.00  3.24           H  
ATOM   2857 1HH2 ARG A 189     -22.062  -9.105  -3.750  1.00  3.24           H  
ATOM   2858 2HH2 ARG A 189     -22.302  -9.908  -2.213  1.00  3.24           H  
ATOM   2859  N   VAL A 190     -17.805  -2.972   0.557  1.00  1.45           N  
ATOM   2860  CA  VAL A 190     -16.800  -2.079   1.090  1.00  1.27           C  
ATOM   2861  C   VAL A 190     -15.888  -1.526   0.011  1.00  1.16           C  
ATOM   2862  O   VAL A 190     -15.229  -2.277  -0.703  1.00  1.21           O  
ATOM   2863  CB  VAL A 190     -15.923  -2.825   2.123  1.00  1.91           C  
ATOM   2864  CG1 VAL A 190     -14.879  -1.876   2.688  1.00  1.91           C  
ATOM   2865  CG2 VAL A 190     -16.777  -3.455   3.218  1.00  1.91           C  
ATOM   2866  H   VAL A 190     -17.527  -3.910   0.312  1.00  1.74           H  
ATOM   2867  HA  VAL A 190     -17.304  -1.252   1.586  1.00  1.52           H  
ATOM   2868  HB  VAL A 190     -15.387  -3.612   1.608  1.00  2.29           H  
ATOM   2869 1HG1 VAL A 190     -14.238  -2.415   3.385  1.00  2.29           H  
ATOM   2870 2HG1 VAL A 190     -14.274  -1.474   1.876  1.00  2.29           H  
ATOM   2871 3HG1 VAL A 190     -15.375  -1.058   3.210  1.00  2.29           H  
ATOM   2872 1HG2 VAL A 190     -16.131  -3.995   3.910  1.00  2.29           H  
ATOM   2873 2HG2 VAL A 190     -17.320  -2.690   3.760  1.00  2.29           H  
ATOM   2874 3HG2 VAL A 190     -17.486  -4.151   2.769  1.00  2.29           H  
ATOM   2875  N   LEU A 191     -15.839  -0.210  -0.105  1.00  1.16           N  
ATOM   2876  CA  LEU A 191     -14.927   0.423  -1.040  1.00  1.17           C  
ATOM   2877  C   LEU A 191     -13.656   0.792  -0.293  1.00  0.87           C  
ATOM   2878  O   LEU A 191     -13.654   1.717   0.512  1.00  1.18           O  
ATOM   2879  CB  LEU A 191     -15.568   1.669  -1.666  1.00  1.75           C  
ATOM   2880  CG  LEU A 191     -14.689   2.458  -2.651  1.00  1.75           C  
ATOM   2881  CD1 LEU A 191     -14.322   1.576  -3.841  1.00  1.75           C  
ATOM   2882  CD2 LEU A 191     -15.445   3.697  -3.107  1.00  1.75           C  
ATOM   2883  H   LEU A 191     -16.419   0.362   0.488  1.00  1.39           H  
ATOM   2884  HA  LEU A 191     -14.677  -0.285  -1.830  1.00  1.40           H  
ATOM   2885 1HB  LEU A 191     -16.466   1.362  -2.198  1.00  2.11           H  
ATOM   2886 2HB  LEU A 191     -15.861   2.348  -0.866  1.00  2.11           H  
ATOM   2887  HG  LEU A 191     -13.765   2.758  -2.155  1.00  2.11           H  
ATOM   2888 1HD1 LEU A 191     -13.694   2.139  -4.531  1.00  2.11           H  
ATOM   2889 2HD1 LEU A 191     -13.779   0.699  -3.489  1.00  2.11           H  
ATOM   2890 3HD1 LEU A 191     -15.231   1.260  -4.352  1.00  2.11           H  
ATOM   2891 1HD2 LEU A 191     -14.823   4.266  -3.797  1.00  2.11           H  
ATOM   2892 2HD2 LEU A 191     -16.364   3.402  -3.609  1.00  2.11           H  
ATOM   2893 3HD2 LEU A 191     -15.686   4.315  -2.243  1.00  2.11           H  
ATOM   2894  N   VAL A 192     -12.581   0.067  -0.561  1.00  0.73           N  
ATOM   2895  CA  VAL A 192     -11.301   0.308   0.079  1.00  0.79           C  
ATOM   2896  C   VAL A 192     -10.473   1.209  -0.799  1.00  0.69           C  
ATOM   2897  O   VAL A 192     -10.218   0.873  -1.941  1.00  1.42           O  
ATOM   2898  CB  VAL A 192     -10.539  -1.015   0.286  1.00  1.19           C  
ATOM   2899  CG1 VAL A 192      -9.191  -0.741   0.932  1.00  1.19           C  
ATOM   2900  CG2 VAL A 192     -11.372  -1.962   1.119  1.00  1.19           C  
ATOM   2901  H   VAL A 192     -12.642  -0.682  -1.231  1.00  0.88           H  
ATOM   2902  HA  VAL A 192     -11.465   0.792   1.041  1.00  0.95           H  
ATOM   2903  HB  VAL A 192     -10.346  -1.468  -0.685  1.00  1.42           H  
ATOM   2904 1HG1 VAL A 192      -8.649  -1.679   1.056  1.00  1.42           H  
ATOM   2905 2HG1 VAL A 192      -8.613  -0.070   0.298  1.00  1.42           H  
ATOM   2906 3HG1 VAL A 192      -9.345  -0.278   1.906  1.00  1.42           H  
ATOM   2907 1HG2 VAL A 192     -10.836  -2.901   1.254  1.00  1.42           H  
ATOM   2908 2HG2 VAL A 192     -11.561  -1.507   2.085  1.00  1.42           H  
ATOM   2909 3HG2 VAL A 192     -12.320  -2.153   0.615  1.00  1.42           H  
ATOM   2910  N   ALA A 193     -10.042   2.346  -0.289  1.00  0.61           N  
ATOM   2911  CA  ALA A 193      -9.246   3.261  -1.092  1.00  0.46           C  
ATOM   2912  C   ALA A 193      -7.965   3.663  -0.378  1.00  0.51           C  
ATOM   2913  O   ALA A 193      -8.005   4.281   0.683  1.00  1.03           O  
ATOM   2914  CB  ALA A 193     -10.064   4.500  -1.433  1.00  0.69           C  
ATOM   2915  H   ALA A 193     -10.273   2.586   0.657  1.00  0.73           H  
ATOM   2916  HA  ALA A 193      -8.970   2.753  -2.014  1.00  0.55           H  
ATOM   2917 1HB  ALA A 193      -9.472   5.168  -2.057  1.00  0.83           H  
ATOM   2918 2HB  ALA A 193     -10.965   4.204  -1.970  1.00  0.83           H  
ATOM   2919 3HB  ALA A 193     -10.343   5.014  -0.515  1.00  0.83           H  
ATOM   2920  N   CYS A 194      -6.830   3.345  -0.987  1.00  0.44           N  
ATOM   2921  CA  CYS A 194      -5.553   3.754  -0.440  1.00  0.51           C  
ATOM   2922  C   CYS A 194      -4.977   4.788  -1.376  1.00  0.53           C  
ATOM   2923  O   CYS A 194      -5.072   4.656  -2.592  1.00  0.81           O  
ATOM   2924  CB  CYS A 194      -4.599   2.570  -0.294  1.00  0.77           C  
ATOM   2925  SG  CYS A 194      -5.168   1.307   0.870  1.00  0.77           S  
ATOM   2926  H   CYS A 194      -6.856   2.827  -1.853  1.00  0.53           H  
ATOM   2927  HA  CYS A 194      -5.709   4.203   0.538  1.00  0.61           H  
ATOM   2928 1HB  CYS A 194      -4.456   2.097  -1.264  1.00  0.92           H  
ATOM   2929 2HB  CYS A 194      -3.626   2.926   0.044  1.00  0.92           H  
ATOM   2930  HG  CYS A 194      -4.127   0.495   0.713  1.00  0.92           H  
ATOM   2931  N   MET A 195      -4.370   5.816  -0.819  1.00  0.57           N  
ATOM   2932  CA  MET A 195      -3.847   6.894  -1.645  1.00  0.62           C  
ATOM   2933  C   MET A 195      -2.677   7.552  -0.973  1.00  0.57           C  
ATOM   2934  O   MET A 195      -2.756   7.880   0.210  1.00  1.63           O  
ATOM   2935  CB  MET A 195      -4.932   7.908  -1.843  1.00  0.93           C  
ATOM   2936  CG  MET A 195      -5.323   8.518  -0.512  1.00  0.93           C  
ATOM   2937  SD  MET A 195      -6.663   9.685  -0.599  1.00  0.93           S  
ATOM   2938  CE  MET A 195      -6.391  10.462   0.975  1.00  0.93           C  
ATOM   2939  H   MET A 195      -4.309   5.867   0.192  1.00  0.68           H  
ATOM   2940  HA  MET A 195      -3.517   6.488  -2.600  1.00  0.74           H  
ATOM   2941 1HB  MET A 195      -4.602   8.697  -2.517  1.00  1.12           H  
ATOM   2942 2HB  MET A 195      -5.799   7.421  -2.281  1.00  1.12           H  
ATOM   2943 1HG  MET A 195      -5.610   7.721   0.173  1.00  1.12           H  
ATOM   2944 2HG  MET A 195      -4.459   9.028  -0.089  1.00  1.12           H  
ATOM   2945 1HE  MET A 195      -7.089  11.280   1.091  1.00  1.12           H  
ATOM   2946 2HE  MET A 195      -6.525   9.733   1.775  1.00  1.12           H  
ATOM   2947 3HE  MET A 195      -5.377  10.857   1.014  1.00  1.12           H  
ATOM   2948  N   GLU A 196      -1.600   7.764  -1.719  1.00  0.81           N  
ATOM   2949  CA  GLU A 196      -0.400   8.316  -1.119  1.00  1.43           C  
ATOM   2950  C   GLU A 196       0.267   9.388  -1.974  1.00  1.04           C  
ATOM   2951  O   GLU A 196       0.379   9.232  -3.195  1.00  1.52           O  
ATOM   2952  CB  GLU A 196       0.584   7.176  -0.919  1.00  2.15           C  
ATOM   2953  CG  GLU A 196       0.065   6.008  -0.092  1.00  2.15           C  
ATOM   2954  CD  GLU A 196      -0.043   6.277   1.371  1.00  2.15           C  
ATOM   2955  OE1 GLU A 196       0.013   7.419   1.758  1.00  2.15           O  
ATOM   2956  OE2 GLU A 196      -0.108   5.323   2.119  1.00  2.15           O  
ATOM   2957  H   GLU A 196      -1.599   7.487  -2.691  1.00  0.97           H  
ATOM   2958  HA  GLU A 196      -0.661   8.756  -0.156  1.00  1.72           H  
ATOM   2959 1HB  GLU A 196       0.884   6.784  -1.891  1.00  2.57           H  
ATOM   2960 2HB  GLU A 196       1.482   7.555  -0.431  1.00  2.57           H  
ATOM   2961 1HG  GLU A 196      -0.910   5.709  -0.461  1.00  2.57           H  
ATOM   2962 2HG  GLU A 196       0.708   5.172  -0.258  1.00  2.57           H  
ATOM   2963  N   LEU A 197       0.758  10.459  -1.325  1.00  1.38           N  
ATOM   2964  CA  LEU A 197       1.495  11.511  -2.026  1.00  1.50           C  
ATOM   2965  C   LEU A 197       2.796  11.854  -1.295  1.00  1.72           C  
ATOM   2966  O   LEU A 197       2.778  12.324  -0.155  1.00  2.92           O  
ATOM   2967  CB  LEU A 197       0.658  12.786  -2.201  1.00  2.25           C  
ATOM   2968  CG  LEU A 197      -0.597  12.661  -3.077  1.00  2.25           C  
ATOM   2969  CD1 LEU A 197      -1.339  13.976  -3.073  1.00  2.25           C  
ATOM   2970  CD2 LEU A 197      -0.200  12.286  -4.492  1.00  2.25           C  
ATOM   2971  H   LEU A 197       0.659  10.550  -0.318  1.00  1.66           H  
ATOM   2972  HA  LEU A 197       1.749  11.142  -3.015  1.00  1.80           H  
ATOM   2973 1HB  LEU A 197       0.340  13.127  -1.217  1.00  2.70           H  
ATOM   2974 2HB  LEU A 197       1.290  13.556  -2.642  1.00  2.70           H  
ATOM   2975  HG  LEU A 197      -1.257  11.896  -2.668  1.00  2.70           H  
ATOM   2976 1HD1 LEU A 197      -2.231  13.882  -3.690  1.00  2.70           H  
ATOM   2977 2HD1 LEU A 197      -1.626  14.234  -2.060  1.00  2.70           H  
ATOM   2978 3HD1 LEU A 197      -0.697  14.757  -3.478  1.00  2.70           H  
ATOM   2979 1HD2 LEU A 197      -1.092  12.202  -5.113  1.00  2.70           H  
ATOM   2980 2HD2 LEU A 197       0.456  13.055  -4.896  1.00  2.70           H  
ATOM   2981 3HD2 LEU A 197       0.326  11.334  -4.481  1.00  2.70           H  
ATOM   2982  N   ALA A 198       3.917  11.644  -1.987  1.00  1.45           N  
ATOM   2983  CA  ALA A 198       5.278  11.856  -1.498  1.00  1.56           C  
ATOM   2984  C   ALA A 198       5.598  13.305  -1.150  1.00  1.59           C  
ATOM   2985  O   ALA A 198       6.584  13.552  -0.459  1.00  1.84           O  
ATOM   2986  CB  ALA A 198       6.276  11.361  -2.538  1.00  2.34           C  
ATOM   2987  H   ALA A 198       3.827  11.285  -2.923  1.00  1.74           H  
ATOM   2988  HA  ALA A 198       5.396  11.265  -0.590  1.00  1.87           H  
ATOM   2989 1HB  ALA A 198       7.290  11.472  -2.154  1.00  2.81           H  
ATOM   2990 2HB  ALA A 198       6.081  10.310  -2.754  1.00  2.81           H  
ATOM   2991 3HB  ALA A 198       6.167  11.943  -3.452  1.00  2.81           H  
ATOM   2992  N   ILE A 199       4.766  14.248  -1.593  1.00  2.18           N  
ATOM   2993  CA  ILE A 199       4.944  15.665  -1.296  1.00  2.77           C  
ATOM   2994  C   ILE A 199       5.008  15.899   0.194  1.00  1.85           C  
ATOM   2995  O   ILE A 199       5.730  16.790   0.655  1.00  2.61           O  
ATOM   2996  CB  ILE A 199       3.822  16.501  -1.906  1.00  4.16           C  
ATOM   2997  CG1 ILE A 199       3.969  16.453  -3.415  1.00  4.16           C  
ATOM   2998  CG2 ILE A 199       3.869  17.936  -1.391  1.00  4.16           C  
ATOM   2999  CD1 ILE A 199       2.800  17.009  -4.152  1.00  4.16           C  
ATOM   3000  H   ILE A 199       3.980  13.980  -2.166  1.00  2.62           H  
ATOM   3001  HA  ILE A 199       5.888  15.992  -1.732  1.00  3.32           H  
ATOM   3002  HB  ILE A 199       2.859  16.057  -1.656  1.00  4.99           H  
ATOM   3003 1HG1 ILE A 199       4.857  17.016  -3.699  1.00  4.99           H  
ATOM   3004 2HG1 ILE A 199       4.106  15.415  -3.723  1.00  4.99           H  
ATOM   3005 1HG2 ILE A 199       3.062  18.512  -1.843  1.00  4.99           H  
ATOM   3006 2HG2 ILE A 199       3.750  17.937  -0.309  1.00  4.99           H  
ATOM   3007 3HG2 ILE A 199       4.826  18.386  -1.651  1.00  4.99           H  
ATOM   3008 1HD1 ILE A 199       2.975  16.941  -5.224  1.00  4.99           H  
ATOM   3009 2HD1 ILE A 199       1.901  16.448  -3.894  1.00  4.99           H  
ATOM   3010 3HD1 ILE A 199       2.680  18.050  -3.874  1.00  4.99           H  
ATOM   3011  N   SER A 200       4.239  15.099   0.939  1.00  1.70           N  
ATOM   3012  CA  SER A 200       4.189  15.179   2.381  1.00  1.97           C  
ATOM   3013  C   SER A 200       5.557  14.910   3.057  1.00  2.04           C  
ATOM   3014  O   SER A 200       5.776  15.343   4.191  1.00  2.96           O  
ATOM   3015  CB  SER A 200       3.119  14.218   2.900  1.00  2.96           C  
ATOM   3016  OG  SER A 200       3.428  12.875   2.626  1.00  2.96           O  
ATOM   3017  H   SER A 200       3.684  14.377   0.489  1.00  2.04           H  
ATOM   3018  HA  SER A 200       3.861  16.176   2.631  1.00  2.36           H  
ATOM   3019 1HB  SER A 200       3.012  14.352   3.976  1.00  3.55           H  
ATOM   3020 2HB  SER A 200       2.161  14.469   2.447  1.00  3.55           H  
ATOM   3021  HG  SER A 200       4.293  12.718   3.015  1.00  3.55           H  
ATOM   3022  N   GLY A 201       6.469  14.214   2.361  1.00  1.66           N  
ATOM   3023  CA  GLY A 201       7.797  13.913   2.893  1.00  2.04           C  
ATOM   3024  C   GLY A 201       8.954  14.554   2.096  1.00  2.52           C  
ATOM   3025  O   GLY A 201      10.068  14.659   2.612  1.00  7.86           O  
ATOM   3026  H   GLY A 201       6.254  13.888   1.432  1.00  1.99           H  
ATOM   3027 1HA  GLY A 201       7.849  14.247   3.928  1.00  2.45           H  
ATOM   3028 2HA  GLY A 201       7.933  12.832   2.911  1.00  2.45           H  
ATOM   3029  N   PHE A 202       8.694  14.964   0.848  1.00  2.21           N  
ATOM   3030  CA  PHE A 202       9.708  15.593  -0.015  1.00  2.14           C  
ATOM   3031  C   PHE A 202      10.496  16.741   0.612  1.00  2.24           C  
ATOM   3032  O   PHE A 202       9.913  17.719   1.073  1.00  2.80           O  
ATOM   3033  CB  PHE A 202       9.066  16.148  -1.290  1.00  3.21           C  
ATOM   3034  CG  PHE A 202      10.063  16.861  -2.169  1.00  3.21           C  
ATOM   3035  CD1 PHE A 202      10.918  16.163  -3.009  1.00  3.21           C  
ATOM   3036  CD2 PHE A 202      10.160  18.247  -2.132  1.00  3.21           C  
ATOM   3037  CE1 PHE A 202      11.841  16.835  -3.793  1.00  3.21           C  
ATOM   3038  CE2 PHE A 202      11.083  18.919  -2.911  1.00  3.21           C  
ATOM   3039  CZ  PHE A 202      11.924  18.212  -3.744  1.00  3.21           C  
ATOM   3040  H   PHE A 202       7.770  14.822   0.467  1.00  2.65           H  
ATOM   3041  HA  PHE A 202      10.418  14.819  -0.303  1.00  2.57           H  
ATOM   3042 1HB  PHE A 202       8.620  15.336  -1.862  1.00  3.85           H  
ATOM   3043 2HB  PHE A 202       8.272  16.848  -1.030  1.00  3.85           H  
ATOM   3044  HD1 PHE A 202      10.859  15.075  -3.046  1.00  3.85           H  
ATOM   3045  HD2 PHE A 202       9.498  18.808  -1.472  1.00  3.85           H  
ATOM   3046  HE1 PHE A 202      12.505  16.274  -4.448  1.00  3.85           H  
ATOM   3047  HE2 PHE A 202      11.145  20.005  -2.867  1.00  3.85           H  
ATOM   3048  HZ  PHE A 202      12.652  18.738  -4.360  1.00  3.85           H  
ATOM   3049  N   CYS A 203      11.829  16.636   0.586  1.00  2.14           N  
ATOM   3050  CA  CYS A 203      12.716  17.706   1.060  1.00  2.52           C  
ATOM   3051  C   CYS A 203      14.148  17.582   0.492  1.00  2.61           C  
ATOM   3052  O   CYS A 203      14.473  16.593  -0.171  1.00  2.47           O  
ATOM   3053  CB  CYS A 203      12.767  17.718   2.588  1.00  3.78           C  
ATOM   3054  SG  CYS A 203      13.494  16.244   3.330  1.00  3.78           S  
ATOM   3055  H   CYS A 203      12.240  15.785   0.234  1.00  2.57           H  
ATOM   3056  HA  CYS A 203      12.302  18.657   0.731  1.00  3.02           H  
ATOM   3057 1HB  CYS A 203      13.334  18.582   2.925  1.00  4.54           H  
ATOM   3058 2HB  CYS A 203      11.756  17.825   2.981  1.00  4.54           H  
ATOM   3059  HG  CYS A 203      12.516  15.418   2.972  1.00  4.54           H  
ATOM   3060  N   SER A 204      14.985  18.597   0.765  1.00  3.24           N  
ATOM   3061  CA  SER A 204      16.402  18.625   0.357  1.00  3.50           C  
ATOM   3062  C   SER A 204      17.199  17.509   0.980  1.00  2.97           C  
ATOM   3063  O   SER A 204      16.917  17.097   2.106  1.00  3.49           O  
ATOM   3064  CB  SER A 204      17.092  19.926   0.771  1.00  5.25           C  
ATOM   3065  OG  SER A 204      18.484  19.906   0.534  1.00  5.25           O  
ATOM   3066  H   SER A 204      14.626  19.381   1.291  1.00  3.89           H  
ATOM   3067  HA  SER A 204      16.433  18.531  -0.724  1.00  4.20           H  
ATOM   3068 1HB  SER A 204      16.660  20.761   0.230  1.00  6.30           H  
ATOM   3069 2HB  SER A 204      16.918  20.096   1.821  1.00  6.30           H  
ATOM   3070  HG  SER A 204      18.875  19.176   1.042  1.00  6.30           H  
ATOM   3071  N   PRO A 205      18.196  16.994   0.268  1.00  2.82           N  
ATOM   3072  CA  PRO A 205      19.167  16.042   0.731  1.00  2.92           C  
ATOM   3073  C   PRO A 205      20.092  16.774   1.700  1.00  4.90           C  
ATOM   3074  O   PRO A 205      20.164  18.010   1.677  1.00  7.95           O  
ATOM   3075  CB  PRO A 205      19.874  15.596  -0.546  1.00  4.38           C  
ATOM   3076  CG  PRO A 205      19.757  16.755  -1.472  1.00  4.38           C  
ATOM   3077  CD  PRO A 205      18.425  17.369  -1.148  1.00  4.38           C  
ATOM   3078  HA  PRO A 205      18.656  15.203   1.226  1.00  3.50           H  
ATOM   3079 1HB  PRO A 205      20.911  15.352  -0.320  1.00  5.26           H  
ATOM   3080 2HB  PRO A 205      19.407  14.683  -0.933  1.00  5.26           H  
ATOM   3081 1HG  PRO A 205      20.593  17.452  -1.314  1.00  5.26           H  
ATOM   3082 2HG  PRO A 205      19.822  16.416  -2.516  1.00  5.26           H  
ATOM   3083 1HD  PRO A 205      18.495  18.457  -1.266  1.00  5.26           H  
ATOM   3084 2HD  PRO A 205      17.639  16.955  -1.784  1.00  5.26           H  
ATOM   3085  N   GLY A 206      20.749  16.016   2.574  1.00  5.91           N  
ATOM   3086  CA  GLY A 206      21.691  16.563   3.553  1.00  8.71           C  
ATOM   3087  C   GLY A 206      22.750  15.508   3.853  1.00 13.58           C  
ATOM   3088  O   GLY A 206      22.445  14.320   3.897  1.00 38.13           O  
ATOM   3089  H   GLY A 206      20.615  15.016   2.539  1.00  7.09           H  
ATOM   3090 1HA  GLY A 206      22.162  17.461   3.152  1.00 10.45           H  
ATOM   3091 2HA  GLY A 206      21.168  16.845   4.464  1.00 10.45           H  
ATOM   3092  N   GLU A 207      23.980  15.942   4.086  1.00 10.45           N  
ATOM   3093  CA  GLU A 207      25.103  15.018   4.229  1.00 14.20           C  
ATOM   3094  C   GLU A 207      25.165  14.132   5.467  1.00 19.55           C  
ATOM   3095  O   GLU A 207      25.513  12.966   5.354  1.00 41.65           O  
ATOM   3096  CB  GLU A 207      26.413  15.798   4.141  1.00 21.30           C  
ATOM   3097  CG  GLU A 207      27.661  14.934   4.282  1.00 21.30           C  
ATOM   3098  CD  GLU A 207      27.788  13.887   3.207  1.00 21.30           C  
ATOM   3099  OE1 GLU A 207      27.115  13.999   2.211  1.00 21.30           O  
ATOM   3100  OE2 GLU A 207      28.562  12.976   3.384  1.00 21.30           O  
ATOM   3101  H   GLU A 207      24.157  16.937   4.099  1.00 12.54           H  
ATOM   3102  HA  GLU A 207      25.072  14.351   3.373  1.00 17.04           H  
ATOM   3103 1HB  GLU A 207      26.467  16.313   3.181  1.00 25.56           H  
ATOM   3104 2HB  GLU A 207      26.440  16.558   4.922  1.00 25.56           H  
ATOM   3105 1HG  GLU A 207      28.539  15.578   4.250  1.00 25.56           H  
ATOM   3106 2HG  GLU A 207      27.641  14.445   5.255  1.00 25.56           H  
ATOM   3107  N   GLY A 208      24.865  14.617   6.641  1.00 35.40           N  
ATOM   3108  CA  GLY A 208      25.050  13.707   7.777  1.00 51.42           C  
ATOM   3109  C   GLY A 208      23.793  13.092   8.336  1.00 39.28           C  
ATOM   3110  O   GLY A 208      23.555  11.877   8.216  1.00 58.03           O  
ATOM   3111  H   GLY A 208      24.553  15.570   6.765  1.00 42.48           H  
ATOM   3112 1HA  GLY A 208      25.735  12.910   7.490  1.00 61.70           H  
ATOM   3113 2HA  GLY A 208      25.552  14.253   8.576  1.00 61.70           H  
ATOM   3114  N   ASP A 209      22.996  13.902   8.992  1.00 44.25           N  
ATOM   3115  CA  ASP A 209      21.892  13.348   9.776  1.00 67.43           C  
ATOM   3116  C   ASP A 209      20.662  12.882   9.016  1.00 52.82           C  
ATOM   3117  O   ASP A 209      19.671  12.498   9.637  1.00129.43           O  
ATOM   3118  CB  ASP A 209      21.453  14.379  10.815  1.00101.15           C  
ATOM   3119  CG  ASP A 209      22.507  14.607  11.890  1.00101.15           C  
ATOM   3120  OD1 ASP A 209      23.335  13.747  12.074  1.00101.15           O  
ATOM   3121  OD2 ASP A 209      22.475  15.640  12.514  1.00101.15           O  
ATOM   3122  H   ASP A 209      23.185  14.894   9.015  1.00 53.10           H  
ATOM   3123  HA  ASP A 209      22.284  12.484  10.313  1.00 80.92           H  
ATOM   3124 1HB  ASP A 209      21.244  15.329  10.322  1.00121.37           H  
ATOM   3125 2HB  ASP A 209      20.532  14.047  11.293  1.00121.37           H  
ATOM   3126  N   CYS A 210      20.685  12.911   7.700  1.00 44.32           N  
ATOM   3127  CA  CYS A 210      19.492  12.503   7.004  1.00 58.63           C  
ATOM   3128  C   CYS A 210      19.722  11.508   5.866  1.00 39.08           C  
ATOM   3129  O   CYS A 210      19.000  11.568   4.866  1.00 70.39           O  
ATOM   3130  CB  CYS A 210      18.777  13.733   6.507  1.00 87.95           C  
ATOM   3131  SG  CYS A 210      19.719  14.711   5.350  1.00 87.95           S  
ATOM   3132  H   CYS A 210      21.498  13.220   7.188  1.00 53.18           H  
ATOM   3133  HA  CYS A 210      18.834  12.022   7.727  1.00 70.36           H  
ATOM   3134 1HB  CYS A 210      17.835  13.467   6.052  1.00105.53           H  
ATOM   3135 2HB  CYS A 210      18.544  14.370   7.360  1.00105.53           H  
ATOM   3136  HG  CYS A 210      19.865  13.755   4.439  1.00105.53           H  
ATOM   3137  N   LEU A 211      20.687  10.592   6.009  1.00 13.10           N  
ATOM   3138  CA  LEU A 211      20.941   9.601   4.959  1.00  4.79           C  
ATOM   3139  C   LEU A 211      19.729   8.685   4.769  1.00  3.83           C  
ATOM   3140  O   LEU A 211      19.478   8.181   3.673  1.00  3.69           O  
ATOM   3141  CB  LEU A 211      22.183   8.781   5.308  1.00  7.19           C  
ATOM   3142  CG  LEU A 211      23.500   9.567   5.275  1.00  7.19           C  
ATOM   3143  CD1 LEU A 211      24.633   8.685   5.779  1.00  7.19           C  
ATOM   3144  CD2 LEU A 211      23.761  10.040   3.854  1.00  7.19           C  
ATOM   3145  H   LEU A 211      21.255  10.585   6.846  1.00 15.72           H  
ATOM   3146  HA  LEU A 211      21.124  10.128   4.024  1.00  5.75           H  
ATOM   3147 1HB  LEU A 211      22.063   8.371   6.309  1.00  8.62           H  
ATOM   3148 2HB  LEU A 211      22.268   7.953   4.604  1.00  8.62           H  
ATOM   3149  HG  LEU A 211      23.426  10.431   5.936  1.00  8.62           H  
ATOM   3150 1HD1 LEU A 211      25.566   9.248   5.763  1.00  8.62           H  
ATOM   3151 2HD1 LEU A 211      24.419   8.367   6.799  1.00  8.62           H  
ATOM   3152 3HD1 LEU A 211      24.726   7.810   5.137  1.00  8.62           H  
ATOM   3153 1HD2 LEU A 211      24.693  10.607   3.826  1.00  8.62           H  
ATOM   3154 2HD2 LEU A 211      23.840   9.178   3.192  1.00  8.62           H  
ATOM   3155 3HD2 LEU A 211      22.939  10.676   3.528  1.00  8.62           H  
ATOM   3156  N   ASP A 212      18.972   8.495   5.841  1.00  5.60           N  
ATOM   3157  CA  ASP A 212      17.769   7.696   5.812  1.00  5.99           C  
ATOM   3158  C   ASP A 212      16.709   8.351   4.944  1.00  3.32           C  
ATOM   3159  O   ASP A 212      16.004   7.672   4.195  1.00  2.46           O  
ATOM   3160  CB  ASP A 212      17.217   7.552   7.213  1.00  8.98           C  
ATOM   3161  CG  ASP A 212      18.122   6.747   8.107  1.00  8.98           C  
ATOM   3162  OD1 ASP A 212      19.046   6.136   7.625  1.00  8.98           O  
ATOM   3163  OD2 ASP A 212      17.857   6.744   9.282  1.00  8.98           O  
ATOM   3164  H   ASP A 212      19.242   8.921   6.715  1.00  6.72           H  
ATOM   3165  HA  ASP A 212      18.003   6.713   5.402  1.00  7.19           H  
ATOM   3166 1HB  ASP A 212      17.075   8.539   7.655  1.00 10.78           H  
ATOM   3167 2HB  ASP A 212      16.242   7.067   7.172  1.00 10.78           H  
ATOM   3168  N   THR A 213      16.599   9.684   5.043  1.00  3.87           N  
ATOM   3169  CA  THR A 213      15.588  10.377   4.267  1.00  3.37           C  
ATOM   3170  C   THR A 213      16.020  10.422   2.827  1.00  2.45           C  
ATOM   3171  O   THR A 213      15.173  10.373   1.935  1.00  2.56           O  
ATOM   3172  CB  THR A 213      15.379  11.828   4.706  1.00  5.05           C  
ATOM   3173  OG1 THR A 213      16.572  12.561   4.426  1.00  5.05           O  
ATOM   3174  CG2 THR A 213      15.081  11.910   6.193  1.00  5.05           C  
ATOM   3175  H   THR A 213      17.203  10.204   5.664  1.00  4.64           H  
ATOM   3176  HA  THR A 213      14.645   9.834   4.337  1.00  4.04           H  
ATOM   3177  HB  THR A 213      14.551  12.265   4.149  1.00  6.07           H  
ATOM   3178  HG1 THR A 213      17.334  12.066   4.741  1.00  6.07           H  
ATOM   3179 1HG2 THR A 213      14.948  12.953   6.481  1.00  6.07           H  
ATOM   3180 2HG2 THR A 213      14.170  11.356   6.407  1.00  6.07           H  
ATOM   3181 3HG2 THR A 213      15.909  11.482   6.756  1.00  6.07           H  
ATOM   3182  N   LEU A 214      17.337  10.460   2.603  1.00  2.21           N  
ATOM   3183  CA  LEU A 214      17.895  10.444   1.261  1.00  1.94           C  
ATOM   3184  C   LEU A 214      17.376   9.202   0.542  1.00  1.62           C  
ATOM   3185  O   LEU A 214      16.891   9.273  -0.591  1.00  1.65           O  
ATOM   3186  CB  LEU A 214      19.431  10.431   1.325  1.00  2.91           C  
ATOM   3187  CG  LEU A 214      20.158  10.469  -0.009  1.00  2.91           C  
ATOM   3188  CD1 LEU A 214      19.860  11.802  -0.690  1.00  2.91           C  
ATOM   3189  CD2 LEU A 214      21.647  10.268   0.212  1.00  2.91           C  
ATOM   3190  H   LEU A 214      17.975  10.533   3.386  1.00  2.65           H  
ATOM   3191  HA  LEU A 214      17.562  11.331   0.723  1.00  2.33           H  
ATOM   3192 1HB  LEU A 214      19.762  11.288   1.910  1.00  3.49           H  
ATOM   3193 2HB  LEU A 214      19.753   9.528   1.830  1.00  3.49           H  
ATOM   3194  HG  LEU A 214      19.783   9.670  -0.640  1.00  3.49           H  
ATOM   3195 1HD1 LEU A 214      20.363  11.843  -1.655  1.00  3.49           H  
ATOM   3196 2HD1 LEU A 214      18.785  11.904  -0.837  1.00  3.49           H  
ATOM   3197 3HD1 LEU A 214      20.220  12.616  -0.062  1.00  3.49           H  
ATOM   3198 1HD2 LEU A 214      22.167  10.291  -0.746  1.00  3.49           H  
ATOM   3199 2HD2 LEU A 214      22.022  11.061   0.850  1.00  3.49           H  
ATOM   3200 3HD2 LEU A 214      21.816   9.306   0.696  1.00  3.49           H  
ATOM   3201  N   ILE A 215      17.450   8.069   1.240  1.00  1.41           N  
ATOM   3202  CA  ILE A 215      16.959   6.803   0.727  1.00  1.11           C  
ATOM   3203  C   ILE A 215      15.462   6.840   0.405  1.00  1.14           C  
ATOM   3204  O   ILE A 215      15.055   6.340  -0.644  1.00  1.34           O  
ATOM   3205  CB  ILE A 215      17.258   5.675   1.718  1.00  1.67           C  
ATOM   3206  CG1 ILE A 215      18.769   5.443   1.780  1.00  1.67           C  
ATOM   3207  CG2 ILE A 215      16.534   4.411   1.298  1.00  1.67           C  
ATOM   3208  CD1 ILE A 215      19.200   4.564   2.927  1.00  1.67           C  
ATOM   3209  H   ILE A 215      17.889   8.085   2.155  1.00  1.69           H  
ATOM   3210  HA  ILE A 215      17.492   6.585  -0.197  1.00  1.33           H  
ATOM   3211  HB  ILE A 215      16.931   5.963   2.714  1.00  2.00           H  
ATOM   3212 1HG1 ILE A 215      19.094   4.978   0.850  1.00  2.00           H  
ATOM   3213 2HG1 ILE A 215      19.273   6.404   1.875  1.00  2.00           H  
ATOM   3214 1HG2 ILE A 215      16.750   3.614   2.009  1.00  2.00           H  
ATOM   3215 2HG2 ILE A 215      15.463   4.600   1.279  1.00  2.00           H  
ATOM   3216 3HG2 ILE A 215      16.869   4.111   0.305  1.00  2.00           H  
ATOM   3217 1HD1 ILE A 215      20.284   4.444   2.906  1.00  2.00           H  
ATOM   3218 2HD1 ILE A 215      18.905   5.025   3.870  1.00  2.00           H  
ATOM   3219 3HD1 ILE A 215      18.726   3.588   2.837  1.00  2.00           H  
ATOM   3220  N   THR A 216      14.644   7.450   1.278  1.00  1.27           N  
ATOM   3221  CA  THR A 216      13.204   7.508   0.995  1.00  1.20           C  
ATOM   3222  C   THR A 216      12.913   8.390  -0.230  1.00  1.08           C  
ATOM   3223  O   THR A 216      11.934   8.165  -0.945  1.00  0.93           O  
ATOM   3224  CB  THR A 216      12.396   8.047   2.197  1.00  1.80           C  
ATOM   3225  OG1 THR A 216      12.779   9.396   2.474  1.00  1.80           O  
ATOM   3226  CG2 THR A 216      12.657   7.192   3.428  1.00  1.80           C  
ATOM   3227  H   THR A 216      15.016   7.829   2.144  1.00  1.52           H  
ATOM   3228  HA  THR A 216      12.855   6.499   0.775  1.00  1.44           H  
ATOM   3229  HB  THR A 216      11.333   8.023   1.967  1.00  2.16           H  
ATOM   3230  HG1 THR A 216      13.726   9.488   2.357  1.00  2.16           H  
ATOM   3231 1HG2 THR A 216      12.083   7.580   4.269  1.00  2.16           H  
ATOM   3232 2HG2 THR A 216      12.361   6.164   3.230  1.00  2.16           H  
ATOM   3233 3HG2 THR A 216      13.716   7.219   3.671  1.00  2.16           H  
ATOM   3234  N   HIS A 217      13.804   9.343  -0.531  1.00  1.28           N  
ATOM   3235  CA  HIS A 217      13.642  10.144  -1.744  1.00  1.39           C  
ATOM   3236  C   HIS A 217      13.891   9.328  -2.996  1.00  1.32           C  
ATOM   3237  O   HIS A 217      13.323   9.634  -4.046  1.00  1.84           O  
ATOM   3238  CB  HIS A 217      14.504  11.398  -1.748  1.00  2.08           C  
ATOM   3239  CG  HIS A 217      13.967  12.427  -0.830  1.00  2.08           C  
ATOM   3240  ND1 HIS A 217      14.299  12.478   0.501  1.00  2.08           N  
ATOM   3241  CD2 HIS A 217      13.089  13.432  -1.043  1.00  2.08           C  
ATOM   3242  CE1 HIS A 217      13.657  13.477   1.071  1.00  2.08           C  
ATOM   3243  NE2 HIS A 217      12.915  14.071   0.154  1.00  2.08           N  
ATOM   3244  H   HIS A 217      14.577   9.534   0.097  1.00  1.54           H  
ATOM   3245  HA  HIS A 217      12.606  10.478  -1.794  1.00  1.67           H  
ATOM   3246 1HB  HIS A 217      15.521  11.156  -1.441  1.00  2.50           H  
ATOM   3247 2HB  HIS A 217      14.548  11.816  -2.753  1.00  2.50           H  
ATOM   3248  HD1 HIS A 217      14.719  11.731   1.015  1.00  2.50           H  
ATOM   3249  HD2 HIS A 217      12.552  13.771  -1.929  1.00  2.50           H  
ATOM   3250  HE1 HIS A 217      13.791  13.683   2.132  1.00  2.50           H  
ATOM   3251  N   ALA A 218      14.722   8.292  -2.884  1.00  1.36           N  
ATOM   3252  CA  ALA A 218      14.946   7.356  -3.982  1.00  1.43           C  
ATOM   3253  C   ALA A 218      13.828   6.301  -4.085  1.00  1.46           C  
ATOM   3254  O   ALA A 218      13.498   5.847  -5.182  1.00  3.72           O  
ATOM   3255  CB  ALA A 218      16.276   6.643  -3.811  1.00  2.15           C  
ATOM   3256  H   ALA A 218      15.218   8.157  -2.007  1.00  1.63           H  
ATOM   3257  HA  ALA A 218      14.963   7.925  -4.911  1.00  1.72           H  
ATOM   3258 1HB  ALA A 218      16.436   5.971  -4.653  1.00  2.57           H  
ATOM   3259 2HB  ALA A 218      17.086   7.363  -3.772  1.00  2.57           H  
ATOM   3260 3HB  ALA A 218      16.263   6.067  -2.887  1.00  2.57           H  
ATOM   3261  N   LEU A 219      13.254   5.901  -2.943  1.00  1.45           N  
ATOM   3262  CA  LEU A 219      12.250   4.826  -2.921  1.00  1.33           C  
ATOM   3263  C   LEU A 219      10.771   5.154  -3.174  1.00  1.10           C  
ATOM   3264  O   LEU A 219      10.107   4.423  -3.912  1.00  1.37           O  
ATOM   3265  CB  LEU A 219      12.289   4.123  -1.557  1.00  2.00           C  
ATOM   3266  CG  LEU A 219      13.547   3.320  -1.225  1.00  2.00           C  
ATOM   3267  CD1 LEU A 219      13.440   2.816   0.207  1.00  2.00           C  
ATOM   3268  CD2 LEU A 219      13.675   2.158  -2.198  1.00  2.00           C  
ATOM   3269  H   LEU A 219      13.564   6.302  -2.066  1.00  1.74           H  
ATOM   3270  HA  LEU A 219      12.551   4.105  -3.680  1.00  1.60           H  
ATOM   3271 1HB  LEU A 219      12.170   4.876  -0.781  1.00  2.39           H  
ATOM   3272 2HB  LEU A 219      11.441   3.440  -1.500  1.00  2.39           H  
ATOM   3273  HG  LEU A 219      14.426   3.960  -1.300  1.00  2.39           H  
ATOM   3274 1HD1 LEU A 219      14.333   2.245   0.460  1.00  2.39           H  
ATOM   3275 2HD1 LEU A 219      13.347   3.664   0.886  1.00  2.39           H  
ATOM   3276 3HD1 LEU A 219      12.562   2.177   0.303  1.00  2.39           H  
ATOM   3277 1HD2 LEU A 219      14.570   1.581  -1.960  1.00  2.39           H  
ATOM   3278 2HD2 LEU A 219      12.797   1.517  -2.116  1.00  2.39           H  
ATOM   3279 3HD2 LEU A 219      13.750   2.542  -3.215  1.00  2.39           H  
ATOM   3280  N   PHE A 220      10.243   6.197  -2.539  1.00  0.99           N  
ATOM   3281  CA  PHE A 220       8.794   6.430  -2.575  1.00  0.87           C  
ATOM   3282  C   PHE A 220       8.230   7.227  -3.753  1.00  0.92           C  
ATOM   3283  O   PHE A 220       8.841   8.177  -4.233  1.00  1.24           O  
ATOM   3284  CB  PHE A 220       8.368   7.083  -1.271  1.00  1.30           C  
ATOM   3285  CG  PHE A 220       8.480   6.154  -0.103  1.00  1.30           C  
ATOM   3286  CD1 PHE A 220       9.640   6.099   0.645  1.00  1.30           C  
ATOM   3287  CD2 PHE A 220       7.431   5.334   0.251  1.00  1.30           C  
ATOM   3288  CE1 PHE A 220       9.750   5.249   1.726  1.00  1.30           C  
ATOM   3289  CE2 PHE A 220       7.533   4.489   1.334  1.00  1.30           C  
ATOM   3290  CZ  PHE A 220       8.693   4.443   2.073  1.00  1.30           C  
ATOM   3291  H   PHE A 220      10.830   6.803  -1.977  1.00  1.19           H  
ATOM   3292  HA  PHE A 220       8.328   5.450  -2.603  1.00  1.04           H  
ATOM   3293 1HB  PHE A 220       8.990   7.957  -1.076  1.00  1.57           H  
ATOM   3294 2HB  PHE A 220       7.335   7.420  -1.345  1.00  1.57           H  
ATOM   3295  HD1 PHE A 220      10.474   6.740   0.371  1.00  1.57           H  
ATOM   3296  HD2 PHE A 220       6.511   5.365  -0.334  1.00  1.57           H  
ATOM   3297  HE1 PHE A 220      10.670   5.215   2.305  1.00  1.57           H  
ATOM   3298  HE2 PHE A 220       6.693   3.851   1.602  1.00  1.57           H  
ATOM   3299  HZ  PHE A 220       8.772   3.772   2.927  1.00  1.57           H  
ATOM   3300  N   GLY A 221       7.044   6.825  -4.210  1.00  0.85           N  
ATOM   3301  CA  GLY A 221       6.353   7.494  -5.316  1.00  1.00           C  
ATOM   3302  C   GLY A 221       4.882   7.752  -4.973  1.00  1.28           C  
ATOM   3303  O   GLY A 221       4.450   7.499  -3.847  1.00  1.84           O  
ATOM   3304  H   GLY A 221       6.614   6.027  -3.772  1.00  1.02           H  
ATOM   3305 1HA  GLY A 221       6.848   8.438  -5.539  1.00  1.20           H  
ATOM   3306 2HA  GLY A 221       6.418   6.877  -6.211  1.00  1.20           H  
ATOM   3307  N   ASP A 222       4.118   8.256  -5.950  1.00  1.09           N  
ATOM   3308  CA  ASP A 222       2.707   8.585  -5.742  1.00  1.18           C  
ATOM   3309  C   ASP A 222       1.764   7.634  -6.465  1.00  1.26           C  
ATOM   3310  O   ASP A 222       2.057   7.187  -7.578  1.00  2.08           O  
ATOM   3311  CB  ASP A 222       2.429  10.016  -6.213  1.00  1.77           C  
ATOM   3312  CG  ASP A 222       3.201  11.018  -5.397  1.00  1.77           C  
ATOM   3313  OD1 ASP A 222       3.695  10.591  -4.390  1.00  1.77           O  
ATOM   3314  OD2 ASP A 222       3.301  12.172  -5.747  1.00  1.77           O  
ATOM   3315  H   ASP A 222       4.520   8.445  -6.859  1.00  1.31           H  
ATOM   3316  HA  ASP A 222       2.495   8.524  -4.674  1.00  1.42           H  
ATOM   3317 1HB  ASP A 222       2.700  10.122  -7.260  1.00  2.12           H  
ATOM   3318 2HB  ASP A 222       1.365  10.231  -6.124  1.00  2.12           H  
ATOM   3319  N   GLY A 223       0.623   7.349  -5.838  1.00  0.84           N  
ATOM   3320  CA  GLY A 223      -0.365   6.474  -6.457  1.00  0.73           C  
ATOM   3321  C   GLY A 223      -1.536   6.152  -5.541  1.00  0.56           C  
ATOM   3322  O   GLY A 223      -1.542   6.508  -4.362  1.00  0.73           O  
ATOM   3323  H   GLY A 223       0.446   7.763  -4.926  1.00  1.01           H  
ATOM   3324 1HA  GLY A 223      -0.737   6.941  -7.369  1.00  0.88           H  
ATOM   3325 2HA  GLY A 223       0.120   5.546  -6.756  1.00  0.88           H  
ATOM   3326  N   ALA A 224      -2.520   5.451  -6.092  1.00  0.48           N  
ATOM   3327  CA  ALA A 224      -3.696   5.064  -5.337  1.00  0.45           C  
ATOM   3328  C   ALA A 224      -4.289   3.773  -5.867  1.00  0.35           C  
ATOM   3329  O   ALA A 224      -4.144   3.434  -7.040  1.00  0.43           O  
ATOM   3330  CB  ALA A 224      -4.743   6.166  -5.384  1.00  0.68           C  
ATOM   3331  H   ALA A 224      -2.464   5.214  -7.072  1.00  0.58           H  
ATOM   3332  HA  ALA A 224      -3.393   4.897  -4.305  1.00  0.54           H  
ATOM   3333 1HB  ALA A 224      -5.611   5.872  -4.794  1.00  0.81           H  
ATOM   3334 2HB  ALA A 224      -4.321   7.084  -4.974  1.00  0.81           H  
ATOM   3335 3HB  ALA A 224      -5.048   6.334  -6.416  1.00  0.81           H  
ATOM   3336  N   GLY A 225      -4.978   3.056  -4.997  1.00  0.43           N  
ATOM   3337  CA  GLY A 225      -5.617   1.824  -5.407  1.00  0.46           C  
ATOM   3338  C   GLY A 225      -6.938   1.652  -4.694  1.00  0.46           C  
ATOM   3339  O   GLY A 225      -7.074   1.975  -3.515  1.00  0.64           O  
ATOM   3340  H   GLY A 225      -5.067   3.388  -4.046  1.00  0.52           H  
ATOM   3341 1HA  GLY A 225      -5.780   1.836  -6.483  1.00  0.55           H  
ATOM   3342 2HA  GLY A 225      -4.962   0.984  -5.186  1.00  0.55           H  
ATOM   3343  N   ALA A 226      -7.916   1.118  -5.404  1.00  0.44           N  
ATOM   3344  CA  ALA A 226      -9.213   0.917  -4.816  1.00  0.49           C  
ATOM   3345  C   ALA A 226      -9.682  -0.508  -4.998  1.00  0.56           C  
ATOM   3346  O   ALA A 226      -9.558  -1.092  -6.073  1.00  0.67           O  
ATOM   3347  CB  ALA A 226     -10.217   1.872  -5.409  1.00  0.73           C  
ATOM   3348  H   ALA A 226      -7.766   0.870  -6.365  1.00  0.53           H  
ATOM   3349  HA  ALA A 226      -9.115   1.115  -3.765  1.00  0.59           H  
ATOM   3350 1HB  ALA A 226     -11.183   1.729  -4.926  1.00  0.88           H  
ATOM   3351 2HB  ALA A 226      -9.880   2.897  -5.251  1.00  0.88           H  
ATOM   3352 3HB  ALA A 226     -10.311   1.682  -6.476  1.00  0.88           H  
ATOM   3353  N   VAL A 227     -10.238  -1.070  -3.936  1.00  0.59           N  
ATOM   3354  CA  VAL A 227     -10.704  -2.437  -3.974  1.00  0.72           C  
ATOM   3355  C   VAL A 227     -12.125  -2.563  -3.451  1.00  0.77           C  
ATOM   3356  O   VAL A 227     -12.444  -2.078  -2.371  1.00  0.78           O  
ATOM   3357  CB  VAL A 227      -9.781  -3.350  -3.140  1.00  1.08           C  
ATOM   3358  CG1 VAL A 227     -10.303  -4.772  -3.192  1.00  1.08           C  
ATOM   3359  CG2 VAL A 227      -8.352  -3.285  -3.662  1.00  1.08           C  
ATOM   3360  H   VAL A 227     -10.324  -0.534  -3.088  1.00  0.71           H  
ATOM   3361  HA  VAL A 227     -10.676  -2.772  -5.004  1.00  0.86           H  
ATOM   3362  HB  VAL A 227      -9.802  -3.031  -2.099  1.00  1.30           H  
ATOM   3363 1HG1 VAL A 227      -9.659  -5.409  -2.588  1.00  1.30           H  
ATOM   3364 2HG1 VAL A 227     -11.317  -4.805  -2.799  1.00  1.30           H  
ATOM   3365 3HG1 VAL A 227     -10.300  -5.124  -4.223  1.00  1.30           H  
ATOM   3366 1HG2 VAL A 227      -7.717  -3.936  -3.061  1.00  1.30           H  
ATOM   3367 2HG2 VAL A 227      -8.327  -3.611  -4.699  1.00  1.30           H  
ATOM   3368 3HG2 VAL A 227      -7.982  -2.263  -3.595  1.00  1.30           H  
ATOM   3369  N   ILE A 228     -12.986  -3.220  -4.211  1.00  0.86           N  
ATOM   3370  CA  ILE A 228     -14.340  -3.439  -3.741  1.00  0.97           C  
ATOM   3371  C   ILE A 228     -14.445  -4.833  -3.168  1.00  1.04           C  
ATOM   3372  O   ILE A 228     -14.165  -5.817  -3.852  1.00  1.09           O  
ATOM   3373  CB  ILE A 228     -15.362  -3.181  -4.841  1.00  1.46           C  
ATOM   3374  CG1 ILE A 228     -15.228  -1.714  -5.249  1.00  1.46           C  
ATOM   3375  CG2 ILE A 228     -16.769  -3.496  -4.348  1.00  1.46           C  
ATOM   3376  CD1 ILE A 228     -16.007  -1.337  -6.462  1.00  1.46           C  
ATOM   3377  H   ILE A 228     -12.687  -3.587  -5.103  1.00  1.03           H  
ATOM   3378  HA  ILE A 228     -14.545  -2.732  -2.943  1.00  1.16           H  
ATOM   3379  HB  ILE A 228     -15.132  -3.794  -5.712  1.00  1.75           H  
ATOM   3380 1HG1 ILE A 228     -15.562  -1.091  -4.421  1.00  1.75           H  
ATOM   3381 2HG1 ILE A 228     -14.177  -1.496  -5.439  1.00  1.75           H  
ATOM   3382 1HG2 ILE A 228     -17.484  -3.292  -5.141  1.00  1.75           H  
ATOM   3383 2HG2 ILE A 228     -16.830  -4.546  -4.064  1.00  1.75           H  
ATOM   3384 3HG2 ILE A 228     -16.999  -2.873  -3.483  1.00  1.75           H  
ATOM   3385 1HD1 ILE A 228     -15.854  -0.280  -6.678  1.00  1.75           H  
ATOM   3386 2HD1 ILE A 228     -15.667  -1.933  -7.307  1.00  1.75           H  
ATOM   3387 3HD1 ILE A 228     -17.059  -1.524  -6.279  1.00  1.75           H  
ATOM   3388  N   VAL A 229     -14.807  -4.879  -1.886  1.00  1.06           N  
ATOM   3389  CA  VAL A 229     -14.888  -6.086  -1.078  1.00  1.17           C  
ATOM   3390  C   VAL A 229     -16.295  -6.454  -0.640  1.00  1.30           C  
ATOM   3391  O   VAL A 229     -17.057  -5.611  -0.170  1.00  1.34           O  
ATOM   3392  CB  VAL A 229     -14.033  -5.905   0.190  1.00  1.75           C  
ATOM   3393  CG1 VAL A 229     -14.194  -7.100   1.105  1.00  1.75           C  
ATOM   3394  CG2 VAL A 229     -12.580  -5.719  -0.195  1.00  1.75           C  
ATOM   3395  H   VAL A 229     -15.022  -4.003  -1.431  1.00  1.27           H  
ATOM   3396  HA  VAL A 229     -14.479  -6.909  -1.662  1.00  1.40           H  
ATOM   3397  HB  VAL A 229     -14.375  -5.030   0.728  1.00  2.11           H  
ATOM   3398 1HG1 VAL A 229     -13.597  -6.946   2.003  1.00  2.11           H  
ATOM   3399 2HG1 VAL A 229     -15.240  -7.207   1.388  1.00  2.11           H  
ATOM   3400 3HG1 VAL A 229     -13.859  -8.001   0.593  1.00  2.11           H  
ATOM   3401 1HG2 VAL A 229     -11.978  -5.581   0.702  1.00  2.11           H  
ATOM   3402 2HG2 VAL A 229     -12.243  -6.603  -0.727  1.00  2.11           H  
ATOM   3403 3HG2 VAL A 229     -12.480  -4.844  -0.837  1.00  2.11           H  
ATOM   3404  N   GLY A 230     -16.645  -7.727  -0.752  1.00  1.51           N  
ATOM   3405  CA  GLY A 230     -17.952  -8.117  -0.266  1.00  1.70           C  
ATOM   3406  C   GLY A 230     -18.116  -9.610  -0.078  1.00  1.93           C  
ATOM   3407  O   GLY A 230     -17.447 -10.420  -0.718  1.00  2.47           O  
ATOM   3408  H   GLY A 230     -16.010  -8.403  -1.158  1.00  1.81           H  
ATOM   3409 1HA  GLY A 230     -18.149  -7.610   0.678  1.00  2.04           H  
ATOM   3410 2HA  GLY A 230     -18.702  -7.766  -0.969  1.00  2.04           H  
ATOM   3411  N   ALA A 231     -19.033  -9.961   0.810  1.00  2.27           N  
ATOM   3412  CA  ALA A 231     -19.354 -11.342   1.100  1.00  2.49           C  
ATOM   3413  C   ALA A 231     -20.609 -11.733   0.334  1.00  2.75           C  
ATOM   3414  O   ALA A 231     -21.443 -10.882   0.010  1.00  3.15           O  
ATOM   3415  CB  ALA A 231     -19.530 -11.547   2.597  1.00  3.74           C  
ATOM   3416  H   ALA A 231     -19.534  -9.234   1.302  1.00  2.72           H  
ATOM   3417  HA  ALA A 231     -18.535 -11.970   0.749  1.00  2.99           H  
ATOM   3418 1HB  ALA A 231     -19.759 -12.594   2.799  1.00  4.48           H  
ATOM   3419 2HB  ALA A 231     -18.611 -11.271   3.113  1.00  4.48           H  
ATOM   3420 3HB  ALA A 231     -20.347 -10.922   2.954  1.00  4.48           H  
ATOM   3421  N   ASP A 232     -20.731 -13.019   0.041  1.00  2.66           N  
ATOM   3422  CA  ASP A 232     -21.856 -13.567  -0.714  1.00  2.92           C  
ATOM   3423  C   ASP A 232     -22.064 -12.885  -2.080  1.00  3.32           C  
ATOM   3424  O   ASP A 232     -23.125 -12.301  -2.306  1.00  6.38           O  
ATOM   3425  CB  ASP A 232     -23.143 -13.412   0.105  1.00  4.38           C  
ATOM   3426  CG  ASP A 232     -23.016 -14.053   1.468  1.00  4.38           C  
ATOM   3427  OD1 ASP A 232     -22.189 -14.919   1.596  1.00  4.38           O  
ATOM   3428  OD2 ASP A 232     -23.729 -13.678   2.371  1.00  4.38           O  
ATOM   3429  H   ASP A 232     -20.006 -13.652   0.349  1.00  3.19           H  
ATOM   3430  HA  ASP A 232     -21.670 -14.628  -0.886  1.00  3.50           H  
ATOM   3431 1HB  ASP A 232     -23.386 -12.357   0.229  1.00  5.26           H  
ATOM   3432 2HB  ASP A 232     -23.972 -13.879  -0.426  1.00  5.26           H  
ATOM   3433  N   PRO A 233     -21.082 -12.948  -2.999  1.00  3.30           N  
ATOM   3434  CA  PRO A 233     -21.077 -12.340  -4.330  1.00  3.16           C  
ATOM   3435  C   PRO A 233     -22.271 -12.795  -5.169  1.00  3.44           C  
ATOM   3436  O   PRO A 233     -22.675 -13.958  -5.122  1.00  4.23           O  
ATOM   3437  CB  PRO A 233     -19.773 -12.852  -4.953  1.00  4.74           C  
ATOM   3438  CG  PRO A 233     -18.912 -13.191  -3.789  1.00  4.74           C  
ATOM   3439  CD  PRO A 233     -19.870 -13.772  -2.794  1.00  4.74           C  
ATOM   3440  HA  PRO A 233     -21.064 -11.247  -4.230  1.00  3.79           H  
ATOM   3441 1HB  PRO A 233     -19.979 -13.719  -5.597  1.00  5.69           H  
ATOM   3442 2HB  PRO A 233     -19.334 -12.073  -5.595  1.00  5.69           H  
ATOM   3443 1HG  PRO A 233     -18.129 -13.906  -4.078  1.00  5.69           H  
ATOM   3444 2HG  PRO A 233     -18.402 -12.292  -3.414  1.00  5.69           H  
ATOM   3445 1HD  PRO A 233     -20.087 -14.825  -3.028  1.00  5.69           H  
ATOM   3446 2HD  PRO A 233     -19.433 -13.658  -1.802  1.00  5.69           H  
ATOM   3447  N   MET A 234     -22.805 -11.874  -5.961  1.00  3.05           N  
ATOM   3448  CA  MET A 234     -23.936 -12.158  -6.833  1.00  3.12           C  
ATOM   3449  C   MET A 234     -23.523 -13.015  -8.021  1.00  3.51           C  
ATOM   3450  O   MET A 234     -22.799 -12.562  -8.908  1.00  3.95           O  
ATOM   3451  CB  MET A 234     -24.562 -10.857  -7.314  1.00  4.68           C  
ATOM   3452  CG  MET A 234     -25.225 -10.021  -6.233  1.00  4.68           C  
ATOM   3453  SD  MET A 234     -25.907  -8.482  -6.879  1.00  4.68           S  
ATOM   3454  CE  MET A 234     -27.301  -9.100  -7.817  1.00  4.68           C  
ATOM   3455  H   MET A 234     -22.420 -10.937  -5.947  1.00  3.66           H  
ATOM   3456  HA  MET A 234     -24.678 -12.717  -6.263  1.00  3.74           H  
ATOM   3457 1HB  MET A 234     -23.792 -10.239  -7.770  1.00  5.62           H  
ATOM   3458 2HB  MET A 234     -25.310 -11.072  -8.078  1.00  5.62           H  
ATOM   3459 1HG  MET A 234     -26.030 -10.591  -5.772  1.00  5.62           H  
ATOM   3460 2HG  MET A 234     -24.494  -9.777  -5.462  1.00  5.62           H  
ATOM   3461 1HE  MET A 234     -27.826  -8.265  -8.283  1.00  5.62           H  
ATOM   3462 2HE  MET A 234     -26.946  -9.784  -8.587  1.00  5.62           H  
ATOM   3463 3HE  MET A 234     -27.982  -9.629  -7.150  1.00  5.62           H  
ATOM   3464  N   HIS A 235     -23.992 -14.258  -8.041  1.00  6.98           N  
ATOM   3465  CA  HIS A 235     -23.662 -15.172  -9.127  1.00  9.66           C  
ATOM   3466  C   HIS A 235     -24.123 -14.614 -10.463  1.00  9.67           C  
ATOM   3467  O   HIS A 235     -25.272 -14.201 -10.606  1.00 30.01           O  
ATOM   3468  CB  HIS A 235     -24.299 -16.543  -8.894  1.00 14.49           C  
ATOM   3469  CG  HIS A 235     -23.870 -17.578  -9.887  1.00 14.49           C  
ATOM   3470  ND1 HIS A 235     -24.336 -17.603 -11.184  1.00 14.49           N  
ATOM   3471  CD2 HIS A 235     -23.017 -18.622  -9.773  1.00 14.49           C  
ATOM   3472  CE1 HIS A 235     -23.787 -18.619 -11.826  1.00 14.49           C  
ATOM   3473  NE2 HIS A 235     -22.983 -19.253 -10.992  1.00 14.49           N  
ATOM   3474  H   HIS A 235     -24.583 -14.579  -7.286  1.00  8.38           H  
ATOM   3475  HA  HIS A 235     -22.582 -15.304  -9.177  1.00 11.59           H  
ATOM   3476 1HB  HIS A 235     -24.042 -16.900  -7.896  1.00 17.39           H  
ATOM   3477 2HB  HIS A 235     -25.385 -16.454  -8.941  1.00 17.39           H  
ATOM   3478  HD2 HIS A 235     -22.460 -18.908  -8.881  1.00 17.39           H  
ATOM   3479  HE1 HIS A 235     -23.967 -18.888 -12.867  1.00 17.39           H  
ATOM   3480  HE2 HIS A 235     -22.431 -20.071 -11.210  1.00 17.39           H  
ATOM   3481  N   ALA A 236     -23.212 -14.624 -11.436  1.00  7.77           N  
ATOM   3482  CA  ALA A 236     -23.411 -14.114 -12.799  1.00  8.88           C  
ATOM   3483  C   ALA A 236     -23.536 -12.583 -12.869  1.00  5.43           C  
ATOM   3484  O   ALA A 236     -23.924 -12.043 -13.906  1.00  8.40           O  
ATOM   3485  CB  ALA A 236     -24.647 -14.749 -13.431  1.00 13.32           C  
ATOM   3486  H   ALA A 236     -22.303 -15.005 -11.214  1.00  9.32           H  
ATOM   3487  HA  ALA A 236     -22.538 -14.400 -13.386  1.00 10.66           H  
ATOM   3488 1HB  ALA A 236     -24.745 -14.400 -14.459  1.00 15.98           H  
ATOM   3489 2HB  ALA A 236     -24.538 -15.834 -13.427  1.00 15.98           H  
ATOM   3490 3HB  ALA A 236     -25.542 -14.476 -12.880  1.00 15.98           H  
ATOM   3491  N   VAL A 237     -23.161 -11.883 -11.798  1.00  5.68           N  
ATOM   3492  CA  VAL A 237     -23.187 -10.424 -11.771  1.00  3.67           C  
ATOM   3493  C   VAL A 237     -21.844  -9.910 -11.282  1.00  2.88           C  
ATOM   3494  O   VAL A 237     -21.162  -9.155 -11.976  1.00  3.27           O  
ATOM   3495  CB  VAL A 237     -24.306  -9.907 -10.847  1.00  5.50           C  
ATOM   3496  CG1 VAL A 237     -24.271  -8.388 -10.775  1.00  5.50           C  
ATOM   3497  CG2 VAL A 237     -25.659 -10.388 -11.348  1.00  5.50           C  
ATOM   3498  H   VAL A 237     -22.861 -12.363 -10.960  1.00  6.82           H  
ATOM   3499  HA  VAL A 237     -23.362 -10.053 -12.782  1.00  4.40           H  
ATOM   3500  HB  VAL A 237     -24.135 -10.286  -9.849  1.00  6.61           H  
ATOM   3501 1HG1 VAL A 237     -25.054  -8.037 -10.103  1.00  6.61           H  
ATOM   3502 2HG1 VAL A 237     -23.300  -8.063 -10.401  1.00  6.61           H  
ATOM   3503 3HG1 VAL A 237     -24.435  -7.973 -11.769  1.00  6.61           H  
ATOM   3504 1HG2 VAL A 237     -26.442 -10.027 -10.684  1.00  6.61           H  
ATOM   3505 2HG2 VAL A 237     -25.832 -10.002 -12.353  1.00  6.61           H  
ATOM   3506 3HG2 VAL A 237     -25.679 -11.477 -11.369  1.00  6.61           H  
ATOM   3507  N   GLU A 238     -21.469 -10.338 -10.085  1.00  2.91           N  
ATOM   3508  CA  GLU A 238     -20.191  -9.992  -9.494  1.00  2.52           C  
ATOM   3509  C   GLU A 238     -19.193 -11.096  -9.811  1.00  3.13           C  
ATOM   3510  O   GLU A 238     -19.582 -12.240 -10.046  1.00  4.66           O  
ATOM   3511  CB  GLU A 238     -20.352  -9.776  -7.991  1.00  3.78           C  
ATOM   3512  CG  GLU A 238     -21.225  -8.570  -7.666  1.00  3.78           C  
ATOM   3513  CD  GLU A 238     -21.468  -8.363  -6.203  1.00  3.78           C  
ATOM   3514  OE1 GLU A 238     -21.868  -9.290  -5.544  1.00  3.78           O  
ATOM   3515  OE2 GLU A 238     -21.265  -7.269  -5.726  1.00  3.78           O  
ATOM   3516  H   GLU A 238     -22.080 -10.952  -9.567  1.00  3.49           H  
ATOM   3517  HA  GLU A 238     -19.833  -9.066  -9.944  1.00  3.02           H  
ATOM   3518 1HB  GLU A 238     -20.802 -10.659  -7.538  1.00  4.54           H  
ATOM   3519 2HB  GLU A 238     -19.376  -9.625  -7.531  1.00  4.54           H  
ATOM   3520 1HG  GLU A 238     -20.744  -7.679  -8.068  1.00  4.54           H  
ATOM   3521 2HG  GLU A 238     -22.182  -8.687  -8.173  1.00  4.54           H  
ATOM   3522  N   ASN A 239     -17.912 -10.757  -9.840  1.00  2.55           N  
ATOM   3523  CA  ASN A 239     -16.896 -11.739 -10.198  1.00  3.13           C  
ATOM   3524  C   ASN A 239     -15.726 -11.734  -9.217  1.00  2.44           C  
ATOM   3525  O   ASN A 239     -14.806 -10.931  -9.364  1.00  2.87           O  
ATOM   3526  CB  ASN A 239     -16.396 -11.481 -11.605  1.00  4.70           C  
ATOM   3527  CG  ASN A 239     -15.433 -12.533 -12.077  1.00  4.70           C  
ATOM   3528  OD1 ASN A 239     -15.167 -13.510 -11.369  1.00  4.70           O  
ATOM   3529  ND2 ASN A 239     -14.904 -12.355 -13.261  1.00  4.70           N  
ATOM   3530  H   ASN A 239     -17.638  -9.807  -9.630  1.00  3.06           H  
ATOM   3531  HA  ASN A 239     -17.351 -12.727 -10.188  1.00  3.76           H  
ATOM   3532 1HB  ASN A 239     -17.243 -11.445 -12.291  1.00  5.63           H  
ATOM   3533 2HB  ASN A 239     -15.902 -10.510 -11.644  1.00  5.63           H  
ATOM   3534 1HD2 ASN A 239     -14.255 -13.025 -13.624  1.00  5.63           H  
ATOM   3535 2HD2 ASN A 239     -15.148 -11.550 -13.802  1.00  5.63           H  
ATOM   3536  N   PRO A 240     -15.754 -12.621  -8.214  1.00  2.58           N  
ATOM   3537  CA  PRO A 240     -14.760 -12.836  -7.173  1.00  2.21           C  
ATOM   3538  C   PRO A 240     -13.382 -13.034  -7.755  1.00  2.03           C  
ATOM   3539  O   PRO A 240     -13.181 -13.843  -8.661  1.00  2.54           O  
ATOM   3540  CB  PRO A 240     -15.253 -14.101  -6.472  1.00  3.31           C  
ATOM   3541  CG  PRO A 240     -16.723 -14.060  -6.662  1.00  3.31           C  
ATOM   3542  CD  PRO A 240     -16.907 -13.525  -8.049  1.00  3.31           C  
ATOM   3543  HA  PRO A 240     -14.759 -11.983  -6.485  1.00  2.65           H  
ATOM   3544 1HB  PRO A 240     -14.788 -14.989  -6.926  1.00  3.98           H  
ATOM   3545 2HB  PRO A 240     -14.957 -14.087  -5.413  1.00  3.98           H  
ATOM   3546 1HG  PRO A 240     -17.163 -15.059  -6.520  1.00  3.98           H  
ATOM   3547 2HG  PRO A 240     -17.166 -13.401  -5.909  1.00  3.98           H  
ATOM   3548 1HD  PRO A 240     -16.861 -14.338  -8.790  1.00  3.98           H  
ATOM   3549 2HD  PRO A 240     -17.850 -12.965  -8.112  1.00  3.98           H  
ATOM   3550  N   LEU A 241     -12.429 -12.319  -7.195  1.00  1.90           N  
ATOM   3551  CA  LEU A 241     -11.055 -12.387  -7.625  1.00  1.85           C  
ATOM   3552  C   LEU A 241     -10.264 -13.180  -6.602  1.00  1.82           C  
ATOM   3553  O   LEU A 241      -9.669 -14.214  -6.919  1.00  1.95           O  
ATOM   3554  CB  LEU A 241     -10.495 -10.967  -7.750  1.00  2.78           C  
ATOM   3555  CG  LEU A 241     -11.239 -10.058  -8.732  1.00  2.78           C  
ATOM   3556  CD1 LEU A 241     -10.635  -8.662  -8.674  1.00  2.78           C  
ATOM   3557  CD2 LEU A 241     -11.168 -10.656 -10.125  1.00  2.78           C  
ATOM   3558  H   LEU A 241     -12.667 -11.669  -6.464  1.00  2.28           H  
ATOM   3559  HA  LEU A 241     -11.002 -12.892  -8.589  1.00  2.22           H  
ATOM   3560 1HB  LEU A 241     -10.504 -10.486  -6.775  1.00  3.33           H  
ATOM   3561 2HB  LEU A 241      -9.463 -11.033  -8.092  1.00  3.33           H  
ATOM   3562  HG  LEU A 241     -12.285  -9.978  -8.434  1.00  3.33           H  
ATOM   3563 1HD1 LEU A 241     -11.171  -8.006  -9.360  1.00  3.33           H  
ATOM   3564 2HD1 LEU A 241     -10.722  -8.273  -7.659  1.00  3.33           H  
ATOM   3565 3HD1 LEU A 241      -9.588  -8.703  -8.953  1.00  3.33           H  
ATOM   3566 1HD2 LEU A 241     -11.705 -10.014 -10.825  1.00  3.33           H  
ATOM   3567 2HD2 LEU A 241     -10.130 -10.742 -10.434  1.00  3.33           H  
ATOM   3568 3HD2 LEU A 241     -11.626 -11.646 -10.119  1.00  3.33           H  
ATOM   3569  N   PHE A 242     -10.251 -12.663  -5.370  1.00  1.74           N  
ATOM   3570  CA  PHE A 242      -9.512 -13.301  -4.286  1.00  1.79           C  
ATOM   3571  C   PHE A 242     -10.332 -13.347  -2.993  1.00  1.62           C  
ATOM   3572  O   PHE A 242     -11.001 -12.387  -2.622  1.00  1.75           O  
ATOM   3573  CB  PHE A 242      -8.197 -12.555  -4.060  1.00  2.69           C  
ATOM   3574  CG  PHE A 242      -7.300 -12.536  -5.269  1.00  2.69           C  
ATOM   3575  CD1 PHE A 242      -7.368 -11.478  -6.168  1.00  2.69           C  
ATOM   3576  CD2 PHE A 242      -6.408 -13.566  -5.526  1.00  2.69           C  
ATOM   3577  CE1 PHE A 242      -6.573 -11.449  -7.297  1.00  2.69           C  
ATOM   3578  CE2 PHE A 242      -5.607 -13.537  -6.653  1.00  2.69           C  
ATOM   3579  CZ  PHE A 242      -5.691 -12.479  -7.539  1.00  2.69           C  
ATOM   3580  H   PHE A 242     -10.784 -11.814  -5.196  1.00  2.09           H  
ATOM   3581  HA  PHE A 242      -9.284 -14.327  -4.580  1.00  2.15           H  
ATOM   3582 1HB  PHE A 242      -8.426 -11.528  -3.807  1.00  3.22           H  
ATOM   3583 2HB  PHE A 242      -7.650 -12.995  -3.227  1.00  3.22           H  
ATOM   3584  HD1 PHE A 242      -8.067 -10.664  -5.977  1.00  3.22           H  
ATOM   3585  HD2 PHE A 242      -6.345 -14.404  -4.831  1.00  3.22           H  
ATOM   3586  HE1 PHE A 242      -6.643 -10.613  -7.991  1.00  3.22           H  
ATOM   3587  HE2 PHE A 242      -4.910 -14.352  -6.846  1.00  3.22           H  
ATOM   3588  HZ  PHE A 242      -5.062 -12.458  -8.427  1.00  3.22           H  
ATOM   3589  N   GLU A 243     -10.253 -14.466  -2.294  1.00  1.84           N  
ATOM   3590  CA  GLU A 243     -10.987 -14.679  -1.059  1.00  1.99           C  
ATOM   3591  C   GLU A 243     -10.142 -14.426   0.186  1.00  1.91           C  
ATOM   3592  O   GLU A 243      -9.108 -15.058   0.390  1.00  2.42           O  
ATOM   3593  CB  GLU A 243     -11.499 -16.104  -1.058  1.00  2.98           C  
ATOM   3594  CG  GLU A 243     -12.295 -16.511   0.147  1.00  2.98           C  
ATOM   3595  CD  GLU A 243     -12.714 -17.954   0.081  1.00  2.98           C  
ATOM   3596  OE1 GLU A 243     -12.251 -18.658  -0.787  1.00  2.98           O  
ATOM   3597  OE2 GLU A 243     -13.531 -18.335   0.885  1.00  2.98           O  
ATOM   3598  H   GLU A 243      -9.690 -15.227  -2.639  1.00  2.21           H  
ATOM   3599  HA  GLU A 243     -11.835 -13.995  -1.040  1.00  2.39           H  
ATOM   3600 1HB  GLU A 243     -12.130 -16.258  -1.933  1.00  3.58           H  
ATOM   3601 2HB  GLU A 243     -10.659 -16.778  -1.148  1.00  3.58           H  
ATOM   3602 1HG  GLU A 243     -11.696 -16.352   1.043  1.00  3.58           H  
ATOM   3603 2HG  GLU A 243     -13.174 -15.874   0.208  1.00  3.58           H  
ATOM   3604  N   MET A 244     -10.585 -13.513   1.041  1.00  1.78           N  
ATOM   3605  CA  MET A 244      -9.817 -13.216   2.248  1.00  1.87           C  
ATOM   3606  C   MET A 244     -10.144 -14.219   3.335  1.00  2.02           C  
ATOM   3607  O   MET A 244     -11.125 -14.074   4.060  1.00  3.91           O  
ATOM   3608  CB  MET A 244     -10.060 -11.786   2.719  1.00  2.81           C  
ATOM   3609  CG  MET A 244      -9.555 -10.734   1.742  1.00  2.81           C  
ATOM   3610  SD  MET A 244      -9.685  -9.058   2.377  1.00  2.81           S  
ATOM   3611  CE  MET A 244     -11.442  -8.812   2.306  1.00  2.81           C  
ATOM   3612  H   MET A 244     -11.453 -13.021   0.867  1.00  2.14           H  
ATOM   3613  HA  MET A 244      -8.759 -13.321   2.018  1.00  2.24           H  
ATOM   3614 1HB  MET A 244     -11.128 -11.626   2.863  1.00  3.37           H  
ATOM   3615 2HB  MET A 244      -9.569 -11.625   3.678  1.00  3.37           H  
ATOM   3616 1HG  MET A 244      -8.510 -10.930   1.513  1.00  3.37           H  
ATOM   3617 2HG  MET A 244     -10.125 -10.796   0.815  1.00  3.37           H  
ATOM   3618 1HE  MET A 244     -11.682  -7.813   2.670  1.00  3.37           H  
ATOM   3619 2HE  MET A 244     -11.782  -8.918   1.275  1.00  3.37           H  
ATOM   3620 3HE  MET A 244     -11.936  -9.555   2.930  1.00  3.37           H  
ATOM   3621  N   VAL A 245      -9.331 -15.266   3.403  1.00  1.68           N  
ATOM   3622  CA  VAL A 245      -9.527 -16.352   4.361  1.00  1.52           C  
ATOM   3623  C   VAL A 245      -9.092 -16.032   5.794  1.00  1.61           C  
ATOM   3624  O   VAL A 245      -9.840 -16.294   6.739  1.00  1.66           O  
ATOM   3625  CB  VAL A 245      -8.799 -17.610   3.876  1.00  2.28           C  
ATOM   3626  CG1 VAL A 245      -8.871 -18.703   4.938  1.00  2.28           C  
ATOM   3627  CG2 VAL A 245      -9.448 -18.063   2.578  1.00  2.28           C  
ATOM   3628  H   VAL A 245      -8.550 -15.302   2.752  1.00  2.02           H  
ATOM   3629  HA  VAL A 245     -10.594 -16.579   4.381  1.00  1.82           H  
ATOM   3630  HB  VAL A 245      -7.747 -17.382   3.704  1.00  2.74           H  
ATOM   3631 1HG1 VAL A 245      -8.350 -19.592   4.588  1.00  2.74           H  
ATOM   3632 2HG1 VAL A 245      -8.402 -18.349   5.856  1.00  2.74           H  
ATOM   3633 3HG1 VAL A 245      -9.914 -18.950   5.135  1.00  2.74           H  
ATOM   3634 1HG2 VAL A 245      -8.950 -18.953   2.207  1.00  2.74           H  
ATOM   3635 2HG2 VAL A 245     -10.499 -18.288   2.759  1.00  2.74           H  
ATOM   3636 3HG2 VAL A 245      -9.371 -17.269   1.836  1.00  2.74           H  
ATOM   3637  N   SER A 246      -7.888 -15.492   5.969  1.00  1.65           N  
ATOM   3638  CA  SER A 246      -7.401 -15.231   7.330  1.00  1.77           C  
ATOM   3639  C   SER A 246      -6.455 -14.047   7.417  1.00  1.62           C  
ATOM   3640  O   SER A 246      -5.723 -13.751   6.484  1.00  1.98           O  
ATOM   3641  CB  SER A 246      -6.708 -16.459   7.879  1.00  2.66           C  
ATOM   3642  OG  SER A 246      -6.228 -16.218   9.174  1.00  2.66           O  
ATOM   3643  H   SER A 246      -7.314 -15.282   5.156  1.00  1.98           H  
ATOM   3644  HA  SER A 246      -8.264 -15.015   7.961  1.00  2.12           H  
ATOM   3645 1HB  SER A 246      -7.409 -17.293   7.897  1.00  3.19           H  
ATOM   3646 2HB  SER A 246      -5.882 -16.737   7.227  1.00  3.19           H  
ATOM   3647  HG  SER A 246      -5.820 -17.038   9.461  1.00  3.19           H  
ATOM   3648  N   VAL A 247      -6.462 -13.353   8.544  1.00  2.23           N  
ATOM   3649  CA  VAL A 247      -5.590 -12.194   8.661  1.00  2.20           C  
ATOM   3650  C   VAL A 247      -5.056 -11.978  10.072  1.00  1.77           C  
ATOM   3651  O   VAL A 247      -5.776 -12.158  11.056  1.00  3.57           O  
ATOM   3652  CB  VAL A 247      -6.346 -10.964   8.168  1.00  3.30           C  
ATOM   3653  CG1 VAL A 247      -7.581 -10.745   9.017  1.00  3.30           C  
ATOM   3654  CG2 VAL A 247      -5.434  -9.749   8.182  1.00  3.30           C  
ATOM   3655  H   VAL A 247      -7.065 -13.622   9.308  1.00  2.68           H  
ATOM   3656  HA  VAL A 247      -4.742 -12.353   8.000  1.00  2.64           H  
ATOM   3657  HB  VAL A 247      -6.682 -11.155   7.154  1.00  3.96           H  
ATOM   3658 1HG1 VAL A 247      -8.135  -9.887   8.637  1.00  3.96           H  
ATOM   3659 2HG1 VAL A 247      -8.214 -11.630   8.972  1.00  3.96           H  
ATOM   3660 3HG1 VAL A 247      -7.286 -10.561  10.050  1.00  3.96           H  
ATOM   3661 1HG2 VAL A 247      -5.981  -8.893   7.799  1.00  3.96           H  
ATOM   3662 2HG2 VAL A 247      -5.104  -9.544   9.199  1.00  3.96           H  
ATOM   3663 3HG2 VAL A 247      -4.568  -9.936   7.548  1.00  3.96           H  
ATOM   3664  N   SER A 248      -3.783 -11.581  10.160  1.00  1.74           N  
ATOM   3665  CA  SER A 248      -3.136 -11.370  11.451  1.00  1.76           C  
ATOM   3666  C   SER A 248      -2.036 -10.306  11.413  1.00  1.45           C  
ATOM   3667  O   SER A 248      -1.337 -10.136  10.416  1.00  2.14           O  
ATOM   3668  CB  SER A 248      -2.554 -12.678  11.946  1.00  2.64           C  
ATOM   3669  OG  SER A 248      -1.916 -12.512  13.182  1.00  2.64           O  
ATOM   3670  H   SER A 248      -3.253 -11.456   9.305  1.00  2.09           H  
ATOM   3671  HA  SER A 248      -3.897 -11.041  12.160  1.00  2.11           H  
ATOM   3672 1HB  SER A 248      -3.351 -13.415  12.042  1.00  3.17           H  
ATOM   3673 2HB  SER A 248      -1.842 -13.061  11.215  1.00  3.17           H  
ATOM   3674  HG  SER A 248      -1.172 -11.925  13.023  1.00  3.17           H  
ATOM   3675  N   GLN A 249      -1.904  -9.583  12.520  1.00  1.83           N  
ATOM   3676  CA  GLN A 249      -0.917  -8.515  12.669  1.00  1.52           C  
ATOM   3677  C   GLN A 249       0.021  -8.790  13.834  1.00  1.75           C  
ATOM   3678  O   GLN A 249      -0.431  -9.060  14.946  1.00  2.34           O  
ATOM   3679  CB  GLN A 249      -1.629  -7.191  12.874  1.00  2.28           C  
ATOM   3680  CG  GLN A 249      -0.741  -5.973  13.030  1.00  2.28           C  
ATOM   3681  CD  GLN A 249      -1.615  -4.755  13.104  1.00  2.28           C  
ATOM   3682  OE1 GLN A 249      -2.745  -4.915  13.556  1.00  2.28           O  
ATOM   3683  NE2 GLN A 249      -1.166  -3.584  12.684  1.00  2.28           N  
ATOM   3684  H   GLN A 249      -2.515  -9.785  13.300  1.00  2.20           H  
ATOM   3685  HA  GLN A 249      -0.321  -8.461  11.759  1.00  1.82           H  
ATOM   3686 1HB  GLN A 249      -2.289  -7.007  12.025  1.00  2.74           H  
ATOM   3687 2HB  GLN A 249      -2.257  -7.259  13.759  1.00  2.74           H  
ATOM   3688 1HG  GLN A 249      -0.171  -6.054  13.955  1.00  2.74           H  
ATOM   3689 2HG  GLN A 249      -0.071  -5.885  12.178  1.00  2.74           H  
ATOM   3690 1HE2 GLN A 249      -1.756  -2.776  12.726  1.00  2.74           H  
ATOM   3691 2HE2 GLN A 249      -0.248  -3.505  12.311  1.00  2.74           H  
ATOM   3692  N   THR A 250       1.327  -8.720  13.582  1.00  1.88           N  
ATOM   3693  CA  THR A 250       2.299  -9.000  14.630  1.00  2.49           C  
ATOM   3694  C   THR A 250       3.359  -7.910  14.793  1.00  2.59           C  
ATOM   3695  O   THR A 250       3.909  -7.392  13.817  1.00  5.22           O  
ATOM   3696  CB  THR A 250       3.002 -10.355  14.363  1.00  3.74           C  
ATOM   3697  OG1 THR A 250       2.028 -11.406  14.337  1.00  3.74           O  
ATOM   3698  CG2 THR A 250       4.031 -10.664  15.442  1.00  3.74           C  
ATOM   3699  H   THR A 250       1.648  -8.496  12.650  1.00  2.26           H  
ATOM   3700  HA  THR A 250       1.763  -9.080  15.575  1.00  2.99           H  
ATOM   3701  HB  THR A 250       3.502 -10.314  13.395  1.00  4.48           H  
ATOM   3702  HG1 THR A 250       1.667 -11.529  15.220  1.00  4.48           H  
ATOM   3703 1HG2 THR A 250       4.504 -11.621  15.226  1.00  4.48           H  
ATOM   3704 2HG2 THR A 250       4.789  -9.885  15.459  1.00  4.48           H  
ATOM   3705 3HG2 THR A 250       3.538 -10.715  16.412  1.00  4.48           H  
ATOM   3706  N   LEU A 251       3.641  -7.562  16.048  1.00  2.61           N  
ATOM   3707  CA  LEU A 251       4.715  -6.631  16.350  1.00  4.09           C  
ATOM   3708  C   LEU A 251       5.990  -7.423  16.513  1.00  4.53           C  
ATOM   3709  O   LEU A 251       5.997  -8.470  17.153  1.00  9.27           O  
ATOM   3710  CB  LEU A 251       4.420  -5.827  17.621  1.00  6.13           C  
ATOM   3711  CG  LEU A 251       3.237  -4.861  17.537  1.00  6.13           C  
ATOM   3712  CD1 LEU A 251       2.989  -4.235  18.897  1.00  6.13           C  
ATOM   3713  CD2 LEU A 251       3.566  -3.789  16.514  1.00  6.13           C  
ATOM   3714  H   LEU A 251       3.133  -7.994  16.809  1.00  3.13           H  
ATOM   3715  HA  LEU A 251       4.834  -5.942  15.516  1.00  4.91           H  
ATOM   3716 1HB  LEU A 251       4.221  -6.523  18.434  1.00  7.36           H  
ATOM   3717 2HB  LEU A 251       5.306  -5.244  17.877  1.00  7.36           H  
ATOM   3718  HG  LEU A 251       2.336  -5.398  17.236  1.00  7.36           H  
ATOM   3719 1HD1 LEU A 251       2.148  -3.544  18.835  1.00  7.36           H  
ATOM   3720 2HD1 LEU A 251       2.762  -5.022  19.615  1.00  7.36           H  
ATOM   3721 3HD1 LEU A 251       3.880  -3.695  19.218  1.00  7.36           H  
ATOM   3722 1HD2 LEU A 251       2.739  -3.089  16.447  1.00  7.36           H  
ATOM   3723 2HD2 LEU A 251       4.465  -3.257  16.824  1.00  7.36           H  
ATOM   3724 3HD2 LEU A 251       3.736  -4.253  15.543  1.00  7.36           H  
ATOM   3725  N   VAL A 252       7.070  -6.932  15.944  1.00  2.55           N  
ATOM   3726  CA  VAL A 252       8.316  -7.662  16.009  1.00  2.64           C  
ATOM   3727  C   VAL A 252       9.202  -7.196  17.169  1.00  2.86           C  
ATOM   3728  O   VAL A 252       9.483  -5.999  17.289  1.00  2.67           O  
ATOM   3729  CB  VAL A 252       9.064  -7.529  14.689  1.00  3.96           C  
ATOM   3730  CG1 VAL A 252      10.390  -8.241  14.798  1.00  3.96           C  
ATOM   3731  CG2 VAL A 252       8.214  -8.138  13.583  1.00  3.96           C  
ATOM   3732  H   VAL A 252       7.023  -6.060  15.437  1.00  3.06           H  
ATOM   3733  HA  VAL A 252       8.071  -8.711  16.121  1.00  3.17           H  
ATOM   3734  HB  VAL A 252       9.259  -6.478  14.476  1.00  4.75           H  
ATOM   3735 1HG1 VAL A 252      10.933  -8.157  13.856  1.00  4.75           H  
ATOM   3736 2HG1 VAL A 252      10.979  -7.800  15.599  1.00  4.75           H  
ATOM   3737 3HG1 VAL A 252      10.205  -9.288  15.026  1.00  4.75           H  
ATOM   3738 1HG2 VAL A 252       8.738  -8.059  12.632  1.00  4.75           H  
ATOM   3739 2HG2 VAL A 252       8.029  -9.189  13.806  1.00  4.75           H  
ATOM   3740 3HG2 VAL A 252       7.264  -7.607  13.519  1.00  4.75           H  
ATOM   3741  N   PRO A 253       9.633  -8.122  18.038  1.00  3.51           N  
ATOM   3742  CA  PRO A 253      10.490  -7.907  19.189  1.00  3.81           C  
ATOM   3743  C   PRO A 253      11.792  -7.239  18.798  1.00  2.57           C  
ATOM   3744  O   PRO A 253      12.411  -7.587  17.792  1.00  2.53           O  
ATOM   3745  CB  PRO A 253      10.723  -9.321  19.727  1.00  5.71           C  
ATOM   3746  CG  PRO A 253       9.498 -10.068  19.334  1.00  5.71           C  
ATOM   3747  CD  PRO A 253       9.119  -9.509  17.998  1.00  5.71           C  
ATOM   3748  HA  PRO A 253       9.951  -7.295  19.927  1.00  4.57           H  
ATOM   3749 1HB  PRO A 253      11.639  -9.744  19.289  1.00  6.86           H  
ATOM   3750 2HB  PRO A 253      10.873  -9.289  20.816  1.00  6.86           H  
ATOM   3751 1HG  PRO A 253       9.708 -11.147  19.297  1.00  6.86           H  
ATOM   3752 2HG  PRO A 253       8.711  -9.925  20.089  1.00  6.86           H  
ATOM   3753 1HD  PRO A 253       9.598 -10.072  17.183  1.00  6.86           H  
ATOM   3754 2HD  PRO A 253       8.024  -9.515  17.917  1.00  6.86           H  
ATOM   3755  N   ASN A 254      12.203  -6.291  19.631  1.00  2.72           N  
ATOM   3756  CA  ASN A 254      13.439  -5.535  19.472  1.00  3.07           C  
ATOM   3757  C   ASN A 254      13.488  -4.650  18.221  1.00  3.31           C  
ATOM   3758  O   ASN A 254      14.577  -4.288  17.777  1.00  6.72           O  
ATOM   3759  CB  ASN A 254      14.637  -6.472  19.486  1.00  4.60           C  
ATOM   3760  CG  ASN A 254      14.772  -7.212  20.787  1.00  4.60           C  
ATOM   3761  OD1 ASN A 254      14.548  -6.646  21.863  1.00  4.60           O  
ATOM   3762  ND2 ASN A 254      15.133  -8.467  20.710  1.00  4.60           N  
ATOM   3763  H   ASN A 254      11.622  -6.082  20.431  1.00  3.26           H  
ATOM   3764  HA  ASN A 254      13.530  -4.866  20.330  1.00  3.68           H  
ATOM   3765 1HB  ASN A 254      14.567  -7.193  18.673  1.00  5.53           H  
ATOM   3766 2HB  ASN A 254      15.546  -5.892  19.324  1.00  5.53           H  
ATOM   3767 1HD2 ASN A 254      15.239  -9.009  21.544  1.00  5.53           H  
ATOM   3768 2HD2 ASN A 254      15.302  -8.884  19.817  1.00  5.53           H  
ATOM   3769  N   THR A 255      12.330  -4.264  17.670  1.00  2.76           N  
ATOM   3770  CA  THR A 255      12.335  -3.373  16.507  1.00  2.67           C  
ATOM   3771  C   THR A 255      11.780  -1.994  16.833  1.00  3.86           C  
ATOM   3772  O   THR A 255      11.180  -1.334  15.974  1.00  4.45           O  
ATOM   3773  CB  THR A 255      11.524  -3.945  15.365  1.00  4.00           C  
ATOM   3774  OG1 THR A 255      10.180  -4.149  15.807  1.00  4.00           O  
ATOM   3775  CG2 THR A 255      12.114  -5.257  14.911  1.00  4.00           C  
ATOM   3776  H   THR A 255      11.441  -4.613  18.018  1.00  3.31           H  
ATOM   3777  HA  THR A 255      13.364  -3.249  16.171  1.00  3.20           H  
ATOM   3778  HB  THR A 255      11.528  -3.242  14.535  1.00  4.81           H  
ATOM   3779  HG1 THR A 255      10.177  -4.726  16.575  1.00  4.81           H  
ATOM   3780 1HG2 THR A 255      11.524  -5.657  14.086  1.00  4.81           H  
ATOM   3781 2HG2 THR A 255      13.135  -5.100  14.586  1.00  4.81           H  
ATOM   3782 3HG2 THR A 255      12.106  -5.961  15.741  1.00  4.81           H  
ATOM   3783  N   GLU A 256      11.934  -1.581  18.088  1.00  5.27           N  
ATOM   3784  CA  GLU A 256      11.450  -0.281  18.504  1.00  7.65           C  
ATOM   3785  C   GLU A 256      12.204   0.784  17.736  1.00  9.63           C  
ATOM   3786  O   GLU A 256      13.432   0.779  17.696  1.00 37.55           O  
ATOM   3787  CB  GLU A 256      11.622  -0.088  20.008  1.00 11.48           C  
ATOM   3788  CG  GLU A 256      10.994   1.189  20.542  1.00 11.48           C  
ATOM   3789  CD  GLU A 256      11.185   1.373  22.020  1.00 11.48           C  
ATOM   3790  OE1 GLU A 256      11.742   0.500  22.643  1.00 11.48           O  
ATOM   3791  OE2 GLU A 256      10.779   2.392  22.528  1.00 11.48           O  
ATOM   3792  H   GLU A 256      12.416  -2.164  18.756  1.00  6.32           H  
ATOM   3793  HA  GLU A 256      10.391  -0.202  18.256  1.00  9.18           H  
ATOM   3794 1HB  GLU A 256      11.177  -0.929  20.539  1.00 13.77           H  
ATOM   3795 2HB  GLU A 256      12.684  -0.068  20.255  1.00 13.77           H  
ATOM   3796 1HG  GLU A 256      11.422   2.034  20.018  1.00 13.77           H  
ATOM   3797 2HG  GLU A 256       9.927   1.168  20.323  1.00 13.77           H  
ATOM   3798  N   HIS A 257      11.461   1.682  17.114  1.00  5.95           N  
ATOM   3799  CA  HIS A 257      12.004   2.758  16.293  1.00  4.71           C  
ATOM   3800  C   HIS A 257      12.680   2.291  15.002  1.00  2.90           C  
ATOM   3801  O   HIS A 257      13.394   3.076  14.391  1.00  3.73           O  
ATOM   3802  CB  HIS A 257      13.014   3.629  17.063  1.00  7.06           C  
ATOM   3803  CG  HIS A 257      12.465   4.261  18.298  1.00  7.06           C  
ATOM   3804  ND1 HIS A 257      11.366   5.095  18.280  1.00  7.06           N  
ATOM   3805  CD2 HIS A 257      12.876   4.206  19.586  1.00  7.06           C  
ATOM   3806  CE1 HIS A 257      11.116   5.511  19.510  1.00  7.06           C  
ATOM   3807  NE2 HIS A 257      12.017   4.987  20.319  1.00  7.06           N  
ATOM   3808  H   HIS A 257      10.458   1.616  17.208  1.00  7.14           H  
ATOM   3809  HA  HIS A 257      11.182   3.404  16.003  1.00  5.65           H  
ATOM   3810 1HB  HIS A 257      13.890   3.043  17.338  1.00  8.48           H  
ATOM   3811 2HB  HIS A 257      13.362   4.429  16.409  1.00  8.48           H  
ATOM   3812  HD2 HIS A 257      13.727   3.644  19.970  1.00  8.48           H  
ATOM   3813  HE1 HIS A 257      10.305   6.176  19.805  1.00  8.48           H  
ATOM   3814  HE2 HIS A 257      12.073   5.131  21.318  1.00  8.48           H  
ATOM   3815  N   LEU A 258      12.466   1.041  14.576  1.00  2.20           N  
ATOM   3816  CA  LEU A 258      13.062   0.558  13.329  1.00  2.13           C  
ATOM   3817  C   LEU A 258      12.682   1.471  12.165  1.00  1.63           C  
ATOM   3818  O   LEU A 258      13.532   1.964  11.421  1.00  2.06           O  
ATOM   3819  CB  LEU A 258      12.591  -0.876  13.040  1.00  3.19           C  
ATOM   3820  CG  LEU A 258      13.129  -1.481  11.749  1.00  3.19           C  
ATOM   3821  CD1 LEU A 258      14.617  -1.513  11.858  1.00  3.19           C  
ATOM   3822  CD2 LEU A 258      12.593  -2.879  11.562  1.00  3.19           C  
ATOM   3823  H   LEU A 258      11.890   0.403  15.113  1.00  2.64           H  
ATOM   3824  HA  LEU A 258      14.146   0.562  13.436  1.00  2.56           H  
ATOM   3825 1HB  LEU A 258      12.903  -1.515  13.863  1.00  3.83           H  
ATOM   3826 2HB  LEU A 258      11.503  -0.887  12.988  1.00  3.83           H  
ATOM   3827  HG  LEU A 258      12.860  -0.858  10.897  1.00  3.83           H  
ATOM   3828 1HD1 LEU A 258      15.050  -1.927  10.948  1.00  3.83           H  
ATOM   3829 2HD1 LEU A 258      14.963  -0.494  12.005  1.00  3.83           H  
ATOM   3830 3HD1 LEU A 258      14.909  -2.119  12.713  1.00  3.83           H  
ATOM   3831 1HD2 LEU A 258      13.007  -3.312  10.656  1.00  3.83           H  
ATOM   3832 2HD2 LEU A 258      12.868  -3.497  12.415  1.00  3.83           H  
ATOM   3833 3HD2 LEU A 258      11.518  -2.831  11.477  1.00  3.83           H  
ATOM   3834  N   LEU A 259      11.386   1.700  12.022  1.00  1.53           N  
ATOM   3835  CA  LEU A 259      10.866   2.623  11.030  1.00  1.54           C  
ATOM   3836  C   LEU A 259      10.030   3.667  11.724  1.00  1.01           C  
ATOM   3837  O   LEU A 259       9.038   3.327  12.368  1.00  1.53           O  
ATOM   3838  CB  LEU A 259      10.026   1.886   9.991  1.00  2.31           C  
ATOM   3839  CG  LEU A 259      10.786   0.867   9.166  1.00  2.31           C  
ATOM   3840  CD1 LEU A 259       9.812   0.116   8.270  1.00  2.31           C  
ATOM   3841  CD2 LEU A 259      11.844   1.619   8.377  1.00  2.31           C  
ATOM   3842  H   LEU A 259      10.737   1.240  12.643  1.00  1.84           H  
ATOM   3843  HA  LEU A 259      11.699   3.117  10.532  1.00  1.85           H  
ATOM   3844 1HB  LEU A 259       9.221   1.363  10.496  1.00  2.77           H  
ATOM   3845 2HB  LEU A 259       9.592   2.616   9.307  1.00  2.77           H  
ATOM   3846  HG  LEU A 259      11.267   0.142   9.820  1.00  2.77           H  
ATOM   3847 1HD1 LEU A 259      10.351  -0.616   7.673  1.00  2.77           H  
ATOM   3848 2HD1 LEU A 259       9.072  -0.394   8.886  1.00  2.77           H  
ATOM   3849 3HD1 LEU A 259       9.310   0.822   7.608  1.00  2.77           H  
ATOM   3850 1HD2 LEU A 259      12.429   0.935   7.777  1.00  2.77           H  
ATOM   3851 2HD2 LEU A 259      11.360   2.347   7.726  1.00  2.77           H  
ATOM   3852 3HD2 LEU A 259      12.507   2.139   9.068  1.00  2.77           H  
ATOM   3853  N   THR A 260      10.412   4.937  11.603  1.00  0.72           N  
ATOM   3854  CA  THR A 260       9.622   5.962  12.264  1.00  1.17           C  
ATOM   3855  C   THR A 260       9.225   7.092  11.338  1.00  1.35           C  
ATOM   3856  O   THR A 260       9.932   7.422  10.384  1.00  2.40           O  
ATOM   3857  CB  THR A 260      10.384   6.603  13.441  1.00  1.75           C  
ATOM   3858  OG1 THR A 260      11.516   7.299  12.929  1.00  1.75           O  
ATOM   3859  CG2 THR A 260      10.871   5.571  14.430  1.00  1.75           C  
ATOM   3860  H   THR A 260      11.238   5.184  11.070  1.00  0.86           H  
ATOM   3861  HA  THR A 260       8.715   5.497  12.636  1.00  1.40           H  
ATOM   3862  HB  THR A 260       9.729   7.309  13.952  1.00  2.11           H  
ATOM   3863  HG1 THR A 260      12.084   6.671  12.476  1.00  2.11           H  
ATOM   3864 1HG2 THR A 260      11.409   6.068  15.237  1.00  2.11           H  
ATOM   3865 2HG2 THR A 260      10.028   5.029  14.843  1.00  2.11           H  
ATOM   3866 3HG2 THR A 260      11.539   4.874  13.928  1.00  2.11           H  
ATOM   3867  N   LEU A 261       8.108   7.726  11.678  1.00  1.25           N  
ATOM   3868  CA  LEU A 261       7.633   8.900  10.966  1.00  1.97           C  
ATOM   3869  C   LEU A 261       7.365  10.005  11.974  1.00  2.62           C  
ATOM   3870  O   LEU A 261       6.733   9.782  13.010  1.00  3.71           O  
ATOM   3871  CB  LEU A 261       6.369   8.590  10.149  1.00  2.96           C  
ATOM   3872  CG  LEU A 261       6.552   7.537   9.042  1.00  2.96           C  
ATOM   3873  CD1 LEU A 261       5.206   7.179   8.432  1.00  2.96           C  
ATOM   3874  CD2 LEU A 261       7.489   8.096   7.981  1.00  2.96           C  
ATOM   3875  H   LEU A 261       7.591   7.385  12.475  1.00  1.50           H  
ATOM   3876  HA  LEU A 261       8.409   9.229  10.284  1.00  2.36           H  
ATOM   3877 1HB  LEU A 261       5.583   8.253  10.819  1.00  3.55           H  
ATOM   3878 2HB  LEU A 261       6.035   9.511   9.672  1.00  3.55           H  
ATOM   3879  HG  LEU A 261       6.981   6.630   9.467  1.00  3.55           H  
ATOM   3880 1HD1 LEU A 261       5.348   6.429   7.653  1.00  3.55           H  
ATOM   3881 2HD1 LEU A 261       4.549   6.779   9.204  1.00  3.55           H  
ATOM   3882 3HD1 LEU A 261       4.757   8.070   7.998  1.00  3.55           H  
ATOM   3883 1HD2 LEU A 261       7.633   7.354   7.195  1.00  3.55           H  
ATOM   3884 2HD2 LEU A 261       7.056   9.000   7.552  1.00  3.55           H  
ATOM   3885 3HD2 LEU A 261       8.450   8.335   8.435  1.00  3.55           H  
ATOM   3886  N   GLU A 262       7.828  11.204  11.655  1.00  3.09           N  
ATOM   3887  CA  GLU A 262       7.668  12.350  12.535  1.00  4.51           C  
ATOM   3888  C   GLU A 262       6.931  13.461  11.830  1.00  4.52           C  
ATOM   3889  O   GLU A 262       7.410  13.998  10.840  1.00  6.86           O  
ATOM   3890  CB  GLU A 262       9.038  12.865  12.988  1.00  6.76           C  
ATOM   3891  CG  GLU A 262       9.866  11.885  13.808  1.00  6.76           C  
ATOM   3892  CD  GLU A 262      11.227  12.428  14.156  1.00  6.76           C  
ATOM   3893  OE1 GLU A 262      11.548  13.504  13.712  1.00  6.76           O  
ATOM   3894  OE2 GLU A 262      11.957  11.766  14.860  1.00  6.76           O  
ATOM   3895  H   GLU A 262       8.337  11.314  10.789  1.00  3.71           H  
ATOM   3896  HA  GLU A 262       7.088  12.048  13.408  1.00  5.41           H  
ATOM   3897 1HB  GLU A 262       9.625  13.143  12.117  1.00  8.12           H  
ATOM   3898 2HB  GLU A 262       8.904  13.765  13.589  1.00  8.12           H  
ATOM   3899 1HG  GLU A 262       9.331  11.654  14.729  1.00  8.12           H  
ATOM   3900 2HG  GLU A 262       9.982  10.960  13.245  1.00  8.12           H  
ATOM   3901  N   LEU A 263       5.761  13.820  12.325  1.00  6.06           N  
ATOM   3902  CA  LEU A 263       5.010  14.885  11.681  1.00  6.17           C  
ATOM   3903  C   LEU A 263       5.287  16.199  12.371  1.00  5.50           C  
ATOM   3904  O   LEU A 263       4.772  16.461  13.451  1.00 11.28           O  
ATOM   3905  CB  LEU A 263       3.518  14.566  11.692  1.00  9.25           C  
ATOM   3906  CG  LEU A 263       3.048  13.598  10.598  1.00  9.25           C  
ATOM   3907  CD1 LEU A 263       3.716  12.246  10.784  1.00  9.25           C  
ATOM   3908  CD2 LEU A 263       1.540  13.471  10.665  1.00  9.25           C  
ATOM   3909  H   LEU A 263       5.389  13.360  13.145  1.00  7.27           H  
ATOM   3910  HA  LEU A 263       5.337  14.966  10.645  1.00  7.40           H  
ATOM   3911 1HB  LEU A 263       3.259  14.133  12.657  1.00 11.11           H  
ATOM   3912 2HB  LEU A 263       2.970  15.495  11.570  1.00 11.11           H  
ATOM   3913  HG  LEU A 263       3.333  13.986   9.620  1.00 11.11           H  
ATOM   3914 1HD1 LEU A 263       3.378  11.567  10.001  1.00 11.11           H  
ATOM   3915 2HD1 LEU A 263       4.792  12.356  10.716  1.00 11.11           H  
ATOM   3916 3HD1 LEU A 263       3.451  11.840  11.759  1.00 11.11           H  
ATOM   3917 1HD2 LEU A 263       1.199  12.789   9.884  1.00 11.11           H  
ATOM   3918 2HD2 LEU A 263       1.259  13.078  11.638  1.00 11.11           H  
ATOM   3919 3HD2 LEU A 263       1.083  14.448  10.519  1.00 11.11           H  
ATOM   3920  N   GLY A 264       6.138  17.012  11.760  1.00  3.61           N  
ATOM   3921  CA  GLY A 264       6.524  18.285  12.344  1.00  4.83           C  
ATOM   3922  C   GLY A 264       6.049  19.451  11.504  1.00  3.73           C  
ATOM   3923  O   GLY A 264       5.260  19.287  10.573  1.00  4.97           O  
ATOM   3924  H   GLY A 264       6.523  16.754  10.860  1.00  4.33           H  
ATOM   3925 1HA  GLY A 264       6.112  18.365  13.350  1.00  5.80           H  
ATOM   3926 2HA  GLY A 264       7.609  18.323  12.442  1.00  5.80           H  
ATOM   3927  N   SER A 265       6.552  20.640  11.823  1.00  3.40           N  
ATOM   3928  CA  SER A 265       6.167  21.862  11.136  1.00  2.63           C  
ATOM   3929  C   SER A 265       6.814  21.961   9.770  1.00  2.52           C  
ATOM   3930  O   SER A 265       6.399  22.773   8.940  1.00  2.89           O  
ATOM   3931  CB  SER A 265       6.565  23.061  11.971  1.00  3.94           C  
ATOM   3932  OG  SER A 265       7.958  23.180  12.046  1.00  3.94           O  
ATOM   3933  H   SER A 265       7.247  20.706  12.558  1.00  4.08           H  
ATOM   3934  HA  SER A 265       5.084  21.861  11.006  1.00  3.16           H  
ATOM   3935 1HB  SER A 265       6.156  23.963  11.526  1.00  4.73           H  
ATOM   3936 2HB  SER A 265       6.149  22.966  12.973  1.00  4.73           H  
ATOM   3937  HG  SER A 265       8.281  22.363  12.444  1.00  4.73           H  
ATOM   3938  N   HIS A 266       7.809  21.108   9.544  1.00  2.77           N  
ATOM   3939  CA  HIS A 266       8.560  21.085   8.320  1.00  3.19           C  
ATOM   3940  C   HIS A 266       8.057  19.963   7.404  1.00  3.20           C  
ATOM   3941  O   HIS A 266       8.617  19.753   6.329  1.00  5.07           O  
ATOM   3942  CB  HIS A 266      10.032  20.825   8.640  1.00  4.79           C  
ATOM   3943  CG  HIS A 266      10.597  21.737   9.683  1.00  4.79           C  
ATOM   3944  ND1 HIS A 266      10.658  23.100   9.544  1.00  4.79           N  
ATOM   3945  CD2 HIS A 266      11.128  21.457  10.894  1.00  4.79           C  
ATOM   3946  CE1 HIS A 266      11.196  23.628  10.631  1.00  4.79           C  
ATOM   3947  NE2 HIS A 266      11.490  22.650  11.466  1.00  4.79           N  
ATOM   3948  H   HIS A 266       8.086  20.467  10.272  1.00  3.32           H  
ATOM   3949  HA  HIS A 266       8.463  22.035   7.797  1.00  3.83           H  
ATOM   3950 1HB  HIS A 266      10.146  19.803   8.992  1.00  5.74           H  
ATOM   3951 2HB  HIS A 266      10.628  20.929   7.734  1.00  5.74           H  
ATOM   3952  HD2 HIS A 266      11.240  20.468  11.339  1.00  5.74           H  
ATOM   3953  HE1 HIS A 266      11.367  24.689  10.807  1.00  5.74           H  
ATOM   3954  HE2 HIS A 266      11.910  22.754  12.379  1.00  5.74           H  
ATOM   3955  N   GLY A 267       7.016  19.228   7.832  1.00  2.40           N  
ATOM   3956  CA  GLY A 267       6.500  18.107   7.047  1.00  2.40           C  
ATOM   3957  C   GLY A 267       6.740  16.779   7.764  1.00  2.35           C  
ATOM   3958  O   GLY A 267       7.053  16.759   8.955  1.00  3.33           O  
ATOM   3959  H   GLY A 267       6.560  19.426   8.715  1.00  2.88           H  
ATOM   3960 1HA  GLY A 267       5.433  18.243   6.871  1.00  2.88           H  
ATOM   3961 2HA  GLY A 267       6.987  18.086   6.074  1.00  2.88           H  
ATOM   3962  N   THR A 268       6.579  15.668   7.041  1.00  1.92           N  
ATOM   3963  CA  THR A 268       6.788  14.350   7.631  1.00  2.44           C  
ATOM   3964  C   THR A 268       8.217  13.874   7.408  1.00  2.36           C  
ATOM   3965  O   THR A 268       8.685  13.798   6.272  1.00  2.92           O  
ATOM   3966  CB  THR A 268       5.811  13.306   7.058  1.00  3.66           C  
ATOM   3967  OG1 THR A 268       4.463  13.698   7.344  1.00  3.66           O  
ATOM   3968  CG2 THR A 268       6.080  11.940   7.684  1.00  3.66           C  
ATOM   3969  H   THR A 268       6.319  15.725   6.065  1.00  2.30           H  
ATOM   3970  HA  THR A 268       6.614  14.423   8.700  1.00  2.93           H  
ATOM   3971  HB  THR A 268       5.940  13.241   5.978  1.00  4.39           H  
ATOM   3972  HG1 THR A 268       3.859  13.030   7.010  1.00  4.39           H  
ATOM   3973 1HG2 THR A 268       5.384  11.209   7.273  1.00  4.39           H  
ATOM   3974 2HG2 THR A 268       7.102  11.633   7.461  1.00  4.39           H  
ATOM   3975 3HG2 THR A 268       5.947  12.002   8.762  1.00  4.39           H  
ATOM   3976  N   HIS A 269       8.904  13.539   8.493  1.00  2.98           N  
ATOM   3977  CA  HIS A 269      10.276  13.074   8.403  1.00  3.48           C  
ATOM   3978  C   HIS A 269      10.335  11.571   8.600  1.00  2.40           C  
ATOM   3979  O   HIS A 269       9.621  11.016   9.431  1.00  2.44           O  
ATOM   3980  CB  HIS A 269      11.131  13.763   9.463  1.00  5.22           C  
ATOM   3981  CG  HIS A 269      11.171  15.247   9.304  1.00  5.22           C  
ATOM   3982  ND1 HIS A 269      12.026  15.883   8.428  1.00  5.22           N  
ATOM   3983  CD2 HIS A 269      10.451  16.223   9.905  1.00  5.22           C  
ATOM   3984  CE1 HIS A 269      11.831  17.189   8.500  1.00  5.22           C  
ATOM   3985  NE2 HIS A 269      10.882  17.418   9.390  1.00  5.22           N  
ATOM   3986  H   HIS A 269       8.467  13.622   9.398  1.00  3.58           H  
ATOM   3987  HA  HIS A 269      10.688  13.305   7.421  1.00  4.18           H  
ATOM   3988 1HB  HIS A 269      10.747  13.535  10.454  1.00  6.26           H  
ATOM   3989 2HB  HIS A 269      12.152  13.386   9.411  1.00  6.26           H  
ATOM   3990  HD1 HIS A 269      12.772  15.457   7.914  1.00  6.26           H  
ATOM   3991  HD2 HIS A 269       9.662  16.203  10.658  1.00  6.26           H  
ATOM   3992  HE1 HIS A 269      12.415  17.871   7.881  1.00  6.26           H  
ATOM   3993  N   GLY A 270      11.187  10.905   7.833  1.00  2.45           N  
ATOM   3994  CA  GLY A 270      11.312   9.457   7.948  1.00  1.86           C  
ATOM   3995  C   GLY A 270      12.689   9.044   8.440  1.00  2.11           C  
ATOM   3996  O   GLY A 270      13.704   9.548   7.963  1.00  3.69           O  
ATOM   3997  H   GLY A 270      11.754  11.404   7.162  1.00  2.94           H  
ATOM   3998 1HA  GLY A 270      10.552   9.080   8.630  1.00  2.23           H  
ATOM   3999 2HA  GLY A 270      11.119   9.001   6.977  1.00  2.23           H  
ATOM   4000  N   LYS A 271      12.726   8.113   9.388  1.00  1.53           N  
ATOM   4001  CA  LYS A 271      14.005   7.624   9.893  1.00  1.74           C  
ATOM   4002  C   LYS A 271      14.029   6.103   9.877  1.00  1.10           C  
ATOM   4003  O   LYS A 271      13.027   5.438  10.154  1.00  1.47           O  
ATOM   4004  CB  LYS A 271      14.275   8.174  11.294  1.00  2.61           C  
ATOM   4005  CG  LYS A 271      14.429   9.690  11.352  1.00  2.61           C  
ATOM   4006  CD  LYS A 271      14.585  10.186  12.781  1.00  2.61           C  
ATOM   4007  CE  LYS A 271      14.745  11.701  12.819  1.00  2.61           C  
ATOM   4008  NZ  LYS A 271      14.712  12.230  14.209  1.00  2.61           N  
ATOM   4009  H   LYS A 271      11.857   7.743   9.756  1.00  1.84           H  
ATOM   4010  HA  LYS A 271      14.798   7.973   9.232  1.00  2.09           H  
ATOM   4011 1HB  LYS A 271      13.478   7.899  11.967  1.00  3.13           H  
ATOM   4012 2HB  LYS A 271      15.195   7.737  11.681  1.00  3.13           H  
ATOM   4013 1HG  LYS A 271      15.304   9.990  10.774  1.00  3.13           H  
ATOM   4014 2HG  LYS A 271      13.550  10.164  10.919  1.00  3.13           H  
ATOM   4015 1HD  LYS A 271      13.704   9.909  13.363  1.00  3.13           H  
ATOM   4016 2HD  LYS A 271      15.461   9.724  13.236  1.00  3.13           H  
ATOM   4017 1HE  LYS A 271      15.700  11.964  12.366  1.00  3.13           H  
ATOM   4018 2HE  LYS A 271      13.944  12.166  12.245  1.00  3.13           H  
ATOM   4019 1HZ  LYS A 271      14.824  13.234  14.191  1.00  3.13           H  
ATOM   4020 2HZ  LYS A 271      13.812  12.003  14.618  1.00  3.13           H  
ATOM   4021 3HZ  LYS A 271      15.452  11.816  14.756  1.00  3.13           H  
ATOM   4022  N   VAL A 272      15.186   5.555   9.533  1.00  2.70           N  
ATOM   4023  CA  VAL A 272      15.351   4.118   9.413  1.00  3.81           C  
ATOM   4024  C   VAL A 272      16.528   3.660  10.240  1.00  6.83           C  
ATOM   4025  O   VAL A 272      17.661   4.083  10.025  1.00  9.79           O  
ATOM   4026  CB  VAL A 272      15.580   3.704   7.943  1.00  5.71           C  
ATOM   4027  CG1 VAL A 272      15.750   2.191   7.861  1.00  5.71           C  
ATOM   4028  CG2 VAL A 272      14.423   4.179   7.073  1.00  5.71           C  
ATOM   4029  H   VAL A 272      15.987   6.151   9.356  1.00  3.24           H  
ATOM   4030  HA  VAL A 272      14.450   3.629   9.781  1.00  4.57           H  
ATOM   4031  HB  VAL A 272      16.507   4.155   7.588  1.00  6.86           H  
ATOM   4032 1HG1 VAL A 272      15.936   1.901   6.827  1.00  6.86           H  
ATOM   4033 2HG1 VAL A 272      16.595   1.886   8.479  1.00  6.86           H  
ATOM   4034 3HG1 VAL A 272      14.844   1.702   8.218  1.00  6.86           H  
ATOM   4035 1HG2 VAL A 272      14.604   3.887   6.039  1.00  6.86           H  
ATOM   4036 2HG2 VAL A 272      13.495   3.728   7.420  1.00  6.86           H  
ATOM   4037 3HG2 VAL A 272      14.342   5.264   7.132  1.00  6.86           H  
ATOM   4038  N   TYR A 273      16.268   2.789  11.182  1.00  9.69           N  
ATOM   4039  CA  TYR A 273      17.319   2.294  12.027  1.00 16.28           C  
ATOM   4040  C   TYR A 273      17.711   0.880  11.645  1.00 25.25           C  
ATOM   4041  O   TYR A 273      16.929   0.124  11.078  1.00 88.71           O  
ATOM   4042  CB  TYR A 273      16.877   2.396  13.480  1.00 24.42           C  
ATOM   4043  CG  TYR A 273      16.803   3.836  13.952  1.00 24.42           C  
ATOM   4044  CD1 TYR A 273      15.728   4.638  13.597  1.00 24.42           C  
ATOM   4045  CD2 TYR A 273      17.811   4.351  14.751  1.00 24.42           C  
ATOM   4046  CE1 TYR A 273      15.657   5.944  14.036  1.00 24.42           C  
ATOM   4047  CE2 TYR A 273      17.742   5.659  15.191  1.00 24.42           C  
ATOM   4048  CZ  TYR A 273      16.671   6.454  14.837  1.00 24.42           C  
ATOM   4049  OH  TYR A 273      16.605   7.755  15.279  1.00 24.42           O  
ATOM   4050  H   TYR A 273      15.323   2.461  11.320  1.00 11.63           H  
ATOM   4051  HA  TYR A 273      18.198   2.925  11.893  1.00 19.54           H  
ATOM   4052 1HB  TYR A 273      15.891   1.945  13.601  1.00 29.30           H  
ATOM   4053 2HB  TYR A 273      17.572   1.857  14.122  1.00 29.30           H  
ATOM   4054  HD1 TYR A 273      14.936   4.235  12.967  1.00 29.30           H  
ATOM   4055  HD2 TYR A 273      18.656   3.724  15.035  1.00 29.30           H  
ATOM   4056  HE1 TYR A 273      14.810   6.569  13.756  1.00 29.30           H  
ATOM   4057  HE2 TYR A 273      18.535   6.064  15.821  1.00 29.30           H  
ATOM   4058  HH  TYR A 273      17.369   7.943  15.830  1.00 29.30           H  
ATOM   4059  N   THR A 274      18.943   0.547  11.933  1.00 35.87           N  
ATOM   4060  CA  THR A 274      19.526  -0.779  11.757  1.00 44.60           C  
ATOM   4061  C   THR A 274      19.228  -1.503  10.429  1.00 22.10           C  
ATOM   4062  O   THR A 274      19.404  -0.939   9.345  1.00 70.84           O  
ATOM   4063  CB  THR A 274      19.129  -1.670  12.960  1.00 66.90           C  
ATOM   4064  OG1 THR A 274      17.710  -1.852  12.999  1.00 66.90           O  
ATOM   4065  CG2 THR A 274      19.567  -1.004  14.254  1.00 66.90           C  
ATOM   4066  H   THR A 274      19.528   1.256  12.353  1.00 43.04           H  
ATOM   4067  HA  THR A 274      20.608  -0.657  11.805  1.00 53.52           H  
ATOM   4068  HB  THR A 274      19.625  -2.637  12.894  1.00 80.28           H  
ATOM   4069  HG1 THR A 274      17.359  -1.881  12.105  1.00 80.28           H  
ATOM   4070 1HG2 THR A 274      19.289  -1.635  15.099  1.00 80.28           H  
ATOM   4071 2HG2 THR A 274      20.648  -0.866  14.245  1.00 80.28           H  
ATOM   4072 3HG2 THR A 274      19.079  -0.035  14.349  1.00 80.28           H  
ATOM   4073  N   LYS A 275      18.884  -2.789  10.525  1.00  8.49           N  
ATOM   4074  CA  LYS A 275      18.694  -3.637   9.363  1.00  4.20           C  
ATOM   4075  C   LYS A 275      17.276  -4.132   9.208  1.00  2.14           C  
ATOM   4076  O   LYS A 275      16.964  -5.259   9.600  1.00  2.13           O  
ATOM   4077  CB  LYS A 275      19.637  -4.836   9.431  1.00  6.30           C  
ATOM   4078  CG  LYS A 275      21.114  -4.481   9.358  1.00  6.30           C  
ATOM   4079  CD  LYS A 275      21.983  -5.727   9.420  1.00  6.30           C  
ATOM   4080  CE  LYS A 275      23.461  -5.373   9.348  1.00  6.30           C  
ATOM   4081  NZ  LYS A 275      24.327  -6.581   9.426  1.00  6.30           N  
ATOM   4082  H   LYS A 275      18.742  -3.206  11.431  1.00 10.19           H  
ATOM   4083  HA  LYS A 275      18.938  -3.056   8.474  1.00  5.04           H  
ATOM   4084 1HB  LYS A 275      19.470  -5.379  10.361  1.00  7.56           H  
ATOM   4085 2HB  LYS A 275      19.420  -5.517   8.609  1.00  7.56           H  
ATOM   4086 1HG  LYS A 275      21.317  -3.954   8.424  1.00  7.56           H  
ATOM   4087 2HG  LYS A 275      21.375  -3.826  10.188  1.00  7.56           H  
ATOM   4088 1HD  LYS A 275      21.790  -6.261  10.351  1.00  7.56           H  
ATOM   4089 2HD  LYS A 275      21.735  -6.385   8.587  1.00  7.56           H  
ATOM   4090 1HE  LYS A 275      23.660  -4.856   8.411  1.00  7.56           H  
ATOM   4091 2HE  LYS A 275      23.710  -4.708  10.175  1.00  7.56           H  
ATOM   4092 1HZ  LYS A 275      25.297  -6.305   9.375  1.00  7.56           H  
ATOM   4093 2HZ  LYS A 275      24.159  -7.061  10.299  1.00  7.56           H  
ATOM   4094 3HZ  LYS A 275      24.112  -7.199   8.656  1.00  7.56           H  
ATOM   4095  N   LEU A 276      16.438  -3.295   8.610  1.00  2.40           N  
ATOM   4096  CA  LEU A 276      15.057  -3.645   8.333  1.00  2.44           C  
ATOM   4097  C   LEU A 276      14.872  -4.991   7.603  1.00  2.03           C  
ATOM   4098  O   LEU A 276      14.143  -5.831   8.128  1.00  3.58           O  
ATOM   4099  CB  LEU A 276      14.391  -2.492   7.564  1.00  3.66           C  
ATOM   4100  CG  LEU A 276      13.020  -2.777   6.965  1.00  3.66           C  
ATOM   4101  CD1 LEU A 276      12.031  -3.088   8.056  1.00  3.66           C  
ATOM   4102  CD2 LEU A 276      12.592  -1.572   6.159  1.00  3.66           C  
ATOM   4103  H   LEU A 276      16.776  -2.384   8.332  1.00  2.88           H  
ATOM   4104  HA  LEU A 276      14.548  -3.728   9.290  1.00  2.93           H  
ATOM   4105 1HB  LEU A 276      14.237  -1.689   8.283  1.00  4.39           H  
ATOM   4106 2HB  LEU A 276      15.041  -2.094   6.796  1.00  4.39           H  
ATOM   4107  HG  LEU A 276      13.080  -3.647   6.312  1.00  4.39           H  
ATOM   4108 1HD1 LEU A 276      11.063  -3.294   7.603  1.00  4.39           H  
ATOM   4109 2HD1 LEU A 276      12.365  -3.963   8.614  1.00  4.39           H  
ATOM   4110 3HD1 LEU A 276      11.947  -2.235   8.728  1.00  4.39           H  
ATOM   4111 1HD2 LEU A 276      11.614  -1.753   5.716  1.00  4.39           H  
ATOM   4112 2HD2 LEU A 276      12.536  -0.713   6.811  1.00  4.39           H  
ATOM   4113 3HD2 LEU A 276      13.321  -1.384   5.370  1.00  4.39           H  
ATOM   4114  N   PRO A 277      15.494  -5.241   6.424  1.00  1.66           N  
ATOM   4115  CA  PRO A 277      15.425  -6.480   5.645  1.00  1.89           C  
ATOM   4116  C   PRO A 277      15.741  -7.717   6.473  1.00  2.31           C  
ATOM   4117  O   PRO A 277      15.116  -8.761   6.292  1.00  2.88           O  
ATOM   4118  CB  PRO A 277      16.499  -6.290   4.574  1.00  2.83           C  
ATOM   4119  CG  PRO A 277      16.551  -4.828   4.373  1.00  2.83           C  
ATOM   4120  CD  PRO A 277      16.397  -4.268   5.758  1.00  2.83           C  
ATOM   4121  HA  PRO A 277      14.429  -6.568   5.191  1.00  2.27           H  
ATOM   4122 1HB  PRO A 277      17.456  -6.706   4.918  1.00  3.40           H  
ATOM   4123 2HB  PRO A 277      16.221  -6.838   3.663  1.00  3.40           H  
ATOM   4124 1HG  PRO A 277      17.503  -4.541   3.902  1.00  3.40           H  
ATOM   4125 2HG  PRO A 277      15.749  -4.507   3.693  1.00  3.40           H  
ATOM   4126 1HD  PRO A 277      17.370  -4.229   6.269  1.00  3.40           H  
ATOM   4127 2HD  PRO A 277      15.947  -3.285   5.652  1.00  3.40           H  
ATOM   4128  N   THR A 278      16.722  -7.593   7.370  1.00  2.42           N  
ATOM   4129  CA  THR A 278      17.143  -8.696   8.224  1.00  2.92           C  
ATOM   4130  C   THR A 278      16.078  -9.031   9.243  1.00  2.94           C  
ATOM   4131  O   THR A 278      15.720 -10.194   9.425  1.00  3.44           O  
ATOM   4132  CB  THR A 278      18.456  -8.360   8.956  1.00  4.38           C  
ATOM   4133  OG1 THR A 278      19.501  -8.139   7.999  1.00  4.38           O  
ATOM   4134  CG2 THR A 278      18.850  -9.492   9.889  1.00  4.38           C  
ATOM   4135  H   THR A 278      17.193  -6.704   7.463  1.00  2.90           H  
ATOM   4136  HA  THR A 278      17.306  -9.576   7.601  1.00  3.50           H  
ATOM   4137  HB  THR A 278      18.318  -7.453   9.541  1.00  5.26           H  
ATOM   4138  HG1 THR A 278      19.610  -8.926   7.459  1.00  5.26           H  
ATOM   4139 1HG2 THR A 278      19.776  -9.234  10.402  1.00  5.26           H  
ATOM   4140 2HG2 THR A 278      18.061  -9.651  10.624  1.00  5.26           H  
ATOM   4141 3HG2 THR A 278      18.997 -10.405   9.314  1.00  5.26           H  
ATOM   4142  N   LEU A 279      15.562  -7.994   9.887  1.00  2.81           N  
ATOM   4143  CA  LEU A 279      14.532  -8.133  10.899  1.00  3.51           C  
ATOM   4144  C   LEU A 279      13.254  -8.715  10.301  1.00  4.21           C  
ATOM   4145  O   LEU A 279      12.585  -9.535  10.940  1.00  6.83           O  
ATOM   4146  CB  LEU A 279      14.333  -6.763  11.532  1.00  5.26           C  
ATOM   4147  CG  LEU A 279      15.555  -6.332  12.360  1.00  5.26           C  
ATOM   4148  CD1 LEU A 279      15.458  -4.871  12.734  1.00  5.26           C  
ATOM   4149  CD2 LEU A 279      15.625  -7.198  13.607  1.00  5.26           C  
ATOM   4150  H   LEU A 279      15.913  -7.064   9.684  1.00  3.37           H  
ATOM   4151  HA  LEU A 279      14.894  -8.818  11.665  1.00  4.21           H  
ATOM   4152 1HB  LEU A 279      14.167  -6.023  10.751  1.00  6.32           H  
ATOM   4153 2HB  LEU A 279      13.463  -6.790  12.188  1.00  6.32           H  
ATOM   4154  HG  LEU A 279      16.461  -6.471  11.772  1.00  6.32           H  
ATOM   4155 1HD1 LEU A 279      16.335  -4.585  13.317  1.00  6.32           H  
ATOM   4156 2HD1 LEU A 279      15.419  -4.274  11.824  1.00  6.32           H  
ATOM   4157 3HD1 LEU A 279      14.565  -4.694  13.319  1.00  6.32           H  
ATOM   4158 1HD2 LEU A 279      16.495  -6.913  14.199  1.00  6.32           H  
ATOM   4159 2HD2 LEU A 279      14.721  -7.058  14.200  1.00  6.32           H  
ATOM   4160 3HD2 LEU A 279      15.711  -8.246  13.318  1.00  6.32           H  
ATOM   4161  N   VAL A 280      12.960  -8.331   9.054  1.00  2.97           N  
ATOM   4162  CA  VAL A 280      11.858  -8.908   8.303  1.00  3.46           C  
ATOM   4163  C   VAL A 280      12.058 -10.389   8.062  1.00  4.24           C  
ATOM   4164  O   VAL A 280      11.236 -11.205   8.470  1.00  7.37           O  
ATOM   4165  CB  VAL A 280      11.704  -8.227   6.922  1.00  5.19           C  
ATOM   4166  CG1 VAL A 280      10.727  -9.019   6.080  1.00  5.19           C  
ATOM   4167  CG2 VAL A 280      11.181  -6.815   7.082  1.00  5.19           C  
ATOM   4168  H   VAL A 280      13.524  -7.617   8.611  1.00  3.56           H  
ATOM   4169  HA  VAL A 280      10.940  -8.766   8.873  1.00  4.15           H  
ATOM   4170  HB  VAL A 280      12.666  -8.211   6.412  1.00  6.23           H  
ATOM   4171 1HG1 VAL A 280      10.612  -8.545   5.106  1.00  6.23           H  
ATOM   4172 2HG1 VAL A 280      11.092 -10.036   5.943  1.00  6.23           H  
ATOM   4173 3HG1 VAL A 280       9.767  -9.048   6.588  1.00  6.23           H  
ATOM   4174 1HG2 VAL A 280      11.072  -6.353   6.101  1.00  6.23           H  
ATOM   4175 2HG2 VAL A 280      10.212  -6.858   7.572  1.00  6.23           H  
ATOM   4176 3HG2 VAL A 280      11.868  -6.228   7.686  1.00  6.23           H  
ATOM   4177  N   ALA A 281      13.163 -10.729   7.406  1.00  3.83           N  
ATOM   4178  CA  ALA A 281      13.446 -12.101   7.015  1.00  6.08           C  
ATOM   4179  C   ALA A 281      13.479 -13.069   8.184  1.00  6.79           C  
ATOM   4180  O   ALA A 281      12.993 -14.195   8.071  1.00 11.18           O  
ATOM   4181  CB  ALA A 281      14.763 -12.146   6.287  1.00  9.12           C  
ATOM   4182  H   ALA A 281      13.819 -10.011   7.127  1.00  4.60           H  
ATOM   4183  HA  ALA A 281      12.655 -12.424   6.339  1.00  7.30           H  
ATOM   4184 1HB  ALA A 281      14.966 -13.161   5.951  1.00 10.94           H  
ATOM   4185 2HB  ALA A 281      14.712 -11.480   5.426  1.00 10.94           H  
ATOM   4186 3HB  ALA A 281      15.559 -11.820   6.954  1.00 10.94           H  
ATOM   4187  N   ASP A 282      14.036 -12.643   9.310  1.00  4.63           N  
ATOM   4188  CA  ASP A 282      14.120 -13.507  10.477  1.00  5.38           C  
ATOM   4189  C   ASP A 282      12.782 -13.750  11.177  1.00  5.27           C  
ATOM   4190  O   ASP A 282      12.679 -14.654  12.008  1.00 10.40           O  
ATOM   4191  CB  ASP A 282      15.111 -12.925  11.485  1.00  8.07           C  
ATOM   4192  CG  ASP A 282      16.557 -13.023  11.015  1.00  8.07           C  
ATOM   4193  OD1 ASP A 282      16.814 -13.774  10.104  1.00  8.07           O  
ATOM   4194  OD2 ASP A 282      17.391 -12.357  11.579  1.00  8.07           O  
ATOM   4195  H   ASP A 282      14.434 -11.713   9.360  1.00  5.56           H  
ATOM   4196  HA  ASP A 282      14.502 -14.474  10.148  1.00  6.46           H  
ATOM   4197 1HB  ASP A 282      14.874 -11.875  11.663  1.00  9.68           H  
ATOM   4198 2HB  ASP A 282      15.017 -13.449  12.436  1.00  9.68           H  
ATOM   4199  N   THR A 283      11.764 -12.948  10.866  1.00  4.00           N  
ATOM   4200  CA  THR A 283      10.489 -13.060  11.549  1.00  3.98           C  
ATOM   4201  C   THR A 283       9.339 -13.470  10.635  1.00  2.85           C  
ATOM   4202  O   THR A 283       8.315 -13.966  11.110  1.00  3.50           O  
ATOM   4203  CB  THR A 283      10.196 -11.739  12.260  1.00  5.97           C  
ATOM   4204  OG1 THR A 283      10.148 -10.664  11.307  1.00  5.97           O  
ATOM   4205  CG2 THR A 283      11.307 -11.482  13.261  1.00  5.97           C  
ATOM   4206  H   THR A 283      11.861 -12.241  10.151  1.00  4.80           H  
ATOM   4207  HA  THR A 283      10.585 -13.829  12.315  1.00  4.78           H  
ATOM   4208  HB  THR A 283       9.239 -11.801  12.776  1.00  7.16           H  
ATOM   4209  HG1 THR A 283      11.045 -10.378  11.082  1.00  7.16           H  
ATOM   4210 1HG2 THR A 283      11.127 -10.554  13.777  1.00  7.16           H  
ATOM   4211 2HG2 THR A 283      11.341 -12.298  13.983  1.00  7.16           H  
ATOM   4212 3HG2 THR A 283      12.260 -11.419  12.740  1.00  7.16           H  
ATOM   4213  N   MET A 284       9.517 -13.315   9.328  1.00  2.07           N  
ATOM   4214  CA  MET A 284       8.502 -13.769   8.389  1.00  1.99           C  
ATOM   4215  C   MET A 284       8.242 -15.260   8.441  1.00  2.60           C  
ATOM   4216  O   MET A 284       7.109 -15.680   8.227  1.00  4.25           O  
ATOM   4217  CB  MET A 284       8.863 -13.360   6.972  1.00  2.98           C  
ATOM   4218  CG  MET A 284       8.598 -11.904   6.670  1.00  2.98           C  
ATOM   4219  SD  MET A 284       6.851 -11.561   6.847  1.00  2.98           S  
ATOM   4220  CE  MET A 284       6.230 -12.639   5.562  1.00  2.98           C  
ATOM   4221  H   MET A 284      10.351 -12.865   8.977  1.00  2.48           H  
ATOM   4222  HA  MET A 284       7.567 -13.274   8.649  1.00  2.39           H  
ATOM   4223 1HB  MET A 284       9.922 -13.549   6.800  1.00  3.58           H  
ATOM   4224 2HB  MET A 284       8.300 -13.964   6.259  1.00  3.58           H  
ATOM   4225 1HG  MET A 284       9.144 -11.267   7.361  1.00  3.58           H  
ATOM   4226 2HG  MET A 284       8.900 -11.657   5.654  1.00  3.58           H  
ATOM   4227 1HE  MET A 284       5.144 -12.570   5.525  1.00  3.58           H  
ATOM   4228 2HE  MET A 284       6.650 -12.341   4.600  1.00  3.58           H  
ATOM   4229 3HE  MET A 284       6.519 -13.668   5.780  1.00  3.58           H  
ATOM   4230  N   GLU A 285       9.262 -16.062   8.739  1.00  2.25           N  
ATOM   4231  CA  GLU A 285       9.057 -17.503   8.823  1.00  2.48           C  
ATOM   4232  C   GLU A 285       7.977 -17.909   9.839  1.00  2.75           C  
ATOM   4233  O   GLU A 285       7.066 -18.643   9.461  1.00  3.19           O  
ATOM   4234  CB  GLU A 285      10.375 -18.235   9.108  1.00  3.72           C  
ATOM   4235  CG  GLU A 285      10.201 -19.733   9.319  1.00  3.72           C  
ATOM   4236  CD  GLU A 285      11.497 -20.456   9.547  1.00  3.72           C  
ATOM   4237  OE1 GLU A 285      12.520 -19.814   9.562  1.00  3.72           O  
ATOM   4238  OE2 GLU A 285      11.466 -21.653   9.706  1.00  3.72           O  
ATOM   4239  H   GLU A 285      10.181 -15.676   8.905  1.00  2.70           H  
ATOM   4240  HA  GLU A 285       8.714 -17.841   7.844  1.00  2.98           H  
ATOM   4241 1HB  GLU A 285      11.027 -18.118   8.242  1.00  4.46           H  
ATOM   4242 2HB  GLU A 285      10.908 -17.811   9.953  1.00  4.46           H  
ATOM   4243 1HG  GLU A 285       9.567 -19.884  10.191  1.00  4.46           H  
ATOM   4244 2HG  GLU A 285       9.688 -20.157   8.463  1.00  4.46           H  
ATOM   4245  N   PRO A 286       8.023 -17.450  11.107  1.00  3.04           N  
ATOM   4246  CA  PRO A 286       7.034 -17.775  12.123  1.00  4.05           C  
ATOM   4247  C   PRO A 286       5.708 -17.089  11.850  1.00  3.38           C  
ATOM   4248  O   PRO A 286       4.662 -17.628  12.204  1.00  3.39           O  
ATOM   4249  CB  PRO A 286       7.695 -17.340  13.441  1.00  6.07           C  
ATOM   4250  CG  PRO A 286       8.785 -16.420  13.046  1.00  6.07           C  
ATOM   4251  CD  PRO A 286       9.274 -17.001  11.747  1.00  6.07           C  
ATOM   4252  HA  PRO A 286       6.890 -18.865  12.125  1.00  4.86           H  
ATOM   4253 1HB  PRO A 286       6.950 -16.857  14.091  1.00  7.29           H  
ATOM   4254 2HB  PRO A 286       8.063 -18.224  13.982  1.00  7.29           H  
ATOM   4255 1HG  PRO A 286       8.400 -15.397  12.961  1.00  7.29           H  
ATOM   4256 2HG  PRO A 286       9.565 -16.402  13.822  1.00  7.29           H  
ATOM   4257 1HD  PRO A 286       9.778 -16.228  11.158  1.00  7.29           H  
ATOM   4258 2HD  PRO A 286       9.930 -17.863  11.938  1.00  7.29           H  
ATOM   4259  N   CYS A 287       5.733 -15.938  11.174  1.00  3.42           N  
ATOM   4260  CA  CYS A 287       4.485 -15.288  10.801  1.00  3.88           C  
ATOM   4261  C   CYS A 287       3.719 -16.175   9.828  1.00  3.48           C  
ATOM   4262  O   CYS A 287       2.519 -16.411   9.994  1.00  3.64           O  
ATOM   4263  CB  CYS A 287       4.750 -13.924  10.164  1.00  5.82           C  
ATOM   4264  SG  CYS A 287       5.365 -12.682  11.324  1.00  5.82           S  
ATOM   4265  H   CYS A 287       6.615 -15.495  10.931  1.00  4.10           H  
ATOM   4266  HA  CYS A 287       3.882 -15.145  11.697  1.00  4.66           H  
ATOM   4267 1HB  CYS A 287       5.481 -14.030   9.363  1.00  6.98           H  
ATOM   4268 2HB  CYS A 287       3.829 -13.545   9.720  1.00  6.98           H  
ATOM   4269  HG  CYS A 287       5.498 -11.714  10.427  1.00  6.98           H  
ATOM   4270  N   LEU A 288       4.432 -16.672   8.822  1.00  3.25           N  
ATOM   4271  CA  LEU A 288       3.855 -17.540   7.817  1.00  3.05           C  
ATOM   4272  C   LEU A 288       3.441 -18.881   8.386  1.00  2.78           C  
ATOM   4273  O   LEU A 288       2.417 -19.423   7.985  1.00  2.79           O  
ATOM   4274  CB  LEU A 288       4.855 -17.739   6.688  1.00  4.57           C  
ATOM   4275  CG  LEU A 288       5.123 -16.481   5.869  1.00  4.57           C  
ATOM   4276  CD1 LEU A 288       6.242 -16.760   4.876  1.00  4.57           C  
ATOM   4277  CD2 LEU A 288       3.831 -16.053   5.195  1.00  4.57           C  
ATOM   4278  H   LEU A 288       5.410 -16.426   8.738  1.00  3.90           H  
ATOM   4279  HA  LEU A 288       2.969 -17.051   7.415  1.00  3.66           H  
ATOM   4280 1HB  LEU A 288       5.801 -18.074   7.110  1.00  5.49           H  
ATOM   4281 2HB  LEU A 288       4.480 -18.508   6.014  1.00  5.49           H  
ATOM   4282  HG  LEU A 288       5.454 -15.678   6.524  1.00  5.49           H  
ATOM   4283 1HD1 LEU A 288       6.444 -15.862   4.293  1.00  5.49           H  
ATOM   4284 2HD1 LEU A 288       7.141 -17.051   5.418  1.00  5.49           H  
ATOM   4285 3HD1 LEU A 288       5.946 -17.568   4.210  1.00  5.49           H  
ATOM   4286 1HD2 LEU A 288       4.008 -15.146   4.617  1.00  5.49           H  
ATOM   4287 2HD2 LEU A 288       3.483 -16.846   4.534  1.00  5.49           H  
ATOM   4288 3HD2 LEU A 288       3.074 -15.856   5.954  1.00  5.49           H  
ATOM   4289  N   LEU A 289       4.209 -19.411   9.335  1.00  2.87           N  
ATOM   4290  CA  LEU A 289       3.829 -20.669   9.952  1.00  3.12           C  
ATOM   4291  C   LEU A 289       2.540 -20.513  10.751  1.00  3.25           C  
ATOM   4292  O   LEU A 289       1.666 -21.373  10.699  1.00  3.98           O  
ATOM   4293  CB  LEU A 289       4.970 -21.182  10.832  1.00  4.68           C  
ATOM   4294  CG  LEU A 289       6.210 -21.660  10.056  1.00  4.68           C  
ATOM   4295  CD1 LEU A 289       7.346 -21.946  11.028  1.00  4.68           C  
ATOM   4296  CD2 LEU A 289       5.847 -22.900   9.253  1.00  4.68           C  
ATOM   4297  H   LEU A 289       5.069 -18.956   9.618  1.00  3.44           H  
ATOM   4298  HA  LEU A 289       3.653 -21.398   9.162  1.00  3.74           H  
ATOM   4299 1HB  LEU A 289       5.281 -20.385  11.505  1.00  5.62           H  
ATOM   4300 2HB  LEU A 289       4.606 -22.018  11.429  1.00  5.62           H  
ATOM   4301  HG  LEU A 289       6.536 -20.883   9.371  1.00  5.62           H  
ATOM   4302 1HD1 LEU A 289       8.225 -22.277  10.475  1.00  5.62           H  
ATOM   4303 2HD1 LEU A 289       7.588 -21.039  11.582  1.00  5.62           H  
ATOM   4304 3HD1 LEU A 289       7.041 -22.726  11.725  1.00  5.62           H  
ATOM   4305 1HD2 LEU A 289       6.716 -23.239   8.691  1.00  5.62           H  
ATOM   4306 2HD2 LEU A 289       5.522 -23.691   9.930  1.00  5.62           H  
ATOM   4307 3HD2 LEU A 289       5.040 -22.662   8.560  1.00  5.62           H  
ATOM   4308  N   LYS A 290       2.374 -19.388  11.440  1.00  3.25           N  
ATOM   4309  CA  LYS A 290       1.125 -19.159  12.154  1.00  4.02           C  
ATOM   4310  C   LYS A 290      -0.048 -19.013  11.180  1.00  4.73           C  
ATOM   4311  O   LYS A 290      -1.151 -19.488  11.452  1.00  6.58           O  
ATOM   4312  CB  LYS A 290       1.242 -17.924  13.046  1.00  6.03           C  
ATOM   4313  CG  LYS A 290       2.151 -18.120  14.254  1.00  6.03           C  
ATOM   4314  CD  LYS A 290       2.251 -16.858  15.098  1.00  6.03           C  
ATOM   4315  CE  LYS A 290       3.184 -17.065  16.285  1.00  6.03           C  
ATOM   4316  NZ  LYS A 290       3.298 -15.845  17.128  1.00  6.03           N  
ATOM   4317  H   LYS A 290       3.114 -18.700  11.494  1.00  3.90           H  
ATOM   4318  HA  LYS A 290       0.926 -20.024  12.787  1.00  4.82           H  
ATOM   4319 1HB  LYS A 290       1.633 -17.089  12.464  1.00  7.24           H  
ATOM   4320 2HB  LYS A 290       0.254 -17.639  13.409  1.00  7.24           H  
ATOM   4321 1HG  LYS A 290       1.751 -18.923  14.875  1.00  7.24           H  
ATOM   4322 2HG  LYS A 290       3.146 -18.409  13.924  1.00  7.24           H  
ATOM   4323 1HD  LYS A 290       2.631 -16.039  14.487  1.00  7.24           H  
ATOM   4324 2HD  LYS A 290       1.263 -16.585  15.468  1.00  7.24           H  
ATOM   4325 1HE  LYS A 290       2.808 -17.884  16.898  1.00  7.24           H  
ATOM   4326 2HE  LYS A 290       4.174 -17.330  15.915  1.00  7.24           H  
ATOM   4327 1HZ  LYS A 290       3.924 -16.021  17.899  1.00  7.24           H  
ATOM   4328 2HZ  LYS A 290       3.654 -15.077  16.575  1.00  7.24           H  
ATOM   4329 3HZ  LYS A 290       2.388 -15.593  17.492  1.00  7.24           H  
ATOM   4330  N   ALA A 291       0.199 -18.364  10.043  1.00  4.06           N  
ATOM   4331  CA  ALA A 291      -0.815 -18.166   9.015  1.00  4.67           C  
ATOM   4332  C   ALA A 291      -1.212 -19.452   8.274  1.00  5.08           C  
ATOM   4333  O   ALA A 291      -2.390 -19.660   7.980  1.00  7.14           O  
ATOM   4334  CB  ALA A 291      -0.310 -17.144   8.006  1.00  7.00           C  
ATOM   4335  H   ALA A 291       1.118 -17.963   9.891  1.00  4.87           H  
ATOM   4336  HA  ALA A 291      -1.709 -17.775   9.503  1.00  5.60           H  
ATOM   4337 1HB  ALA A 291      -1.079 -16.956   7.261  1.00  8.41           H  
ATOM   4338 2HB  ALA A 291      -0.070 -16.214   8.522  1.00  8.41           H  
ATOM   4339 3HB  ALA A 291       0.583 -17.528   7.517  1.00  8.41           H  
ATOM   4340  N   PHE A 292      -0.228 -20.287   7.946  1.00  4.26           N  
ATOM   4341  CA  PHE A 292      -0.455 -21.477   7.131  1.00  4.94           C  
ATOM   4342  C   PHE A 292      -0.540 -22.848   7.821  1.00  5.23           C  
ATOM   4343  O   PHE A 292      -1.116 -23.776   7.250  1.00  6.12           O  
ATOM   4344  CB  PHE A 292       0.561 -21.476   5.991  1.00  7.41           C  
ATOM   4345  CG  PHE A 292       0.255 -20.434   4.959  1.00  7.41           C  
ATOM   4346  CD1 PHE A 292       0.871 -19.194   4.963  1.00  7.41           C  
ATOM   4347  CD2 PHE A 292      -0.675 -20.710   3.970  1.00  7.41           C  
ATOM   4348  CE1 PHE A 292       0.549 -18.254   4.006  1.00  7.41           C  
ATOM   4349  CE2 PHE A 292      -1.002 -19.776   3.016  1.00  7.41           C  
ATOM   4350  CZ  PHE A 292      -0.390 -18.547   3.036  1.00  7.41           C  
ATOM   4351  H   PHE A 292       0.716 -20.070   8.224  1.00  5.11           H  
ATOM   4352  HA  PHE A 292      -1.421 -21.330   6.652  1.00  5.93           H  
ATOM   4353 1HB  PHE A 292       1.556 -21.283   6.388  1.00  8.89           H  
ATOM   4354 2HB  PHE A 292       0.586 -22.432   5.505  1.00  8.89           H  
ATOM   4355  HD1 PHE A 292       1.608 -18.962   5.731  1.00  8.89           H  
ATOM   4356  HD2 PHE A 292      -1.161 -21.685   3.961  1.00  8.89           H  
ATOM   4357  HE1 PHE A 292       1.036 -17.280   4.020  1.00  8.89           H  
ATOM   4358  HE2 PHE A 292      -1.741 -20.008   2.250  1.00  8.89           H  
ATOM   4359  HZ  PHE A 292      -0.648 -17.811   2.281  1.00  8.89           H  
ATOM   4360  N   ALA A 293      -0.032 -22.983   9.044  1.00  7.50           N  
ATOM   4361  CA  ALA A 293      -0.146 -24.251   9.768  1.00 10.65           C  
ATOM   4362  C   ALA A 293      -1.609 -24.737   9.918  1.00 12.24           C  
ATOM   4363  O   ALA A 293      -1.858 -25.928   9.730  1.00 13.30           O  
ATOM   4364  CB  ALA A 293       0.504 -24.142  11.144  1.00 15.98           C  
ATOM   4365  H   ALA A 293       0.455 -22.219   9.489  1.00  9.00           H  
ATOM   4366  HA  ALA A 293       0.392 -25.006   9.196  1.00 12.78           H  
ATOM   4367 1HB  ALA A 293       0.449 -25.108  11.646  1.00 19.17           H  
ATOM   4368 2HB  ALA A 293       1.549 -23.856  11.025  1.00 19.17           H  
ATOM   4369 3HB  ALA A 293      -0.003 -23.394  11.747  1.00 19.17           H  
ATOM   4370  N   PRO A 294      -2.609 -23.866  10.208  1.00 16.47           N  
ATOM   4371  CA  PRO A 294      -4.028 -24.220  10.325  1.00 24.31           C  
ATOM   4372  C   PRO A 294      -4.658 -24.580   8.984  1.00 23.08           C  
ATOM   4373  O   PRO A 294      -5.782 -25.079   8.936  1.00 31.78           O  
ATOM   4374  CB  PRO A 294      -4.666 -22.975  10.958  1.00 36.46           C  
ATOM   4375  CG  PRO A 294      -3.725 -21.873  10.668  1.00 36.46           C  
ATOM   4376  CD  PRO A 294      -2.381 -22.527  10.812  1.00 36.46           C  
ATOM   4377  HA  PRO A 294      -4.116 -25.072  11.015  1.00 29.17           H  
ATOM   4378 1HB  PRO A 294      -5.665 -22.805  10.527  1.00 43.76           H  
ATOM   4379 2HB  PRO A 294      -4.809 -23.134  12.037  1.00 43.76           H  
ATOM   4380 1HG  PRO A 294      -3.898 -21.476   9.656  1.00 43.76           H  
ATOM   4381 2HG  PRO A 294      -3.875 -21.041  11.370  1.00 43.76           H  
ATOM   4382 1HD  PRO A 294      -1.664 -21.908  10.276  1.00 43.76           H  
ATOM   4383 2HD  PRO A 294      -2.117 -22.631  11.875  1.00 43.76           H  
ATOM   4384  N   LEU A 295      -3.936 -24.322   7.897  1.00 17.08           N  
ATOM   4385  CA  LEU A 295      -4.396 -24.620   6.565  1.00 20.94           C  
ATOM   4386  C   LEU A 295      -3.799 -25.925   6.077  1.00 19.65           C  
ATOM   4387  O   LEU A 295      -3.959 -26.275   4.909  1.00 26.97           O  
ATOM   4388  CB  LEU A 295      -3.989 -23.484   5.640  1.00 31.41           C  
ATOM   4389  CG  LEU A 295      -4.553 -22.134   6.048  1.00 31.41           C  
ATOM   4390  CD1 LEU A 295      -4.010 -21.070   5.150  1.00 31.41           C  
ATOM   4391  CD2 LEU A 295      -6.054 -22.185   5.969  1.00 31.41           C  
ATOM   4392  H   LEU A 295      -3.018 -23.916   7.973  1.00 20.50           H  
ATOM   4393  HA  LEU A 295      -5.482 -24.712   6.578  1.00 25.13           H  
ATOM   4394 1HB  LEU A 295      -2.905 -23.407   5.619  1.00 37.69           H  
ATOM   4395 2HB  LEU A 295      -4.342 -23.705   4.633  1.00 37.69           H  
ATOM   4396  HG  LEU A 295      -4.247 -21.904   7.070  1.00 37.69           H  
ATOM   4397 1HD1 LEU A 295      -4.416 -20.118   5.475  1.00 37.69           H  
ATOM   4398 2HD1 LEU A 295      -2.933 -21.051   5.236  1.00 37.69           H  
ATOM   4399 3HD1 LEU A 295      -4.297 -21.269   4.119  1.00 37.69           H  
ATOM   4400 1HD2 LEU A 295      -6.470 -21.222   6.266  1.00 37.69           H  
ATOM   4401 2HD2 LEU A 295      -6.358 -22.415   4.949  1.00 37.69           H  
ATOM   4402 3HD2 LEU A 295      -6.412 -22.963   6.640  1.00 37.69           H  
ATOM   4403  N   GLU A 296      -3.093 -26.632   6.973  1.00 15.20           N  
ATOM   4404  CA  GLU A 296      -2.455 -27.900   6.664  1.00 15.35           C  
ATOM   4405  C   GLU A 296      -1.307 -27.699   5.694  1.00 19.31           C  
ATOM   4406  O   GLU A 296      -1.034 -28.570   4.868  1.00 29.49           O  
ATOM   4407  CB  GLU A 296      -3.468 -28.897   6.074  1.00 23.02           C  
ATOM   4408  CG  GLU A 296      -4.647 -29.230   6.981  1.00 23.02           C  
ATOM   4409  CD  GLU A 296      -5.621 -30.179   6.337  1.00 23.02           C  
ATOM   4410  OE1 GLU A 296      -5.563 -30.335   5.139  1.00 23.02           O  
ATOM   4411  OE2 GLU A 296      -6.427 -30.746   7.035  1.00 23.02           O  
ATOM   4412  H   GLU A 296      -2.972 -26.292   7.918  1.00 18.24           H  
ATOM   4413  HA  GLU A 296      -2.051 -28.318   7.587  1.00 18.42           H  
ATOM   4414 1HB  GLU A 296      -3.858 -28.542   5.123  1.00 27.63           H  
ATOM   4415 2HB  GLU A 296      -2.953 -29.835   5.870  1.00 27.63           H  
ATOM   4416 1HG  GLU A 296      -4.270 -29.679   7.900  1.00 27.63           H  
ATOM   4417 2HG  GLU A 296      -5.165 -28.309   7.246  1.00 27.63           H  
ATOM   4418  N   MET A 297      -0.632 -26.553   5.781  1.00 19.51           N  
ATOM   4419  CA  MET A 297       0.479 -26.309   4.885  1.00 32.46           C  
ATOM   4420  C   MET A 297       1.814 -26.440   5.600  1.00 34.90           C  
ATOM   4421  O   MET A 297       1.959 -26.102   6.775  1.00 69.11           O  
ATOM   4422  CB  MET A 297       0.338 -24.948   4.236  1.00 48.69           C  
ATOM   4423  CG  MET A 297      -0.935 -24.758   3.423  1.00 48.69           C  
ATOM   4424  SD  MET A 297      -1.039 -25.898   2.027  1.00 48.69           S  
ATOM   4425  CE  MET A 297       0.268 -25.289   0.965  1.00 48.69           C  
ATOM   4426  H   MET A 297      -0.880 -25.839   6.459  1.00 23.41           H  
ATOM   4427  HA  MET A 297       0.457 -27.063   4.099  1.00 38.95           H  
ATOM   4428 1HB  MET A 297       0.327 -24.217   5.025  1.00 58.43           H  
ATOM   4429 2HB  MET A 297       1.197 -24.743   3.596  1.00 58.43           H  
ATOM   4430 1HG  MET A 297      -1.802 -24.916   4.062  1.00 58.43           H  
ATOM   4431 2HG  MET A 297      -0.974 -23.740   3.038  1.00 58.43           H  
ATOM   4432 1HE  MET A 297       0.322 -25.904   0.065  1.00 58.43           H  
ATOM   4433 2HE  MET A 297       0.058 -24.259   0.685  1.00 58.43           H  
ATOM   4434 3HE  MET A 297       1.220 -25.336   1.494  1.00 58.43           H  
ATOM   4435  N   ASP A 298       2.786 -26.938   4.859  1.00 40.14           N  
ATOM   4436  CA  ASP A 298       4.148 -27.184   5.319  1.00 53.77           C  
ATOM   4437  C   ASP A 298       5.052 -26.013   4.934  1.00 48.72           C  
ATOM   4438  O   ASP A 298       4.576 -24.894   4.739  1.00105.50           O  
ATOM   4439  CB  ASP A 298       4.649 -28.511   4.726  1.00 80.66           C  
ATOM   4440  CG  ASP A 298       3.890 -29.716   5.268  1.00 80.66           C  
ATOM   4441  OD1 ASP A 298       3.261 -29.590   6.292  1.00 80.66           O  
ATOM   4442  OD2 ASP A 298       3.949 -30.752   4.651  1.00 80.66           O  
ATOM   4443  H   ASP A 298       2.566 -27.177   3.902  1.00 48.17           H  
ATOM   4444  HA  ASP A 298       4.140 -27.269   6.406  1.00 64.52           H  
ATOM   4445 1HB  ASP A 298       4.546 -28.492   3.641  1.00 96.79           H  
ATOM   4446 2HB  ASP A 298       5.698 -28.668   4.958  1.00 96.79           H  
ATOM   4447  N   PHE A 299       6.358 -26.267   4.773  1.00 63.01           N  
ATOM   4448  CA  PHE A 299       7.312 -25.225   4.399  1.00104.38           C  
ATOM   4449  C   PHE A 299       7.390 -25.042   2.884  1.00 67.55           C  
ATOM   4450  O   PHE A 299       8.276 -24.347   2.380  1.00127.14           O  
ATOM   4451  CB  PHE A 299       8.688 -25.584   4.953  1.00156.57           C  
ATOM   4452  CG  PHE A 299       8.763 -25.515   6.451  1.00156.57           C  
ATOM   4453  CD1 PHE A 299       8.398 -26.598   7.236  1.00156.57           C  
ATOM   4454  CD2 PHE A 299       9.223 -24.373   7.077  1.00156.57           C  
ATOM   4455  CE1 PHE A 299       8.478 -26.526   8.615  1.00156.57           C  
ATOM   4456  CE2 PHE A 299       9.312 -24.295   8.451  1.00156.57           C  
ATOM   4457  CZ  PHE A 299       8.935 -25.375   9.223  1.00156.57           C  
ATOM   4458  H   PHE A 299       6.715 -27.194   4.937  1.00 75.61           H  
ATOM   4459  HA  PHE A 299       6.987 -24.283   4.843  1.00125.26           H  
ATOM   4460 1HB  PHE A 299       8.955 -26.594   4.643  1.00187.88           H  
ATOM   4461 2HB  PHE A 299       9.435 -24.906   4.542  1.00187.88           H  
ATOM   4462  HD1 PHE A 299       8.040 -27.509   6.756  1.00187.88           H  
ATOM   4463  HD2 PHE A 299       9.522 -23.531   6.465  1.00187.88           H  
ATOM   4464  HE1 PHE A 299       8.185 -27.382   9.222  1.00187.88           H  
ATOM   4465  HE2 PHE A 299       9.678 -23.385   8.926  1.00187.88           H  
ATOM   4466  HZ  PHE A 299       9.002 -25.318  10.308  1.00187.88           H  
ATOM   4467  N   GLN A 300       6.439 -25.669   2.163  1.00 36.40           N  
ATOM   4468  CA  GLN A 300       6.229 -25.573   0.724  1.00 22.41           C  
ATOM   4469  C   GLN A 300       5.789 -24.183   0.260  1.00 11.72           C  
ATOM   4470  O   GLN A 300       4.755 -24.053  -0.393  1.00 11.45           O  
ATOM   4471  CB  GLN A 300       5.191 -26.603   0.288  1.00 33.62           C  
ATOM   4472  CG  GLN A 300       5.594 -28.040   0.570  1.00 33.62           C  
ATOM   4473  CD  GLN A 300       6.862 -28.446  -0.159  1.00 33.62           C  
ATOM   4474  OE1 GLN A 300       7.016 -28.213  -1.360  1.00 33.62           O  
ATOM   4475  NE2 GLN A 300       7.785 -29.063   0.572  1.00 33.62           N  
ATOM   4476  H   GLN A 300       5.782 -26.253   2.648  1.00 43.68           H  
ATOM   4477  HA  GLN A 300       7.173 -25.803   0.230  1.00 26.89           H  
ATOM   4478 1HB  GLN A 300       4.247 -26.410   0.799  1.00 40.34           H  
ATOM   4479 2HB  GLN A 300       5.010 -26.508  -0.782  1.00 40.34           H  
ATOM   4480 1HG  GLN A 300       5.763 -28.155   1.640  1.00 40.34           H  
ATOM   4481 2HG  GLN A 300       4.790 -28.700   0.246  1.00 40.34           H  
ATOM   4482 1HE2 GLN A 300       8.644 -29.357   0.149  1.00 40.34           H  
ATOM   4483 2HE2 GLN A 300       7.622 -29.235   1.543  1.00 40.34           H  
ATOM   4484  N   TRP A 301       6.543 -23.152   0.615  1.00  9.56           N  
ATOM   4485  CA  TRP A 301       6.216 -21.775   0.305  1.00  9.28           C  
ATOM   4486  C   TRP A 301       6.148 -21.515  -1.199  1.00  6.79           C  
ATOM   4487  O   TRP A 301       5.443 -20.613  -1.645  1.00  9.31           O  
ATOM   4488  CB  TRP A 301       7.246 -20.881   0.982  1.00 13.92           C  
ATOM   4489  CG  TRP A 301       7.084 -20.815   2.475  1.00 13.92           C  
ATOM   4490  CD1 TRP A 301       5.920 -20.692   3.173  1.00 13.92           C  
ATOM   4491  CD2 TRP A 301       8.131 -20.912   3.467  1.00 13.92           C  
ATOM   4492  NE1 TRP A 301       6.174 -20.676   4.522  1.00 13.92           N  
ATOM   4493  CE2 TRP A 301       7.522 -20.808   4.720  1.00 13.92           C  
ATOM   4494  CE3 TRP A 301       9.513 -21.080   3.392  1.00 13.92           C  
ATOM   4495  CZ2 TRP A 301       8.254 -20.849   5.896  1.00 13.92           C  
ATOM   4496  CZ3 TRP A 301      10.249 -21.128   4.566  1.00 13.92           C  
ATOM   4497  CH2 TRP A 301       9.636 -21.009   5.783  1.00 13.92           C  
ATOM   4498  H   TRP A 301       7.391 -23.333   1.127  1.00 11.47           H  
ATOM   4499  HA  TRP A 301       5.238 -21.555   0.731  1.00 11.14           H  
ATOM   4500 1HB  TRP A 301       8.252 -21.238   0.756  1.00 16.70           H  
ATOM   4501 2HB  TRP A 301       7.157 -19.872   0.593  1.00 16.70           H  
ATOM   4502  HD1 TRP A 301       4.934 -20.609   2.728  1.00 16.70           H  
ATOM   4503  HE1 TRP A 301       5.480 -20.587   5.250  1.00 16.70           H  
ATOM   4504  HE3 TRP A 301      10.000 -21.174   2.427  1.00 16.70           H  
ATOM   4505  HZ2 TRP A 301       7.784 -20.767   6.877  1.00 16.70           H  
ATOM   4506  HZ3 TRP A 301      11.329 -21.259   4.494  1.00 16.70           H  
ATOM   4507  HH2 TRP A 301      10.250 -21.052   6.681  1.00 16.70           H  
ATOM   4508  N   ASN A 302       6.830 -22.340  -1.993  1.00  6.58           N  
ATOM   4509  CA  ASN A 302       6.793 -22.206  -3.442  1.00 10.14           C  
ATOM   4510  C   ASN A 302       5.479 -22.694  -4.067  1.00  7.73           C  
ATOM   4511  O   ASN A 302       5.244 -22.478  -5.256  1.00  8.44           O  
ATOM   4512  CB  ASN A 302       7.992 -22.902  -4.051  1.00 15.21           C  
ATOM   4513  CG  ASN A 302       9.240 -22.090  -3.851  1.00 15.21           C  
ATOM   4514  OD1 ASN A 302       9.215 -20.877  -4.092  1.00 15.21           O  
ATOM   4515  ND2 ASN A 302      10.301 -22.710  -3.402  1.00 15.21           N  
ATOM   4516  H   ASN A 302       7.400 -23.069  -1.588  1.00  7.90           H  
ATOM   4517  HA  ASN A 302       6.874 -21.144  -3.680  1.00 12.17           H  
ATOM   4518 1HB  ASN A 302       8.124 -23.881  -3.590  1.00 18.25           H  
ATOM   4519 2HB  ASN A 302       7.831 -23.056  -5.118  1.00 18.25           H  
ATOM   4520 1HD2 ASN A 302      11.147 -22.198  -3.226  1.00 18.25           H  
ATOM   4521 2HD2 ASN A 302      10.266 -23.691  -3.215  1.00 18.25           H  
ATOM   4522  N   ASP A 303       4.600 -23.302  -3.266  1.00  7.03           N  
ATOM   4523  CA  ASP A 303       3.283 -23.686  -3.747  1.00  7.27           C  
ATOM   4524  C   ASP A 303       2.266 -22.594  -3.420  1.00  6.57           C  
ATOM   4525  O   ASP A 303       1.077 -22.735  -3.716  1.00  7.19           O  
ATOM   4526  CB  ASP A 303       2.849 -25.021  -3.144  1.00 10.90           C  
ATOM   4527  CG  ASP A 303       3.679 -26.191  -3.655  1.00 10.90           C  
ATOM   4528  OD1 ASP A 303       4.150 -26.117  -4.766  1.00 10.90           O  
ATOM   4529  OD2 ASP A 303       3.824 -27.151  -2.937  1.00 10.90           O  
ATOM   4530  H   ASP A 303       4.822 -23.493  -2.298  1.00  8.44           H  
ATOM   4531  HA  ASP A 303       3.327 -23.797  -4.830  1.00  8.72           H  
ATOM   4532 1HB  ASP A 303       2.937 -24.978  -2.058  1.00 13.09           H  
ATOM   4533 2HB  ASP A 303       1.800 -25.206  -3.381  1.00 13.09           H  
ATOM   4534  N   LEU A 304       2.745 -21.499  -2.822  1.00  6.20           N  
ATOM   4535  CA  LEU A 304       1.909 -20.378  -2.464  1.00  6.22           C  
ATOM   4536  C   LEU A 304       2.174 -19.193  -3.371  1.00  5.15           C  
ATOM   4537  O   LEU A 304       3.272 -19.018  -3.899  1.00  6.41           O  
ATOM   4538  CB  LEU A 304       2.167 -19.978  -1.011  1.00  9.33           C  
ATOM   4539  CG  LEU A 304       1.912 -21.067   0.033  1.00  9.33           C  
ATOM   4540  CD1 LEU A 304       2.341 -20.563   1.394  1.00  9.33           C  
ATOM   4541  CD2 LEU A 304       0.436 -21.412   0.033  1.00  9.33           C  
ATOM   4542  H   LEU A 304       3.725 -21.414  -2.590  1.00  7.44           H  
ATOM   4543  HA  LEU A 304       0.868 -20.674  -2.573  1.00  7.46           H  
ATOM   4544 1HB  LEU A 304       3.205 -19.673  -0.919  1.00 11.20           H  
ATOM   4545 2HB  LEU A 304       1.534 -19.125  -0.764  1.00 11.20           H  
ATOM   4546  HG  LEU A 304       2.498 -21.955  -0.204  1.00 11.20           H  
ATOM   4547 1HD1 LEU A 304       2.164 -21.334   2.144  1.00 11.20           H  
ATOM   4548 2HD1 LEU A 304       3.400 -20.320   1.364  1.00 11.20           H  
ATOM   4549 3HD1 LEU A 304       1.772 -19.671   1.645  1.00 11.20           H  
ATOM   4550 1HD2 LEU A 304       0.244 -22.180   0.780  1.00 11.20           H  
ATOM   4551 2HD2 LEU A 304      -0.143 -20.521   0.273  1.00 11.20           H  
ATOM   4552 3HD2 LEU A 304       0.147 -21.778  -0.952  1.00 11.20           H  
ATOM   4553  N   PHE A 305       1.146 -18.397  -3.543  1.00  4.73           N  
ATOM   4554  CA  PHE A 305       1.154 -17.199  -4.353  1.00  5.22           C  
ATOM   4555  C   PHE A 305       1.529 -16.004  -3.471  1.00  3.39           C  
ATOM   4556  O   PHE A 305       1.007 -15.880  -2.370  1.00  5.75           O  
ATOM   4557  CB  PHE A 305      -0.239 -17.103  -4.921  1.00  7.83           C  
ATOM   4558  CG  PHE A 305      -0.459 -16.058  -5.916  1.00  7.83           C  
ATOM   4559  CD1 PHE A 305       0.294 -16.085  -7.065  1.00  7.83           C  
ATOM   4560  CD2 PHE A 305      -1.450 -15.107  -5.751  1.00  7.83           C  
ATOM   4561  CE1 PHE A 305       0.051 -15.185  -8.054  1.00  7.83           C  
ATOM   4562  CE2 PHE A 305      -1.694 -14.201  -6.751  1.00  7.83           C  
ATOM   4563  CZ  PHE A 305      -0.946 -14.273  -7.906  1.00  7.83           C  
ATOM   4564  H   PHE A 305       0.281 -18.654  -3.086  1.00  5.68           H  
ATOM   4565  HA  PHE A 305       1.887 -17.307  -5.154  1.00  6.26           H  
ATOM   4566 1HB  PHE A 305      -0.494 -18.055  -5.383  1.00  9.40           H  
ATOM   4567 2HB  PHE A 305      -0.949 -16.946  -4.116  1.00  9.40           H  
ATOM   4568  HD1 PHE A 305       1.069 -16.843  -7.188  1.00  9.40           H  
ATOM   4569  HD2 PHE A 305      -2.047 -15.099  -4.839  1.00  9.40           H  
ATOM   4570  HE1 PHE A 305       0.632 -15.196  -8.970  1.00  9.40           H  
ATOM   4571  HE2 PHE A 305      -2.484 -13.458  -6.648  1.00  9.40           H  
ATOM   4572  HZ  PHE A 305      -1.126 -13.606  -8.732  1.00  9.40           H  
ATOM   4573  N   TRP A 306       2.453 -15.148  -3.907  1.00  5.70           N  
ATOM   4574  CA  TRP A 306       2.897 -14.090  -2.999  1.00  6.07           C  
ATOM   4575  C   TRP A 306       2.643 -12.652  -3.466  1.00  6.52           C  
ATOM   4576  O   TRP A 306       2.883 -12.301  -4.620  1.00 18.22           O  
ATOM   4577  CB  TRP A 306       4.388 -14.269  -2.749  1.00  9.11           C  
ATOM   4578  CG  TRP A 306       4.697 -15.583  -2.117  1.00  9.11           C  
ATOM   4579  CD1 TRP A 306       5.123 -16.712  -2.748  1.00  9.11           C  
ATOM   4580  CD2 TRP A 306       4.556 -15.930  -0.726  1.00  9.11           C  
ATOM   4581  NE1 TRP A 306       5.267 -17.731  -1.844  1.00  9.11           N  
ATOM   4582  CE2 TRP A 306       4.921 -17.272  -0.603  1.00  9.11           C  
ATOM   4583  CE3 TRP A 306       4.146 -15.223   0.405  1.00  9.11           C  
ATOM   4584  CZ2 TRP A 306       4.890 -17.928   0.611  1.00  9.11           C  
ATOM   4585  CZ3 TRP A 306       4.114 -15.884   1.620  1.00  9.11           C  
ATOM   4586  CH2 TRP A 306       4.474 -17.203   1.720  1.00  9.11           C  
ATOM   4587  H   TRP A 306       2.857 -15.245  -4.828  1.00  6.84           H  
ATOM   4588  HA  TRP A 306       2.378 -14.223  -2.051  1.00  7.28           H  
ATOM   4589 1HB  TRP A 306       4.932 -14.198  -3.691  1.00 10.93           H  
ATOM   4590 2HB  TRP A 306       4.745 -13.479  -2.091  1.00 10.93           H  
ATOM   4591  HD1 TRP A 306       5.313 -16.794  -3.815  1.00 10.93           H  
ATOM   4592  HE1 TRP A 306       5.567 -18.675  -2.056  1.00 10.93           H  
ATOM   4593  HE3 TRP A 306       3.853 -14.176   0.330  1.00 10.93           H  
ATOM   4594  HZ2 TRP A 306       5.167 -18.975   0.709  1.00 10.93           H  
ATOM   4595  HZ3 TRP A 306       3.788 -15.321   2.491  1.00 10.93           H  
ATOM   4596  HH2 TRP A 306       4.432 -17.695   2.691  1.00 10.93           H  
ATOM   4597  N   ALA A 307       2.208 -11.817  -2.519  1.00  2.12           N  
ATOM   4598  CA  ALA A 307       1.960 -10.392  -2.727  1.00  1.71           C  
ATOM   4599  C   ALA A 307       2.620  -9.611  -1.593  1.00  1.41           C  
ATOM   4600  O   ALA A 307       1.956  -8.912  -0.828  1.00  2.65           O  
ATOM   4601  CB  ALA A 307       0.465 -10.103  -2.789  1.00  2.56           C  
ATOM   4602  H   ALA A 307       2.011 -12.194  -1.602  1.00  2.54           H  
ATOM   4603  HA  ALA A 307       2.424 -10.091  -3.666  1.00  2.05           H  
ATOM   4604 1HB  ALA A 307       0.305  -9.037  -2.952  1.00  3.08           H  
ATOM   4605 2HB  ALA A 307       0.020 -10.666  -3.607  1.00  3.08           H  
ATOM   4606 3HB  ALA A 307      -0.003 -10.401  -1.854  1.00  3.08           H  
ATOM   4607  N   VAL A 308       3.929  -9.777  -1.470  1.00  0.91           N  
ATOM   4608  CA  VAL A 308       4.705  -9.145  -0.412  1.00  0.76           C  
ATOM   4609  C   VAL A 308       5.064  -7.694  -0.710  1.00  0.62           C  
ATOM   4610  O   VAL A 308       5.648  -7.389  -1.753  1.00  0.57           O  
ATOM   4611  CB  VAL A 308       5.992  -9.944  -0.176  1.00  1.14           C  
ATOM   4612  CG1 VAL A 308       6.842  -9.243   0.853  1.00  1.14           C  
ATOM   4613  CG2 VAL A 308       5.644 -11.356   0.279  1.00  1.14           C  
ATOM   4614  H   VAL A 308       4.409 -10.364  -2.137  1.00  1.09           H  
ATOM   4615  HA  VAL A 308       4.110  -9.171   0.501  1.00  0.91           H  
ATOM   4616  HB  VAL A 308       6.563  -9.985  -1.102  1.00  1.37           H  
ATOM   4617 1HG1 VAL A 308       7.762  -9.800   1.005  1.00  1.37           H  
ATOM   4618 2HG1 VAL A 308       7.083  -8.240   0.503  1.00  1.37           H  
ATOM   4619 3HG1 VAL A 308       6.295  -9.180   1.792  1.00  1.37           H  
ATOM   4620 1HG2 VAL A 308       6.560 -11.923   0.439  1.00  1.37           H  
ATOM   4621 2HG2 VAL A 308       5.080 -11.309   1.209  1.00  1.37           H  
ATOM   4622 3HG2 VAL A 308       5.042 -11.847  -0.485  1.00  1.37           H  
ATOM   4623  N   HIS A 309       4.721  -6.806   0.225  1.00  0.64           N  
ATOM   4624  CA  HIS A 309       5.011  -5.386   0.087  1.00  0.60           C  
ATOM   4625  C   HIS A 309       6.510  -5.133  -0.057  1.00  0.58           C  
ATOM   4626  O   HIS A 309       7.280  -5.382   0.870  1.00  0.72           O  
ATOM   4627  CB  HIS A 309       4.527  -4.600   1.303  1.00  0.90           C  
ATOM   4628  CG  HIS A 309       4.657  -3.130   1.116  1.00  0.90           C  
ATOM   4629  ND1 HIS A 309       5.878  -2.495   1.044  1.00  0.90           N  
ATOM   4630  CD2 HIS A 309       3.721  -2.166   0.977  1.00  0.90           C  
ATOM   4631  CE1 HIS A 309       5.684  -1.202   0.857  1.00  0.90           C  
ATOM   4632  NE2 HIS A 309       4.386  -0.979   0.815  1.00  0.90           N  
ATOM   4633  H   HIS A 309       4.234  -7.120   1.048  1.00  0.77           H  
ATOM   4634  HA  HIS A 309       4.484  -5.008  -0.780  1.00  0.72           H  
ATOM   4635 1HB  HIS A 309       3.480  -4.827   1.499  1.00  1.08           H  
ATOM   4636 2HB  HIS A 309       5.100  -4.892   2.183  1.00  1.08           H  
ATOM   4637  HD2 HIS A 309       2.640  -2.302   0.986  1.00  1.08           H  
ATOM   4638  HE1 HIS A 309       6.462  -0.450   0.759  1.00  1.08           H  
ATOM   4639  HE2 HIS A 309       3.939  -0.081   0.684  1.00  1.08           H  
ATOM   4640  N   PRO A 310       6.942  -4.570  -1.175  1.00  0.54           N  
ATOM   4641  CA  PRO A 310       8.305  -4.256  -1.525  1.00  0.62           C  
ATOM   4642  C   PRO A 310       8.779  -2.956  -0.913  1.00  0.64           C  
ATOM   4643  O   PRO A 310       8.961  -1.967  -1.625  1.00  0.73           O  
ATOM   4644  CB  PRO A 310       8.258  -4.167  -3.019  1.00  0.93           C  
ATOM   4645  CG  PRO A 310       6.902  -3.654  -3.324  1.00  0.93           C  
ATOM   4646  CD  PRO A 310       6.019  -4.272  -2.281  1.00  0.93           C  
ATOM   4647  HA  PRO A 310       8.954  -5.085  -1.208  1.00  0.74           H  
ATOM   4648 1HB  PRO A 310       9.066  -3.504  -3.343  1.00  1.12           H  
ATOM   4649 2HB  PRO A 310       8.441  -5.153  -3.463  1.00  1.12           H  
ATOM   4650 1HG  PRO A 310       6.902  -2.556  -3.287  1.00  1.12           H  
ATOM   4651 2HG  PRO A 310       6.610  -3.939  -4.346  1.00  1.12           H  
ATOM   4652 1HD  PRO A 310       5.267  -3.548  -1.943  1.00  1.12           H  
ATOM   4653 2HD  PRO A 310       5.559  -5.192  -2.665  1.00  1.12           H  
ATOM   4654  N   GLY A 311       8.988  -2.960   0.400  1.00  0.68           N  
ATOM   4655  CA  GLY A 311       9.487  -1.775   1.092  1.00  0.84           C  
ATOM   4656  C   GLY A 311      10.792  -1.303   0.446  1.00  0.75           C  
ATOM   4657  O   GLY A 311      10.982  -0.108   0.191  1.00  1.35           O  
ATOM   4658  H   GLY A 311       8.780  -3.811   0.913  1.00  0.82           H  
ATOM   4659 1HA  GLY A 311       8.739  -0.989   1.052  1.00  1.01           H  
ATOM   4660 2HA  GLY A 311       9.655  -2.006   2.142  1.00  1.01           H  
ATOM   4661  N   SER A 312      11.656  -2.270   0.144  1.00  0.74           N  
ATOM   4662  CA  SER A 312      12.913  -2.040  -0.539  1.00  0.83           C  
ATOM   4663  C   SER A 312      13.332  -3.301  -1.263  1.00  0.73           C  
ATOM   4664  O   SER A 312      12.855  -4.392  -0.937  1.00  1.27           O  
ATOM   4665  CB  SER A 312      14.003  -1.666   0.443  1.00  1.24           C  
ATOM   4666  OG  SER A 312      14.343  -2.754   1.268  1.00  1.24           O  
ATOM   4667  H   SER A 312      11.420  -3.218   0.399  1.00  0.89           H  
ATOM   4668  HA  SER A 312      12.782  -1.239  -1.269  1.00  1.00           H  
ATOM   4669 1HB  SER A 312      14.884  -1.325  -0.098  1.00  1.49           H  
ATOM   4670 2HB  SER A 312      13.659  -0.836   1.059  1.00  1.49           H  
ATOM   4671  HG  SER A 312      14.944  -2.402   1.930  1.00  1.49           H  
ATOM   4672  N   ARG A 313      14.256  -3.150  -2.210  1.00  0.89           N  
ATOM   4673  CA  ARG A 313      14.821  -4.287  -2.920  1.00  1.03           C  
ATOM   4674  C   ARG A 313      15.413  -5.281  -1.945  1.00  1.16           C  
ATOM   4675  O   ARG A 313      15.214  -6.487  -2.087  1.00  1.43           O  
ATOM   4676  CB  ARG A 313      15.898  -3.863  -3.899  1.00  1.54           C  
ATOM   4677  CG  ARG A 313      16.542  -5.038  -4.612  1.00  1.54           C  
ATOM   4678  CD  ARG A 313      17.652  -4.637  -5.507  1.00  1.54           C  
ATOM   4679  NE  ARG A 313      18.720  -3.958  -4.792  1.00  1.54           N  
ATOM   4680  CZ  ARG A 313      19.658  -4.547  -4.024  1.00  1.54           C  
ATOM   4681  NH1 ARG A 313      19.662  -5.849  -3.821  1.00  1.54           N  
ATOM   4682  NH2 ARG A 313      20.589  -3.796  -3.461  1.00  1.54           N  
ATOM   4683  H   ARG A 313      14.583  -2.221  -2.434  1.00  1.07           H  
ATOM   4684  HA  ARG A 313      14.026  -4.779  -3.474  1.00  1.24           H  
ATOM   4685 1HB  ARG A 313      15.472  -3.206  -4.654  1.00  1.85           H  
ATOM   4686 2HB  ARG A 313      16.681  -3.311  -3.380  1.00  1.85           H  
ATOM   4687 1HG  ARG A 313      16.941  -5.730  -3.871  1.00  1.85           H  
ATOM   4688 2HG  ARG A 313      15.791  -5.551  -5.214  1.00  1.85           H  
ATOM   4689 1HD  ARG A 313      18.071  -5.524  -5.981  1.00  1.85           H  
ATOM   4690 2HD  ARG A 313      17.273  -3.961  -6.273  1.00  1.85           H  
ATOM   4691  HE  ARG A 313      18.774  -2.951  -4.899  1.00  1.85           H  
ATOM   4692 1HH1 ARG A 313      18.948  -6.448  -4.224  1.00  1.85           H  
ATOM   4693 2HH1 ARG A 313      20.374  -6.265  -3.239  1.00  1.85           H  
ATOM   4694 1HH2 ARG A 313      20.587  -2.797  -3.612  1.00  1.85           H  
ATOM   4695 2HH2 ARG A 313      21.298  -4.219  -2.881  1.00  1.85           H  
ATOM   4696  N   GLY A 314      16.150  -4.755  -0.963  1.00  1.47           N  
ATOM   4697  CA  GLY A 314      16.795  -5.550   0.067  1.00  2.19           C  
ATOM   4698  C   GLY A 314      15.806  -6.428   0.813  1.00  1.26           C  
ATOM   4699  O   GLY A 314      16.097  -7.598   1.058  1.00  1.93           O  
ATOM   4700  H   GLY A 314      16.265  -3.752  -0.930  1.00  1.76           H  
ATOM   4701 1HA  GLY A 314      17.564  -6.174  -0.390  1.00  2.63           H  
ATOM   4702 2HA  GLY A 314      17.300  -4.889   0.770  1.00  2.63           H  
ATOM   4703  N   ILE A 315      14.632  -5.886   1.164  1.00  1.68           N  
ATOM   4704  CA  ILE A 315      13.629  -6.716   1.834  1.00  1.53           C  
ATOM   4705  C   ILE A 315      13.185  -7.872   0.964  1.00  1.54           C  
ATOM   4706  O   ILE A 315      13.083  -9.004   1.440  1.00  2.48           O  
ATOM   4707  CB  ILE A 315      12.364  -5.940   2.226  1.00  2.29           C  
ATOM   4708  CG1 ILE A 315      12.645  -4.936   3.330  1.00  2.29           C  
ATOM   4709  CG2 ILE A 315      11.279  -6.913   2.664  1.00  2.29           C  
ATOM   4710  CD1 ILE A 315      11.492  -3.996   3.535  1.00  2.29           C  
ATOM   4711  H   ILE A 315      14.441  -4.901   0.979  1.00  2.02           H  
ATOM   4712  HA  ILE A 315      14.073  -7.126   2.740  1.00  1.84           H  
ATOM   4713  HB  ILE A 315      12.009  -5.377   1.364  1.00  2.75           H  
ATOM   4714 1HG1 ILE A 315      12.830  -5.465   4.263  1.00  2.75           H  
ATOM   4715 2HG1 ILE A 315      13.532  -4.355   3.079  1.00  2.75           H  
ATOM   4716 1HG2 ILE A 315      10.377  -6.359   2.921  1.00  2.75           H  
ATOM   4717 2HG2 ILE A 315      11.059  -7.606   1.853  1.00  2.75           H  
ATOM   4718 3HG2 ILE A 315      11.625  -7.470   3.533  1.00  2.75           H  
ATOM   4719 1HD1 ILE A 315      11.729  -3.302   4.328  1.00  2.75           H  
ATOM   4720 2HD1 ILE A 315      11.307  -3.446   2.614  1.00  2.75           H  
ATOM   4721 3HD1 ILE A 315      10.603  -4.564   3.805  1.00  2.75           H  
ATOM   4722  N   MET A 316      12.903  -7.586  -0.307  1.00  1.49           N  
ATOM   4723  CA  MET A 316      12.435  -8.629  -1.210  1.00  2.06           C  
ATOM   4724  C   MET A 316      13.479  -9.712  -1.419  1.00  1.72           C  
ATOM   4725  O   MET A 316      13.154 -10.899  -1.404  1.00  1.96           O  
ATOM   4726  CB  MET A 316      12.071  -8.043  -2.569  1.00  3.09           C  
ATOM   4727  CG  MET A 316      10.827  -7.177  -2.604  1.00  3.09           C  
ATOM   4728  SD  MET A 316      10.368  -6.767  -4.296  1.00  3.09           S  
ATOM   4729  CE  MET A 316      11.687  -5.638  -4.725  1.00  3.09           C  
ATOM   4730  H   MET A 316      12.998  -6.630  -0.642  1.00  1.79           H  
ATOM   4731  HA  MET A 316      11.553  -9.096  -0.772  1.00  2.47           H  
ATOM   4732 1HB  MET A 316      12.900  -7.439  -2.934  1.00  3.71           H  
ATOM   4733 2HB  MET A 316      11.924  -8.856  -3.282  1.00  3.71           H  
ATOM   4734 1HG  MET A 316       9.996  -7.702  -2.133  1.00  3.71           H  
ATOM   4735 2HG  MET A 316      11.006  -6.251  -2.057  1.00  3.71           H  
ATOM   4736 1HE  MET A 316      11.550  -5.289  -5.749  1.00  3.71           H  
ATOM   4737 2HE  MET A 316      11.673  -4.785  -4.045  1.00  3.71           H  
ATOM   4738 3HE  MET A 316      12.645  -6.153  -4.642  1.00  3.71           H  
ATOM   4739  N   ASP A 317      14.730  -9.298  -1.607  1.00  1.43           N  
ATOM   4740  CA  ASP A 317      15.812 -10.235  -1.844  1.00  1.32           C  
ATOM   4741  C   ASP A 317      16.095 -11.093  -0.623  1.00  1.35           C  
ATOM   4742  O   ASP A 317      16.244 -12.309  -0.740  1.00  1.36           O  
ATOM   4743  CB  ASP A 317      17.085  -9.484  -2.263  1.00  1.98           C  
ATOM   4744  CG  ASP A 317      17.000  -8.883  -3.669  1.00  1.98           C  
ATOM   4745  OD1 ASP A 317      16.104  -9.246  -4.396  1.00  1.98           O  
ATOM   4746  OD2 ASP A 317      17.839  -8.081  -4.012  1.00  1.98           O  
ATOM   4747  H   ASP A 317      14.933  -8.308  -1.607  1.00  1.72           H  
ATOM   4748  HA  ASP A 317      15.520 -10.897  -2.658  1.00  1.58           H  
ATOM   4749 1HB  ASP A 317      17.279  -8.679  -1.553  1.00  2.38           H  
ATOM   4750 2HB  ASP A 317      17.936 -10.164  -2.226  1.00  2.38           H  
ATOM   4751  N   GLN A 318      16.156 -10.461   0.546  1.00  1.52           N  
ATOM   4752  CA  GLN A 318      16.459 -11.171   1.773  1.00  1.72           C  
ATOM   4753  C   GLN A 318      15.347 -12.151   2.137  1.00  1.67           C  
ATOM   4754  O   GLN A 318      15.624 -13.243   2.636  1.00  2.00           O  
ATOM   4755  CB  GLN A 318      16.687 -10.171   2.908  1.00  2.58           C  
ATOM   4756  CG  GLN A 318      17.251 -10.784   4.170  1.00  2.58           C  
ATOM   4757  CD  GLN A 318      18.651 -11.331   3.971  1.00  2.58           C  
ATOM   4758  OE1 GLN A 318      19.536 -10.639   3.462  1.00  2.58           O  
ATOM   4759  NE2 GLN A 318      18.862 -12.578   4.375  1.00  2.58           N  
ATOM   4760  H   GLN A 318      16.020  -9.461   0.590  1.00  1.82           H  
ATOM   4761  HA  GLN A 318      17.375 -11.741   1.624  1.00  2.06           H  
ATOM   4762 1HB  GLN A 318      17.375  -9.394   2.574  1.00  3.10           H  
ATOM   4763 2HB  GLN A 318      15.745  -9.685   3.161  1.00  3.10           H  
ATOM   4764 1HG  GLN A 318      17.271 -10.039   4.964  1.00  3.10           H  
ATOM   4765 2HG  GLN A 318      16.621 -11.621   4.447  1.00  3.10           H  
ATOM   4766 1HE2 GLN A 318      19.768 -12.992   4.270  1.00  3.10           H  
ATOM   4767 2HE2 GLN A 318      18.117 -13.105   4.783  1.00  3.10           H  
ATOM   4768  N   LEU A 319      14.095 -11.767   1.874  1.00  1.52           N  
ATOM   4769  CA  LEU A 319      12.968 -12.632   2.167  1.00  1.71           C  
ATOM   4770  C   LEU A 319      12.958 -13.841   1.229  1.00  1.64           C  
ATOM   4771  O   LEU A 319      12.739 -14.967   1.673  1.00  2.09           O  
ATOM   4772  CB  LEU A 319      11.657 -11.859   2.063  1.00  2.56           C  
ATOM   4773  CG  LEU A 319      10.427 -12.662   2.469  1.00  2.56           C  
ATOM   4774  CD1 LEU A 319      10.624 -13.116   3.905  1.00  2.56           C  
ATOM   4775  CD2 LEU A 319       9.183 -11.803   2.342  1.00  2.56           C  
ATOM   4776  H   LEU A 319      13.909 -10.850   1.486  1.00  1.82           H  
ATOM   4777  HA  LEU A 319      13.070 -12.991   3.189  1.00  2.05           H  
ATOM   4778 1HB  LEU A 319      11.715 -10.980   2.704  1.00  3.08           H  
ATOM   4779 2HB  LEU A 319      11.521 -11.529   1.033  1.00  3.08           H  
ATOM   4780  HG  LEU A 319      10.331 -13.543   1.836  1.00  3.08           H  
ATOM   4781 1HD1 LEU A 319       9.763 -13.698   4.226  1.00  3.08           H  
ATOM   4782 2HD1 LEU A 319      11.521 -13.729   3.970  1.00  3.08           H  
ATOM   4783 3HD1 LEU A 319      10.734 -12.244   4.548  1.00  3.08           H  
ATOM   4784 1HD2 LEU A 319       8.308 -12.380   2.645  1.00  3.08           H  
ATOM   4785 2HD2 LEU A 319       9.278 -10.925   2.980  1.00  3.08           H  
ATOM   4786 3HD2 LEU A 319       9.070 -11.490   1.304  1.00  3.08           H  
ATOM   4787  N   ASP A 320      13.215 -13.614  -0.062  1.00  1.38           N  
ATOM   4788  CA  ASP A 320      13.298 -14.721  -1.012  1.00  1.55           C  
ATOM   4789  C   ASP A 320      14.390 -15.702  -0.613  1.00  1.84           C  
ATOM   4790  O   ASP A 320      14.220 -16.916  -0.731  1.00  2.32           O  
ATOM   4791  CB  ASP A 320      13.548 -14.205  -2.432  1.00  2.33           C  
ATOM   4792  CG  ASP A 320      12.307 -13.572  -3.034  1.00  2.33           C  
ATOM   4793  OD1 ASP A 320      11.253 -13.822  -2.508  1.00  2.33           O  
ATOM   4794  OD2 ASP A 320      12.408 -12.842  -3.994  1.00  2.33           O  
ATOM   4795  H   ASP A 320      13.356 -12.670  -0.401  1.00  1.66           H  
ATOM   4796  HA  ASP A 320      12.346 -15.252  -1.004  1.00  1.86           H  
ATOM   4797 1HB  ASP A 320      14.349 -13.465  -2.418  1.00  2.79           H  
ATOM   4798 2HB  ASP A 320      13.869 -15.028  -3.071  1.00  2.79           H  
ATOM   4799  N   LYS A 321      15.515 -15.181  -0.123  1.00  1.88           N  
ATOM   4800  CA  LYS A 321      16.597 -16.041   0.317  1.00  2.81           C  
ATOM   4801  C   LYS A 321      16.228 -16.861   1.553  1.00  2.81           C  
ATOM   4802  O   LYS A 321      16.393 -18.081   1.556  1.00  3.90           O  
ATOM   4803  CB  LYS A 321      17.843 -15.204   0.607  1.00  4.21           C  
ATOM   4804  CG  LYS A 321      18.521 -14.635  -0.632  1.00  4.21           C  
ATOM   4805  CD  LYS A 321      19.718 -13.774  -0.261  1.00  4.21           C  
ATOM   4806  CE  LYS A 321      20.385 -13.192  -1.499  1.00  4.21           C  
ATOM   4807  NZ  LYS A 321      21.553 -12.335  -1.151  1.00  4.21           N  
ATOM   4808  H   LYS A 321      15.633 -14.175  -0.075  1.00  2.26           H  
ATOM   4809  HA  LYS A 321      16.827 -16.739  -0.488  1.00  3.37           H  
ATOM   4810 1HB  LYS A 321      17.579 -14.368   1.254  1.00  5.06           H  
ATOM   4811 2HB  LYS A 321      18.575 -15.812   1.139  1.00  5.06           H  
ATOM   4812 1HG  LYS A 321      18.864 -15.457  -1.261  1.00  5.06           H  
ATOM   4813 2HG  LYS A 321      17.812 -14.042  -1.205  1.00  5.06           H  
ATOM   4814 1HD  LYS A 321      19.393 -12.957   0.384  1.00  5.06           H  
ATOM   4815 2HD  LYS A 321      20.446 -14.376   0.283  1.00  5.06           H  
ATOM   4816 1HE  LYS A 321      20.723 -14.006  -2.139  1.00  5.06           H  
ATOM   4817 2HE  LYS A 321      19.659 -12.592  -2.048  1.00  5.06           H  
ATOM   4818 1HZ  LYS A 321      21.967 -11.969  -1.997  1.00  5.06           H  
ATOM   4819 2HZ  LYS A 321      21.246 -11.569  -0.568  1.00  5.06           H  
ATOM   4820 3HZ  LYS A 321      22.237 -12.885  -0.652  1.00  5.06           H  
ATOM   4821  N   THR A 322      15.685 -16.215   2.590  1.00  2.60           N  
ATOM   4822  CA  THR A 322      15.366 -16.949   3.816  1.00  2.89           C  
ATOM   4823  C   THR A 322      14.209 -17.929   3.650  1.00  2.79           C  
ATOM   4824  O   THR A 322      14.170 -18.956   4.328  1.00  4.49           O  
ATOM   4825  CB  THR A 322      15.042 -15.995   4.982  1.00  4.33           C  
ATOM   4826  OG1 THR A 322      15.194 -16.701   6.221  1.00  4.33           O  
ATOM   4827  CG2 THR A 322      13.616 -15.485   4.888  1.00  4.33           C  
ATOM   4828  H   THR A 322      15.537 -15.214   2.551  1.00  3.12           H  
ATOM   4829  HA  THR A 322      16.245 -17.528   4.098  1.00  3.47           H  
ATOM   4830  HB  THR A 322      15.731 -15.152   4.962  1.00  5.20           H  
ATOM   4831  HG1 THR A 322      14.953 -16.124   6.951  1.00  5.20           H  
ATOM   4832 1HG2 THR A 322      13.413 -14.818   5.722  1.00  5.20           H  
ATOM   4833 2HG2 THR A 322      13.488 -14.947   3.956  1.00  5.20           H  
ATOM   4834 3HG2 THR A 322      12.922 -16.323   4.926  1.00  5.20           H  
ATOM   4835  N   LEU A 323      13.286 -17.643   2.733  1.00  1.92           N  
ATOM   4836  CA  LEU A 323      12.173 -18.548   2.509  1.00  2.38           C  
ATOM   4837  C   LEU A 323      12.447 -19.504   1.350  1.00  2.75           C  
ATOM   4838  O   LEU A 323      11.568 -20.279   0.977  1.00  3.67           O  
ATOM   4839  CB  LEU A 323      10.885 -17.771   2.201  1.00  3.57           C  
ATOM   4840  CG  LEU A 323      10.346 -16.807   3.265  1.00  3.57           C  
ATOM   4841  CD1 LEU A 323       9.089 -16.153   2.710  1.00  3.57           C  
ATOM   4842  CD2 LEU A 323      10.062 -17.537   4.566  1.00  3.57           C  
ATOM   4843  H   LEU A 323      13.330 -16.779   2.209  1.00  2.30           H  
ATOM   4844  HA  LEU A 323      12.022 -19.136   3.412  1.00  2.86           H  
ATOM   4845 1HB  LEU A 323      11.074 -17.168   1.317  1.00  4.28           H  
ATOM   4846 2HB  LEU A 323      10.094 -18.483   1.967  1.00  4.28           H  
ATOM   4847  HG  LEU A 323      11.081 -16.025   3.448  1.00  4.28           H  
ATOM   4848 1HD1 LEU A 323       8.693 -15.445   3.437  1.00  4.28           H  
ATOM   4849 2HD1 LEU A 323       9.330 -15.628   1.786  1.00  4.28           H  
ATOM   4850 3HD1 LEU A 323       8.341 -16.919   2.508  1.00  4.28           H  
ATOM   4851 1HD2 LEU A 323       9.680 -16.830   5.303  1.00  4.28           H  
ATOM   4852 2HD2 LEU A 323       9.318 -18.312   4.391  1.00  4.28           H  
ATOM   4853 3HD2 LEU A 323      10.980 -17.990   4.939  1.00  4.28           H  
ATOM   4854  N   GLN A 324      13.651 -19.440   0.764  1.00  2.64           N  
ATOM   4855  CA  GLN A 324      14.015 -20.276  -0.378  1.00  3.20           C  
ATOM   4856  C   GLN A 324      12.961 -20.236  -1.486  1.00  3.04           C  
ATOM   4857  O   GLN A 324      12.543 -21.282  -1.993  1.00  3.75           O  
ATOM   4858  CB  GLN A 324      14.242 -21.716   0.085  1.00  4.80           C  
ATOM   4859  CG  GLN A 324      15.414 -21.871   1.038  1.00  4.80           C  
ATOM   4860  CD  GLN A 324      16.751 -21.693   0.343  1.00  4.80           C  
ATOM   4861  OE1 GLN A 324      17.152 -22.528  -0.473  1.00  4.80           O  
ATOM   4862  NE2 GLN A 324      17.446 -20.605   0.656  1.00  4.80           N  
ATOM   4863  H   GLN A 324      14.365 -18.814   1.113  1.00  3.17           H  
ATOM   4864  HA  GLN A 324      14.948 -19.896  -0.793  1.00  3.84           H  
ATOM   4865 1HB  GLN A 324      13.347 -22.087   0.585  1.00  5.76           H  
ATOM   4866 2HB  GLN A 324      14.423 -22.353  -0.781  1.00  5.76           H  
ATOM   4867 1HG  GLN A 324      15.334 -21.117   1.821  1.00  5.76           H  
ATOM   4868 2HG  GLN A 324      15.385 -22.868   1.476  1.00  5.76           H  
ATOM   4869 1HE2 GLN A 324      18.333 -20.438   0.225  1.00  5.76           H  
ATOM   4870 2HE2 GLN A 324      17.081 -19.947   1.318  1.00  5.76           H  
ATOM   4871  N   LEU A 325      12.548 -19.027  -1.864  1.00  2.44           N  
ATOM   4872  CA  LEU A 325      11.551 -18.855  -2.906  1.00  2.37           C  
ATOM   4873  C   LEU A 325      12.168 -18.800  -4.281  1.00  2.12           C  
ATOM   4874  O   LEU A 325      13.277 -18.292  -4.459  1.00  2.15           O  
ATOM   4875  CB  LEU A 325      10.726 -17.578  -2.680  1.00  3.56           C  
ATOM   4876  CG  LEU A 325       9.881 -17.546  -1.407  1.00  3.56           C  
ATOM   4877  CD1 LEU A 325       9.196 -16.192  -1.266  1.00  3.56           C  
ATOM   4878  CD2 LEU A 325       8.849 -18.652  -1.471  1.00  3.56           C  
ATOM   4879  H   LEU A 325      12.946 -18.209  -1.422  1.00  2.93           H  
ATOM   4880  HA  LEU A 325      10.878 -19.707  -2.868  1.00  2.84           H  
ATOM   4881 1HB  LEU A 325      11.406 -16.728  -2.646  1.00  4.27           H  
ATOM   4882 2HB  LEU A 325      10.054 -17.443  -3.527  1.00  4.27           H  
ATOM   4883  HG  LEU A 325      10.522 -17.699  -0.546  1.00  4.27           H  
ATOM   4884 1HD1 LEU A 325       8.599 -16.180  -0.354  1.00  4.27           H  
ATOM   4885 2HD1 LEU A 325       9.949 -15.408  -1.213  1.00  4.27           H  
ATOM   4886 3HD1 LEU A 325       8.549 -16.019  -2.125  1.00  4.27           H  
ATOM   4887 1HD2 LEU A 325       8.253 -18.628  -0.563  1.00  4.27           H  
ATOM   4888 2HD2 LEU A 325       8.203 -18.499  -2.336  1.00  4.27           H  
ATOM   4889 3HD2 LEU A 325       9.350 -19.617  -1.558  1.00  4.27           H  
ATOM   4890  N   GLU A 326      11.432 -19.308  -5.258  1.00  2.39           N  
ATOM   4891  CA  GLU A 326      11.878 -19.244  -6.637  1.00  2.24           C  
ATOM   4892  C   GLU A 326      11.838 -17.780  -7.088  1.00  1.88           C  
ATOM   4893  O   GLU A 326      10.976 -17.029  -6.636  1.00  2.74           O  
ATOM   4894  CB  GLU A 326      10.998 -20.118  -7.534  1.00  3.36           C  
ATOM   4895  CG  GLU A 326      11.118 -21.610  -7.267  1.00  3.36           C  
ATOM   4896  CD  GLU A 326      10.224 -22.438  -8.148  1.00  3.36           C  
ATOM   4897  OE1 GLU A 326       9.426 -21.871  -8.856  1.00  3.36           O  
ATOM   4898  OE2 GLU A 326      10.341 -23.641  -8.116  1.00  3.36           O  
ATOM   4899  H   GLU A 326      10.544 -19.742  -5.027  1.00  2.87           H  
ATOM   4900  HA  GLU A 326      12.895 -19.618  -6.675  1.00  2.69           H  
ATOM   4901 1HB  GLU A 326       9.955 -19.846  -7.402  1.00  4.03           H  
ATOM   4902 2HB  GLU A 326      11.249 -19.946  -8.580  1.00  4.03           H  
ATOM   4903 1HG  GLU A 326      12.151 -21.913  -7.431  1.00  4.03           H  
ATOM   4904 2HG  GLU A 326      10.874 -21.803  -6.224  1.00  4.03           H  
ATOM   4905  N   PRO A 327      12.749 -17.356  -7.973  1.00  2.67           N  
ATOM   4906  CA  PRO A 327      12.937 -16.004  -8.511  1.00  4.39           C  
ATOM   4907  C   PRO A 327      11.655 -15.328  -8.996  1.00  4.07           C  
ATOM   4908  O   PRO A 327      11.519 -14.108  -8.897  1.00  8.61           O  
ATOM   4909  CB  PRO A 327      13.878 -16.238  -9.698  1.00  6.58           C  
ATOM   4910  CG  PRO A 327      14.671 -17.429  -9.307  1.00  6.58           C  
ATOM   4911  CD  PRO A 327      13.689 -18.314  -8.596  1.00  6.58           C  
ATOM   4912  HA  PRO A 327      13.428 -15.384  -7.747  1.00  5.27           H  
ATOM   4913 1HB  PRO A 327      13.295 -16.397 -10.617  1.00  7.90           H  
ATOM   4914 2HB  PRO A 327      14.502 -15.347  -9.863  1.00  7.90           H  
ATOM   4915 1HG  PRO A 327      15.105 -17.906 -10.198  1.00  7.90           H  
ATOM   4916 2HG  PRO A 327      15.513 -17.131  -8.665  1.00  7.90           H  
ATOM   4917 1HD  PRO A 327      13.160 -18.967  -9.306  1.00  7.90           H  
ATOM   4918 2HD  PRO A 327      14.235 -18.886  -7.835  1.00  7.90           H  
ATOM   4919  N   THR A 328      10.720 -16.109  -9.524  1.00  2.14           N  
ATOM   4920  CA  THR A 328       9.500 -15.538 -10.067  1.00  2.43           C  
ATOM   4921  C   THR A 328       8.354 -15.446  -9.060  1.00  2.32           C  
ATOM   4922  O   THR A 328       7.285 -14.935  -9.394  1.00  3.40           O  
ATOM   4923  CB  THR A 328       9.036 -16.344 -11.291  1.00  3.65           C  
ATOM   4924  OG1 THR A 328       8.761 -17.696 -10.904  1.00  3.65           O  
ATOM   4925  CG2 THR A 328      10.120 -16.339 -12.357  1.00  3.65           C  
ATOM   4926  H   THR A 328      10.865 -17.108  -9.572  1.00  2.57           H  
ATOM   4927  HA  THR A 328       9.727 -14.527 -10.400  1.00  2.92           H  
ATOM   4928  HB  THR A 328       8.128 -15.899 -11.697  1.00  4.37           H  
ATOM   4929  HG1 THR A 328       8.039 -17.709 -10.271  1.00  4.37           H  
ATOM   4930 1HG2 THR A 328       9.782 -16.911 -13.221  1.00  4.37           H
[truncated: 568,476 more chars]
