# Supplementary material for: The Cer-cqu gene cluster determines three key players in a β-diketone synthase polyketide pathway synthesizing aliphatics in epicuticular waxes
Source: J Exp Bot. 2016 Mar 9;67(9):2715–30. doi: 10.1093/jxb/erw105 (PMC4861019; doi:10.1093/jxb/erw105)
Supplement: Supplementary Data [file supp_erw105_Supp_Data_S2.pdb]

PFRMAT TS
TARGET Test-Q
AUTHOR BAKER-ROSETTASERVER
METHOD    ROSETTA provides both ab initio and
METHOD    comparative models of protein domains.
METHOD    Comparative models are built from structures
METHOD    detected and aligned by HHSEARCH, SPARKS, and
METHOD    Raptor. Loop regions are assembled from fragments and 
METHOD    optimized to fit the aligned template structures.
METHOD    De novo models are built using the Rosetta de
METHOD    novo protocol.  The procedure is fully automated.
MODEL     2
PARENT 1lzlA_207, 2vsaA_101
REMARK PARENT    1lzlA_207
REMARK PARSRC    alignment
REMARK SCORE     0.83
ATOM      1  N   MET     1      -4.326 -30.636  28.792  1.00400.00           N  
ATOM      2  CA  MET     1      -3.531 -29.434  29.036  1.00400.00           C  
ATOM      3  C   MET     1      -3.932 -28.709  30.322  1.00400.00           C  
ATOM      4  O   MET     1      -5.026 -28.152  30.392  1.00400.00           O  
ATOM      5  CB  MET     1      -3.677 -28.468  27.877  1.00600.00           C  
ATOM      6  CG  MET     1      -2.871 -27.190  28.018  1.00600.00           C  
ATOM      7  SD  MET     1      -1.094 -27.493  28.002  1.00600.00           S  
ATOM      8  CE  MET     1      -0.842 -27.922  26.282  1.00600.00           C  
ATOM      9 1H   MET     1      -4.142 -30.983  27.854  1.00480.00           H  
ATOM     10 2H   MET     1      -4.083 -31.344  29.469  1.00480.00           H  
ATOM     11 3H   MET     1      -5.308 -30.413  28.879  1.00480.00           H  
ATOM     12  HA  MET     1      -2.484 -29.724  29.101  1.00480.00           H  
ATOM     13 1HB  MET     1      -3.342 -28.956  26.979  1.00720.00           H  
ATOM     14 2HB  MET     1      -4.726 -28.201  27.743  1.00720.00           H  
ATOM     15 1HG  MET     1      -3.114 -26.512  27.201  1.00720.00           H  
ATOM     16 2HG  MET     1      -3.127 -26.700  28.957  1.00720.00           H  
ATOM     17 1HE  MET     1       0.213 -28.134  26.113  1.00720.00           H  
ATOM     18 2HE  MET     1      -1.433 -28.804  26.036  1.00720.00           H  
ATOM     19 3HE  MET     1      -1.149 -27.089  25.649  1.00720.00           H  
ATOM     20  N   PRO     2      -3.086 -28.746  31.357  1.00400.00           N  
ATOM     21  CA  PRO     2      -3.168 -27.987  32.601  1.00400.00           C  
ATOM     22  C   PRO     2      -3.216 -26.489  32.338  1.00400.00           C  
ATOM     23  O   PRO     2      -2.504 -25.972  31.479  1.00400.00           O  
ATOM     24  CB  PRO     2      -1.894 -28.396  33.352  1.00600.00           C  
ATOM     25  CG  PRO     2      -1.595 -29.765  32.841  1.00600.00           C  
ATOM     26  CD  PRO     2      -1.973 -29.716  31.388  1.00600.00           C  
ATOM     27  HA  PRO     2      -4.061 -28.306  33.160  1.00480.00           H  
ATOM     28 1HB  PRO     2      -1.087 -27.680  33.150  1.00720.00           H  
ATOM     29 2HB  PRO     2      -2.076 -28.379  34.436  1.00720.00           H  
ATOM     30 1HG  PRO     2      -0.536 -30.008  32.998  1.00720.00           H  
ATOM     31 2HG  PRO     2      -2.178 -30.509  33.409  1.00720.00           H  
ATOM     32 1HD  PRO     2      -1.134 -29.351  30.781  1.00720.00           H  
ATOM     33 2HD  PRO     2      -2.319 -30.706  31.057  1.00720.00           H  
ATOM     34  N   ALA     3      -4.062 -25.799  33.089  1.00400.00           N  
ATOM     35  CA  ALA     3      -4.185 -24.361  32.948  1.00400.00           C  
ATOM     36  C   ALA     3      -2.949 -23.679  33.504  1.00400.00           C  
ATOM     37  O   ALA     3      -2.418 -24.084  34.540  1.00400.00           O  
ATOM     38  CB  ALA     3      -5.433 -23.861  33.657  1.00600.00           C  
ATOM     39  H   ALA     3      -4.626 -26.282  33.776  1.00480.00           H  
ATOM     40  HA  ALA     3      -4.255 -24.126  31.886  1.00480.00           H  
ATOM     41 1HB  ALA     3      -5.516 -22.782  33.525  1.00720.00           H  
ATOM     42 2HB  ALA     3      -6.313 -24.346  33.230  1.00720.00           H  
ATOM     43 3HB  ALA     3      -5.369 -24.094  34.717  1.00720.00           H  
ATOM     44  N   ASN     4      -2.506 -22.635  32.821  1.00400.00           N  
ATOM     45  CA  ASN     4      -1.343 -21.881  33.250  1.00400.00           C  
ATOM     46  C   ASN     4      -1.743 -20.556  33.859  1.00400.00           C  
ATOM     47  O   ASN     4      -2.707 -19.923  33.427  1.00400.00           O  
ATOM     48  CB  ASN     4      -0.391 -21.663  32.091  1.00600.00           C  
ATOM     49  CG  ASN     4       0.217 -22.945  31.602  1.00600.00           C  
ATOM     50  OD1 ASN     4       0.634 -23.792  32.401  1.00600.00           O  
ATOM     51  ND2 ASN     4       0.276 -23.107  30.305  1.00600.00           N  
ATOM     52  H   ASN     4      -2.990 -22.358  31.978  1.00480.00           H  
ATOM     53  HA  ASN     4      -0.825 -22.451  34.023  1.00480.00           H  
ATOM     54 1HB  ASN     4      -0.926 -21.193  31.264  1.00720.00           H  
ATOM     55 2HB  ASN     4       0.409 -20.984  32.390  1.00720.00           H  
ATOM     56 1HD2 ASN     4       0.669 -23.944  29.923  1.00720.00           H  
ATOM     57 2HD2 ASN     4      -0.074 -22.396  29.696  1.00720.00           H  
ATOM     58  N   LYS     5      -0.982 -20.126  34.857  1.00400.00           N  
ATOM     59  CA  LYS     5      -1.212 -18.844  35.514  1.00400.00           C  
ATOM     60  C   LYS     5      -0.156 -17.820  35.106  1.00400.00           C  
ATOM     61  O   LYS     5       0.047 -16.818  35.794  1.00400.00           O  
ATOM     62  CB  LYS     5      -1.220 -19.012  37.030  1.00600.00           C  
ATOM     63  CG  LYS     5      -2.355 -19.874  37.559  1.00600.00           C  
ATOM     64  CD  LYS     5      -2.316 -19.957  39.074  1.00600.00           C  
ATOM     65  CE  LYS     5      -3.452 -20.809  39.613  1.00600.00           C  
ATOM     66  NZ  LYS     5      -3.405 -20.919  41.096  1.00600.00           N  
ATOM     67  H   LYS     5      -0.215 -20.703  35.174  1.00480.00           H  
ATOM     68  HA  LYS     5      -2.182 -18.462  35.201  1.00480.00           H  
ATOM     69 1HB  LYS     5      -0.280 -19.463  37.350  1.00720.00           H  
ATOM     70 2HB  LYS     5      -1.292 -18.034  37.505  1.00720.00           H  
ATOM     71 1HG  LYS     5      -3.310 -19.447  37.249  1.00720.00           H  
ATOM     72 2HG  LYS     5      -2.273 -20.877  37.141  1.00720.00           H  
ATOM     73 1HD  LYS     5      -1.366 -20.390  39.388  1.00720.00           H  
ATOM     74 2HD  LYS     5      -2.395 -18.953  39.495  1.00720.00           H  
ATOM     75 1HE  LYS     5      -4.402 -20.365  39.319  1.00720.00           H  
ATOM     76 2HE  LYS     5      -3.385 -21.807  39.181  1.00720.00           H  
ATOM     77 1HZ  LYS     5      -4.172 -21.491  41.417  1.00720.00           H  
ATOM     78 2HZ  LYS     5      -2.529 -21.341  41.374  1.00720.00           H  
ATOM     79 3HZ  LYS     5      -3.477 -19.997  41.503  1.00720.00           H  
ATOM     80  N   THR     6       0.506 -18.077  33.978  1.00400.00           N  
ATOM     81  CA  THR     6       1.583 -17.231  33.491  1.00400.00           C  
ATOM     82  C   THR     6       1.520 -17.035  31.985  1.00400.00           C  
ATOM     83  O   THR     6       0.546 -17.414  31.333  1.00400.00           O  
ATOM     84  CB  THR     6       2.950 -17.821  33.865  1.00600.00           C  
ATOM     85  OG1 THR     6       3.974 -16.860  33.575  1.00600.00           O  
ATOM     86  CG2 THR     6       3.215 -19.111  33.095  1.00600.00           C  
ATOM     87  H   THR     6       0.272 -18.900  33.444  1.00480.00           H  
ATOM     88  HA  THR     6       1.489 -16.252  33.959  1.00480.00           H  
ATOM     89  HB  THR     6       2.962 -18.036  34.933  1.00720.00           H  
ATOM     90  HG1 THR     6       4.827 -17.208  33.850  1.00720.00           H  
ATOM     91 1HG2 THR     6       4.186 -19.512  33.386  1.00720.00           H  
ATOM     92 2HG2 THR     6       2.439 -19.839  33.328  1.00720.00           H  
ATOM     93 3HG2 THR     6       3.215 -18.914  32.024  1.00720.00           H  
ATOM     94  N   TYR     7       2.568 -16.428  31.443  1.00400.00           N  
ATOM     95  CA  TYR     7       2.645 -16.147  30.018  1.00400.00           C  
ATOM     96  C   TYR     7       4.113 -16.120  29.567  1.00400.00           C  
ATOM     97  O   TYR     7       5.006 -16.027  30.409  1.00400.00           O  
ATOM     98  CB  TYR     7       1.935 -14.817  29.733  1.00600.00           C  
ATOM     99  CG  TYR     7       2.607 -13.630  30.378  1.00600.00           C  
ATOM    100  CD1 TYR     7       3.513 -12.875  29.656  1.00600.00           C  
ATOM    101  CD2 TYR     7       2.324 -13.304  31.695  1.00600.00           C  
ATOM    102  CE1 TYR     7       4.139 -11.795  30.245  1.00600.00           C  
ATOM    103  CE2 TYR     7       2.947 -12.221  32.286  1.00600.00           C  
ATOM    104  CZ  TYR     7       3.853 -11.469  31.564  1.00600.00           C  
ATOM    105  OH  TYR     7       4.475 -10.390  32.150  1.00600.00           O  
ATOM    106  H   TYR     7       3.335 -16.159  32.046  1.00480.00           H  
ATOM    107  HA  TYR     7       2.130 -16.945  29.491  1.00480.00           H  
ATOM    108 1HB  TYR     7       1.879 -14.635  28.663  1.00720.00           H  
ATOM    109 2HB  TYR     7       0.913 -14.871  30.107  1.00720.00           H  
ATOM    110  HD1 TYR     7       3.732 -13.136  28.622  1.00720.00           H  
ATOM    111  HD2 TYR     7       1.610 -13.899  32.264  1.00720.00           H  
ATOM    112  HE1 TYR     7       4.854 -11.201  29.676  1.00720.00           H  
ATOM    113  HE2 TYR     7       2.726 -11.963  33.321  1.00720.00           H  
ATOM    114  HH  TYR     7       5.098 -10.006  31.528  1.00720.00           H  
ATOM    115  N   PRO     8       4.381 -16.219  28.256  1.00400.00           N  
ATOM    116  CA  PRO     8       5.692 -16.196  27.609  1.00400.00           C  
ATOM    117  C   PRO     8       6.483 -14.933  27.934  1.00400.00           C  
ATOM    118  O   PRO     8       5.937 -13.832  27.967  1.00400.00           O  
ATOM    119  CB  PRO     8       5.348 -16.278  26.119  1.00600.00           C  
ATOM    120  CG  PRO     8       4.056 -17.019  26.078  1.00600.00           C  
ATOM    121  CD  PRO     8       3.309 -16.558  27.294  1.00600.00           C  
ATOM    122  HA  PRO     8       6.257 -17.088  27.922  1.00480.00           H  
ATOM    123 1HB  PRO     8       5.270 -15.265  25.696  1.00720.00           H  
ATOM    124 2HB  PRO     8       6.155 -16.791  25.574  1.00720.00           H  
ATOM    125 1HG  PRO     8       3.519 -16.796  25.144  1.00720.00           H  
ATOM    126 2HG  PRO     8       4.242 -18.104  26.084  1.00720.00           H  
ATOM    127 1HD  PRO     8       2.712 -15.667  27.052  1.00720.00           H  
ATOM    128 2HD  PRO     8       2.688 -17.383  27.669  1.00720.00           H  
ATOM    129  N   SER     9       7.784 -15.108  28.148  1.00400.00           N  
ATOM    130  CA  SER     9       8.673 -14.000  28.473  1.00400.00           C  
ATOM    131  C   SER     9       9.024 -13.176  27.242  1.00400.00           C  
ATOM    132  O   SER     9       8.725 -13.562  26.110  1.00400.00           O  
ATOM    133  CB  SER     9       9.948 -14.517  29.110  1.00600.00           C  
ATOM    134  OG  SER     9      10.729 -15.216  28.180  1.00600.00           O  
ATOM    135  H   SER     9       8.166 -16.041  28.096  1.00480.00           H  
ATOM    136  HA  SER     9       8.165 -13.349  29.186  1.00480.00           H  
ATOM    137 1HB  SER     9      10.519 -13.684  29.518  1.00720.00           H  
ATOM    138 2HB  SER     9       9.693 -15.175  29.940  1.00720.00           H  
ATOM    139  HG  SER     9      11.000 -14.568  27.524  1.00720.00           H  
ATOM    140  N   HIS    10       9.672 -12.042  27.474  1.00400.00           N  
ATOM    141  CA  HIS    10      10.072 -11.148  26.400  1.00400.00           C  
ATOM    142  C   HIS    10      11.593 -10.941  26.437  1.00400.00           C  
ATOM    143  O   HIS    10      12.208 -11.882  26.938  1.00400.00           O  
ATOM    144  CB  HIS    10       9.327  -9.818  26.540  1.00600.00           C  
ATOM    145  CG  HIS    10       7.851  -9.957  26.344  1.00600.00           C  
ATOM    146  ND1 HIS    10       7.002 -10.386  27.344  1.00600.00           N  
ATOM    147  CD2 HIS    10       7.073  -9.735  25.259  1.00600.00           C  
ATOM    148  CE1 HIS    10       5.765 -10.421  26.880  1.00600.00           C  
ATOM    149  NE2 HIS    10       5.781 -10.029  25.619  1.00600.00           N  
ATOM    150  H   HIS    10       9.895 -11.789  28.426  1.00480.00           H  
ATOM    151  HA  HIS    10       9.789 -11.595  25.458  1.00480.00           H  
ATOM    152 1HB  HIS    10       9.497  -9.414  27.538  1.00720.00           H  
ATOM    153 2HB  HIS    10       9.704  -9.091  25.829  1.00720.00           H  
ATOM    154  HD2 HIS    10       7.409  -9.390  24.281  1.00720.00           H  
ATOM    155  HE1 HIS    10       4.880 -10.721  27.440  1.00720.00           H  
ATOM    156  HE2 HIS    10       4.978  -9.958  25.012  1.00720.00           H  
ATOM    157  N   LYS    11      12.127 -10.349  25.352  1.00400.00           N  
ATOM    158  CA  LYS    11      11.642 -10.554  23.977  1.00400.00           C  
ATOM    159  C   LYS    11      12.744 -11.112  23.101  1.00400.00           C  
ATOM    160  O   LYS    11      13.915 -11.113  23.480  1.00400.00           O  
ATOM    161  CB  LYS    11      11.161  -9.242  23.356  1.00600.00           C  
ATOM    162  CG  LYS    11      12.266  -8.208  23.193  1.00600.00           C  
ATOM    163  CD  LYS    11      11.732  -6.910  22.611  1.00600.00           C  
ATOM    164  CE  LYS    11      12.851  -5.903  22.389  1.00600.00           C  
ATOM    165  NZ  LYS    11      12.337  -4.618  21.839  1.00600.00           N  
ATOM    166  H   LYS    11      12.271  -9.361  25.508  1.00480.00           H  
ATOM    167  HA  LYS    11      10.837 -11.278  23.963  1.00480.00           H  
ATOM    168 1HB  LYS    11      10.740  -9.435  22.369  1.00720.00           H  
ATOM    169 2HB  LYS    11      10.375  -8.799  23.961  1.00720.00           H  
ATOM    170 1HG  LYS    11      12.719  -8.002  24.163  1.00720.00           H  
ATOM    171 2HG  LYS    11      13.035  -8.602  22.529  1.00720.00           H  
ATOM    172 1HD  LYS    11      11.241  -7.113  21.659  1.00720.00           H  
ATOM    173 2HD  LYS    11      11.000  -6.480  23.294  1.00720.00           H  
ATOM    174 1HE  LYS    11      13.349  -5.706  23.337  1.00720.00           H  
ATOM    175 2HE  LYS    11      13.576  -6.320  21.691  1.00720.00           H  
ATOM    176 1HZ  LYS    11      13.106  -3.976  21.706  1.00720.00           H  
ATOM    177 2HZ  LYS    11      11.883  -4.788  20.952  1.00720.00           H  
ATOM    178 3HZ  LYS    11      11.673  -4.217  22.485  1.00720.00           H  
ATOM    179  N   ASN    12      12.369 -11.566  21.908  1.00400.00           N  
ATOM    180  CA  ASN    12      13.308 -12.166  20.961  1.00400.00           C  
ATOM    181  C   ASN    12      14.115 -11.110  20.200  1.00400.00           C  
ATOM    182  O   ASN    12      14.017 -10.994  18.977  1.00400.00           O  
ATOM    183  CB  ASN    12      12.547 -13.050  19.994  1.00600.00           C  
ATOM    184  CG  ASN    12      11.878 -14.205  20.686  1.00600.00           C  
ATOM    185  OD1 ASN    12      12.430 -14.781  21.631  1.00600.00           O  
ATOM    186  ND2 ASN    12      10.702 -14.556  20.234  1.00600.00           N  
ATOM    187  H   ASN    12      11.393 -11.516  21.652  1.00480.00           H  
ATOM    188  HA  ASN    12      14.019 -12.777  21.522  1.00480.00           H  
ATOM    189 1HB  ASN    12      11.786 -12.459  19.482  1.00720.00           H  
ATOM    190 2HB  ASN    12      13.225 -13.436  19.238  1.00720.00           H  
ATOM    191 1HD2 ASN    12      10.210 -15.319  20.656  1.00720.00           H  
ATOM    192 2HD2 ASN    12      10.292 -14.065  19.465  1.00720.00           H  
ATOM    193  N   ALA    13      14.935 -10.364  20.941  1.00400.00           N  
ATOM    194  CA  ALA    13      15.743  -9.262  20.427  1.00400.00           C  
ATOM    195  C   ALA    13      16.825  -9.717  19.454  1.00400.00           C  
ATOM    196  O   ALA    13      17.305  -8.922  18.645  1.00400.00           O  
ATOM    197  CB  ALA    13      16.379  -8.518  21.590  1.00600.00           C  
ATOM    198  H   ALA    13      14.968 -10.562  21.932  1.00480.00           H  
ATOM    199  HA  ALA    13      15.080  -8.583  19.892  1.00480.00           H  
ATOM    200 1HB  ALA    13      16.950  -7.670  21.212  1.00720.00           H  
ATOM    201 2HB  ALA    13      15.599  -8.160  22.262  1.00720.00           H  
ATOM    202 3HB  ALA    13      17.043  -9.190  22.132  1.00720.00           H  
ATOM    203  N   ASN    14      17.206 -10.988  19.523  1.00400.00           N  
ATOM    204  CA  ASN    14      18.233 -11.517  18.645  1.00400.00           C  
ATOM    205  C   ASN    14      17.657 -12.174  17.388  1.00400.00           C  
ATOM    206  O   ASN    14      18.405 -12.750  16.598  1.00400.00           O  
ATOM    207  CB  ASN    14      19.096 -12.504  19.404  1.00600.00           C  
ATOM    208  CG  ASN    14      19.928 -11.839  20.466  1.00600.00           C  
ATOM    209  OD1 ASN    14      20.446 -10.735  20.263  1.00600.00           O  
ATOM    210  ND2 ASN    14      20.064 -12.486  21.595  1.00600.00           N  
ATOM    211  H   ASN    14      16.785 -11.602  20.206  1.00480.00           H  
ATOM    212  HA  ASN    14      18.861 -10.688  18.315  1.00480.00           H  
ATOM    213 1HB  ASN    14      18.464 -13.261  19.871  1.00720.00           H  
ATOM    214 2HB  ASN    14      19.761 -13.017  18.709  1.00720.00           H  
ATOM    215 1HD2 ASN    14      20.606 -12.091  22.337  1.00720.00           H  
ATOM    216 2HD2 ASN    14      19.628 -13.378  21.716  1.00720.00           H  
ATOM    217  N   GLY    15      16.337 -12.083  17.196  1.00400.00           N  
ATOM    218  CA  GLY    15      15.691 -12.679  16.031  1.00400.00           C  
ATOM    219  C   GLY    15      15.592 -14.188  16.191  1.00400.00           C  
ATOM    220  O   GLY    15      16.118 -14.948  15.373  1.00400.00           O  
ATOM    221  H   GLY    15      15.747 -11.598  17.860  1.00480.00           H  
ATOM    222 1HA  GLY    15      14.694 -12.255  15.909  1.00480.00           H  
ATOM    223 2HA  GLY    15      16.259 -12.437  15.135  1.00480.00           H  
ATOM    224  N   GLU    16      14.935 -14.605  17.265  1.00400.00           N  
ATOM    225  CA  GLU    16      14.738 -16.009  17.588  1.00400.00           C  
ATOM    226  C   GLU    16      13.486 -16.571  16.884  1.00400.00           C  
ATOM    227  O   GLU    16      13.185 -16.202  15.749  1.00400.00           O  
ATOM    228  CB  GLU    16      14.691 -16.184  19.109  1.00600.00           C  
ATOM    229  CG  GLU    16      15.990 -15.800  19.805  1.00600.00           C  
ATOM    230  CD  GLU    16      17.132 -16.704  19.420  1.00600.00           C  
ATOM    231  OE1 GLU    16      16.906 -17.880  19.270  1.00600.00           O  
ATOM    232  OE2 GLU    16      18.231 -16.223  19.271  1.00600.00           O  
ATOM    233  H   GLU    16      14.543 -13.911  17.884  1.00480.00           H  
ATOM    234  HA  GLU    16      15.601 -16.566  17.218  1.00480.00           H  
ATOM    235 1HB  GLU    16      13.882 -15.598  19.530  1.00720.00           H  
ATOM    236 2HB  GLU    16      14.520 -17.227  19.366  1.00720.00           H  
ATOM    237 1HG  GLU    16      16.247 -14.775  19.541  1.00720.00           H  
ATOM    238 2HG  GLU    16      15.842 -15.846  20.884  1.00720.00           H  
ATOM    239  N   VAL    17      12.777 -17.484  17.545  1.00400.00           N  
ATOM    240  CA  VAL    17      11.627 -18.159  16.954  1.00400.00           C  
ATOM    241  C   VAL    17      10.501 -17.212  16.553  1.00400.00           C  
ATOM    242  O   VAL    17      10.001 -16.434  17.366  1.00400.00           O  
ATOM    243  CB  VAL    17      11.085 -19.189  17.954  1.00600.00           C  
ATOM    244  CG1 VAL    17       9.817 -19.835  17.425  1.00600.00           C  
ATOM    245  CG2 VAL    17      12.158 -20.220  18.220  1.00600.00           C  
ATOM    246  H   VAL    17      13.041 -17.745  18.480  1.00480.00           H  
ATOM    247  HA  VAL    17      11.969 -18.686  16.062  1.00480.00           H  
ATOM    248  HB  VAL    17      10.827 -18.684  18.885  1.00720.00           H  
ATOM    249 1HG1 VAL    17       9.444 -20.553  18.155  1.00720.00           H  
ATOM    250 2HG1 VAL    17       9.063 -19.069  17.252  1.00720.00           H  
ATOM    251 3HG1 VAL    17      10.038 -20.349  16.490  1.00720.00           H  
ATOM    252 1HG2 VAL    17      11.788 -20.946  18.938  1.00720.00           H  
ATOM    253 2HG2 VAL    17      12.414 -20.723  17.292  1.00720.00           H  
ATOM    254 3HG2 VAL    17      13.044 -19.729  18.621  1.00720.00           H  
ATOM    255  N   ASP    18      10.115 -17.299  15.282  1.00400.00           N  
ATOM    256  CA  ASP    18       9.046 -16.497  14.697  1.00400.00           C  
ATOM    257  C   ASP    18       7.676 -16.901  15.230  1.00400.00           C  
ATOM    258  O   ASP    18       7.447 -18.068  15.558  1.00400.00           O  
ATOM    259  CB  ASP    18       9.048 -16.618  13.170  1.00600.00           C  
ATOM    260  CG  ASP    18       8.183 -15.570  12.481  1.00600.00           C  
ATOM    261  OD1 ASP    18       8.707 -14.538  12.133  1.00600.00           O  
ATOM    262  OD2 ASP    18       7.004 -15.793  12.340  1.00600.00           O  
ATOM    263  H   ASP    18      10.591 -17.963  14.687  1.00480.00           H  
ATOM    264  HA  ASP    18       9.218 -15.452  14.961  1.00480.00           H  
ATOM    265 1HB  ASP    18      10.069 -16.526  12.800  1.00720.00           H  
ATOM    266 2HB  ASP    18       8.685 -17.604  12.884  1.00720.00           H  
ATOM    267  N   ASP    19       6.762 -15.933  15.281  1.00400.00           N  
ATOM    268  CA  ASP    19       5.399 -16.137  15.756  1.00400.00           C  
ATOM    269  C   ASP    19       4.609 -17.126  14.897  1.00400.00           C  
ATOM    270  O   ASP    19       3.610 -17.671  15.357  1.00400.00           O  
ATOM    271  CB  ASP    19       4.656 -14.802  15.802  1.00600.00           C  
ATOM    272  CG  ASP    19       5.150 -13.886  16.913  1.00600.00           C  
ATOM    273  OD1 ASP    19       5.835 -14.359  17.789  1.00600.00           O  
ATOM    274  OD2 ASP    19       4.838 -12.720  16.874  1.00600.00           O  
ATOM    275  H   ASP    19       7.030 -15.008  14.973  1.00480.00           H  
ATOM    276  HA  ASP    19       5.450 -16.538  16.770  1.00480.00           H  
ATOM    277 1HB  ASP    19       4.775 -14.288  14.848  1.00720.00           H  
ATOM    278 2HB  ASP    19       3.591 -14.983  15.946  1.00720.00           H  
ATOM    279  N   GLU    20       5.054 -17.366  13.660  1.00400.00           N  
ATOM    280  CA  GLU    20       4.423 -18.349  12.794  1.00400.00           C  
ATOM    281  C   GLU    20       5.027 -19.746  12.948  1.00400.00           C  
ATOM    282  O   GLU    20       4.523 -20.705  12.365  1.00400.00           O  
ATOM    283  CB  GLU    20       4.536 -17.908  11.336  1.00600.00           C  
ATOM    284  CG  GLU    20       3.830 -16.597  11.020  1.00600.00           C  
ATOM    285  CD  GLU    20       2.340 -16.674  11.202  1.00600.00           C  
ATOM    286  OE1 GLU    20       1.774 -17.691  10.883  1.00600.00           O  
ATOM    287  OE2 GLU    20       1.765 -15.711  11.654  1.00600.00           O  
ATOM    288  H   GLU    20       5.858 -16.861  13.302  1.00480.00           H  
ATOM    289  HA  GLU    20       3.366 -18.410  13.059  1.00480.00           H  
ATOM    290 1HB  GLU    20       5.589 -17.789  11.075  1.00720.00           H  
ATOM    291 2HB  GLU    20       4.122 -18.678  10.686  1.00720.00           H  
ATOM    292 1HG  GLU    20       4.228 -15.819  11.672  1.00720.00           H  
ATOM    293 2HG  GLU    20       4.052 -16.317   9.991  1.00720.00           H  
ATOM    294  N   PHE    21       6.113 -19.864  13.715  1.00400.00           N  
ATOM    295  CA  PHE    21       6.750 -21.155  13.936  1.00400.00           C  
ATOM    296  C   PHE    21       6.226 -21.748  15.233  1.00400.00           C  
ATOM    297  O   PHE    21       5.910 -22.939  15.301  1.00400.00           O  
ATOM    298  CB  PHE    21       8.267 -20.995  14.088  1.00600.00           C  
ATOM    299  CG  PHE    21       8.985 -20.464  12.885  1.00600.00           C  
ATOM    300  CD1 PHE    21       8.353 -20.345  11.659  1.00600.00           C  
ATOM    301  CD2 PHE    21      10.310 -20.071  12.989  1.00600.00           C  
ATOM    302  CE1 PHE    21       9.026 -19.835  10.569  1.00600.00           C  
ATOM    303  CE2 PHE    21      10.988 -19.565  11.899  1.00600.00           C  
ATOM    304  CZ  PHE    21      10.343 -19.444  10.687  1.00600.00           C  
ATOM    305  H   PHE    21       6.504 -19.061  14.179  1.00480.00           H  
ATOM    306  HA  PHE    21       6.516 -21.824  13.108  1.00480.00           H  
ATOM    307 1HB  PHE    21       8.470 -20.323  14.918  1.00720.00           H  
ATOM    308 2HB  PHE    21       8.705 -21.960  14.338  1.00720.00           H  
ATOM    309  HD1 PHE    21       7.313 -20.653  11.561  1.00720.00           H  
ATOM    310  HD2 PHE    21      10.816 -20.161  13.950  1.00720.00           H  
ATOM    311  HE1 PHE    21       8.514 -19.744   9.612  1.00720.00           H  
ATOM    312  HE2 PHE    21      12.029 -19.259  11.997  1.00720.00           H  
ATOM    313  HZ  PHE    21      10.875 -19.044   9.824  1.00720.00           H  
ATOM    314  N   TYR    22       6.121 -20.883  16.247  1.00400.00           N  
ATOM    315  CA  TYR    22       5.693 -21.256  17.593  1.00400.00           C  
ATOM    316  C   TYR    22       4.392 -22.073  17.695  1.00400.00           C  
ATOM    317  O   TYR    22       4.350 -23.011  18.487  1.00400.00           O  
ATOM    318  CB  TYR    22       5.604 -20.020  18.483  1.00600.00           C  
ATOM    319  CG  TYR    22       5.052 -20.339  19.850  1.00600.00           C  
ATOM    320  CD1 TYR    22       5.865 -20.931  20.805  1.00600.00           C  
ATOM    321  CD2 TYR    22       3.731 -20.041  20.150  1.00600.00           C  
ATOM    322  CE1 TYR    22       5.360 -21.221  22.057  1.00600.00           C  
ATOM    323  CE2 TYR    22       3.226 -20.330  21.402  1.00600.00           C  
ATOM    324  CZ  TYR    22       4.035 -20.916  22.354  1.00600.00           C  
ATOM    325  OH  TYR    22       3.530 -21.201  23.601  1.00600.00           O  
ATOM    326  H   TYR    22       6.394 -19.919  16.084  1.00480.00           H  
ATOM    327  HA  TYR    22       6.480 -21.879  18.013  1.00480.00           H  
ATOM    328 1HB  TYR    22       6.604 -19.603  18.614  1.00720.00           H  
ATOM    329 2HB  TYR    22       4.993 -19.244  18.032  1.00720.00           H  
ATOM    330  HD1 TYR    22       6.903 -21.166  20.567  1.00720.00           H  
ATOM    331  HD2 TYR    22       3.093 -19.577  19.398  1.00720.00           H  
ATOM    332  HE1 TYR    22       5.998 -21.684  22.809  1.00720.00           H  
ATOM    333  HE2 TYR    22       2.189 -20.093  21.638  1.00720.00           H  
ATOM    334  HH  TYR    22       4.236 -21.530  24.164  1.00720.00           H  
ATOM    335  N   PRO    23       3.316 -21.761  16.946  1.00400.00           N  
ATOM    336  CA  PRO    23       2.049 -22.485  16.905  1.00400.00           C  
ATOM    337  C   PRO    23       2.235 -23.973  16.617  1.00400.00           C  
ATOM    338  O   PRO    23       1.428 -24.796  17.058  1.00400.00           O  
ATOM    339  CB  PRO    23       1.278 -21.783  15.792  1.00600.00           C  
ATOM    340  CG  PRO    23       1.764 -20.382  15.851  1.00600.00           C  
ATOM    341  CD  PRO    23       3.213 -20.489  16.208  1.00600.00           C  
ATOM    342  HA  PRO    23       1.540 -22.342  17.863  1.00480.00           H  
ATOM    343 1HB  PRO    23       1.482 -22.266  14.826  1.00720.00           H  
ATOM    344 2HB  PRO    23       0.196 -21.867  15.972  1.00720.00           H  
ATOM    345 1HG  PRO    23       1.605 -19.884  14.883  1.00720.00           H  
ATOM    346 2HG  PRO    23       1.189 -19.812  16.597  1.00720.00           H  
ATOM    347 1HD  PRO    23       3.798 -20.522  15.287  1.00720.00           H  
ATOM    348 2HD  PRO    23       3.484 -19.642  16.843  1.00720.00           H  
ATOM    349  N   LEU    24       3.292 -24.307  15.877  1.00400.00           N  
ATOM    350  CA  LEU    24       3.616 -25.676  15.532  1.00400.00           C  
ATOM    351  C   LEU    24       4.512 -26.293  16.591  1.00400.00           C  
ATOM    352  O   LEU    24       4.337 -27.447  16.981  1.00400.00           O  
ATOM    353  CB  LEU    24       4.328 -25.700  14.180  1.00600.00           C  
ATOM    354  CG  LEU    24       3.494 -25.220  12.998  1.00600.00           C  
ATOM    355  CD1 LEU    24       4.380 -25.133  11.764  1.00600.00           C  
ATOM    356  CD2 LEU    24       2.344 -26.191  12.793  1.00600.00           C  
ATOM    357  H   LEU    24       3.926 -23.588  15.553  1.00480.00           H  
ATOM    358  HA  LEU    24       2.697 -26.248  15.466  1.00480.00           H  
ATOM    359 1HB  LEU    24       5.214 -25.070  14.237  1.00720.00           H  
ATOM    360 2HB  LEU    24       4.646 -26.718  13.968  1.00720.00           H  
ATOM    361  HG  LEU    24       3.097 -24.225  13.201  1.00720.00           H  
ATOM    362 1HD1 LEU    24       3.791 -24.790  10.914  1.00720.00           H  
ATOM    363 2HD1 LEU    24       5.188 -24.426  11.951  1.00720.00           H  
ATOM    364 3HD1 LEU    24       4.801 -26.109  11.546  1.00720.00           H  
ATOM    365 1HD2 LEU    24       1.733 -25.862  11.953  1.00720.00           H  
ATOM    366 2HD2 LEU    24       2.738 -27.186  12.588  1.00720.00           H  
ATOM    367 3HD2 LEU    24       1.730 -26.224  13.694  1.00720.00           H  
ATOM    368  N   ILE    25       5.467 -25.499  17.057  1.00400.00           N  
ATOM    369  CA  ILE    25       6.445 -25.916  18.052  1.00400.00           C  
ATOM    370  C   ILE    25       5.832 -26.279  19.401  1.00400.00           C  
ATOM    371  O   ILE    25       6.233 -27.264  20.024  1.00400.00           O  
ATOM    372  CB  ILE    25       7.472 -24.807  18.269  1.00600.00           C  
ATOM    373  CG1 ILE    25       8.320 -24.618  17.009  1.00600.00           C  
ATOM    374  CG2 ILE    25       8.343 -25.172  19.453  1.00600.00           C  
ATOM    375  CD1 ILE    25       9.136 -23.349  17.015  1.00600.00           C  
ATOM    376  H   ILE    25       5.542 -24.561  16.676  1.00480.00           H  
ATOM    377  HA  ILE    25       6.962 -26.795  17.669  1.00480.00           H  
ATOM    378  HB  ILE    25       6.962 -23.868  18.470  1.00720.00           H  
ATOM    379 1HG1 ILE    25       9.001 -25.463  16.915  1.00720.00           H  
ATOM    380 2HG1 ILE    25       7.668 -24.606  16.136  1.00720.00           H  
ATOM    381 1HG2 ILE    25       9.069 -24.388  19.615  1.00720.00           H  
ATOM    382 2HG2 ILE    25       7.724 -25.285  20.342  1.00720.00           H  
ATOM    383 3HG2 ILE    25       8.861 -26.109  19.250  1.00720.00           H  
ATOM    384 1HD1 ILE    25       9.715 -23.285  16.095  1.00720.00           H  
ATOM    385 2HD1 ILE    25       8.467 -22.491  17.084  1.00720.00           H  
ATOM    386 3HD1 ILE    25       9.808 -23.347  17.867  1.00720.00           H  
ATOM    387  N   ARG    26       4.899 -25.450  19.861  1.00400.00           N  
ATOM    388  CA  ARG    26       4.234 -25.613  21.150  1.00400.00           C  
ATOM    389  C   ARG    26       3.500 -26.940  21.330  1.00400.00           C  
ATOM    390  O   ARG    26       3.176 -27.641  20.370  1.00400.00           O  
ATOM    391  CB  ARG    26       3.230 -24.499  21.346  1.00600.00           C  
ATOM    392  CG  ARG    26       2.074 -24.563  20.370  1.00600.00           C  
ATOM    393  CD  ARG    26       1.113 -23.452  20.550  1.00600.00           C  
ATOM    394  NE  ARG    26       0.049 -23.515  19.562  1.00600.00           N  
ATOM    395  CZ  ARG    26      -1.013 -22.689  19.518  1.00600.00           C  
ATOM    396  NH1 ARG    26      -1.163 -21.757  20.434  1.00600.00           N  
ATOM    397  NH2 ARG    26      -1.905 -22.819  18.552  1.00600.00           N  
ATOM    398  H   ARG    26       4.641 -24.656  19.294  1.00480.00           H  
ATOM    399  HA  ARG    26       4.995 -25.537  21.928  1.00480.00           H  
ATOM    400 1HB  ARG    26       2.826 -24.529  22.357  1.00720.00           H  
ATOM    401 2HB  ARG    26       3.721 -23.538  21.211  1.00720.00           H  
ATOM    402 1HG  ARG    26       2.465 -24.519  19.357  1.00720.00           H  
ATOM    403 2HG  ARG    26       1.537 -25.502  20.509  1.00720.00           H  
ATOM    404 1HD  ARG    26       0.665 -23.509  21.541  1.00720.00           H  
ATOM    405 2HD  ARG    26       1.628 -22.501  20.435  1.00720.00           H  
ATOM    406  HE  ARG    26       0.141 -24.209  18.825  1.00720.00           H  
ATOM    407 1HH1 ARG    26      -0.480 -21.659  21.173  1.00720.00           H  
ATOM    408 2HH1 ARG    26      -1.961 -21.139  20.400  1.00720.00           H  
ATOM    409 1HH2 ARG    26      -1.788 -23.537  17.851  1.00720.00           H  
ATOM    410 2HH2 ARG    26      -2.703 -22.203  18.516  1.00720.00           H  
ATOM    411  N   LYS    27       3.212 -27.250  22.589  1.00400.00           N  
ATOM    412  CA  LYS    27       2.511 -28.465  22.975  1.00400.00           C  
ATOM    413  C   LYS    27       1.017 -28.384  22.706  1.00400.00           C  
ATOM    414  O   LYS    27       0.372 -27.377  23.000  1.00400.00           O  
ATOM    415  CB  LYS    27       2.750 -28.773  24.452  1.00600.00           C  
ATOM    416  CG  LYS    27       2.130 -30.082  24.923  1.00600.00           C  
ATOM    417  CD  LYS    27       2.475 -30.374  26.373  1.00600.00           C  
ATOM    418  CE  LYS    27       1.847 -31.681  26.836  1.00600.00           C  
ATOM    419  NZ  LYS    27       2.190 -31.987  28.252  1.00600.00           N  
ATOM    420  H   LYS    27       3.506 -26.616  23.319  1.00480.00           H  
ATOM    421  HA  LYS    27       2.909 -29.290  22.382  1.00480.00           H  
ATOM    422 1HB  LYS    27       3.822 -28.822  24.646  1.00720.00           H  
ATOM    423 2HB  LYS    27       2.344 -27.968  25.064  1.00720.00           H  
ATOM    424 1HG  LYS    27       1.046 -30.024  24.829  1.00720.00           H  
ATOM    425 2HG  LYS    27       2.487 -30.901  24.299  1.00720.00           H  
ATOM    426 1HD  LYS    27       3.558 -30.441  26.485  1.00720.00           H  
ATOM    427 2HD  LYS    27       2.111 -29.564  27.004  1.00720.00           H  
ATOM    428 1HE  LYS    27       0.764 -31.610  26.742  1.00720.00           H  
ATOM    429 2HE  LYS    27       2.202 -32.494  26.203  1.00720.00           H  
ATOM    430 1HZ  LYS    27       1.757 -32.859  28.523  1.00720.00           H  
ATOM    431 2HZ  LYS    27       3.193 -32.066  28.345  1.00720.00           H  
ATOM    432 3HZ  LYS    27       1.854 -31.245  28.848  1.00720.00           H  
ATOM    433  N   TYR    28       0.477 -29.458  22.145  1.00400.00           N  
ATOM    434  CA  TYR    28      -0.944 -29.555  21.857  1.00400.00           C  
ATOM    435  C   TYR    28      -1.675 -30.135  23.051  1.00400.00           C  
ATOM    436  O   TYR    28      -1.098 -30.884  23.836  1.00400.00           O  
ATOM    437  CB  TYR    28      -1.154 -30.372  20.595  1.00600.00           C  
ATOM    438  CG  TYR    28      -0.707 -29.591  19.390  1.00600.00           C  
ATOM    439  CD1 TYR    28       0.621 -29.612  18.997  1.00600.00           C  
ATOM    440  CD2 TYR    28      -1.631 -28.831  18.692  1.00600.00           C  
ATOM    441  CE1 TYR    28       1.024 -28.862  17.913  1.00600.00           C  
ATOM    442  CE2 TYR    28      -1.230 -28.092  17.603  1.00600.00           C  
ATOM    443  CZ  TYR    28       0.090 -28.104  17.218  1.00600.00           C  
ATOM    444  OH  TYR    28       0.491 -27.362  16.139  1.00600.00           O  
ATOM    445  H   TYR    28       1.073 -30.244  21.930  1.00480.00           H  
ATOM    446  HA  TYR    28      -1.333 -28.550  21.687  1.00480.00           H  
ATOM    447 1HB  TYR    28      -0.582 -31.300  20.643  1.00720.00           H  
ATOM    448 2HB  TYR    28      -2.205 -30.622  20.479  1.00720.00           H  
ATOM    449  HD1 TYR    28       1.349 -30.204  19.552  1.00720.00           H  
ATOM    450  HD2 TYR    28      -2.674 -28.815  19.007  1.00720.00           H  
ATOM    451  HE1 TYR    28       2.068 -28.864  17.607  1.00720.00           H  
ATOM    452  HE2 TYR    28      -1.955 -27.492  17.052  1.00720.00           H  
ATOM    453  HH  TYR    28       1.416 -27.547  15.963  1.00720.00           H  
ATOM    454  N   LYS    29      -2.945 -29.775  23.193  1.00400.00           N  
ATOM    455  CA  LYS    29      -3.728 -30.113  24.378  1.00400.00           C  
ATOM    456  C   LYS    29      -3.776 -31.591  24.766  1.00400.00           C  
ATOM    457  O   LYS    29      -3.824 -31.914  25.958  1.00400.00           O  
ATOM    458  CB  LYS    29      -5.152 -29.592  24.209  1.00600.00           C  
ATOM    459  CG  LYS    29      -5.262 -28.075  24.289  1.00600.00           C  
ATOM    460  CD  LYS    29      -6.698 -27.610  24.112  1.00600.00           C  
ATOM    461  CE  LYS    29      -6.800 -26.094  24.198  1.00600.00           C  
ATOM    462  NZ  LYS    29      -8.195 -25.619  23.991  1.00600.00           N  
ATOM    463  H   LYS    29      -3.368 -29.194  22.482  1.00480.00           H  
ATOM    464  HA  LYS    29      -3.278 -29.585  25.204  1.00480.00           H  
ATOM    465 1HB  LYS    29      -5.545 -29.907  23.242  1.00720.00           H  
ATOM    466 2HB  LYS    29      -5.794 -30.020  24.979  1.00720.00           H  
ATOM    467 1HG  LYS    29      -4.897 -27.733  25.257  1.00720.00           H  
ATOM    468 2HG  LYS    29      -4.647 -27.626  23.510  1.00720.00           H  
ATOM    469 1HD  LYS    29      -7.072 -27.937  23.141  1.00720.00           H  
ATOM    470 2HD  LYS    29      -7.323 -28.051  24.889  1.00720.00           H  
ATOM    471 1HE  LYS    29      -6.457 -25.768  25.179  1.00720.00           H  
ATOM    472 2HE  LYS    29      -6.160 -25.649  23.437  1.00720.00           H  
ATOM    473 1HZ  LYS    29      -8.221 -24.611  24.055  1.00720.00           H  
ATOM    474 2HZ  LYS    29      -8.517 -25.907  23.077  1.00720.00           H  
ATOM    475 3HZ  LYS    29      -8.795 -26.017  24.699  1.00720.00           H  
ATOM    476  N   ASP    30      -3.767 -32.491  23.789  1.00400.00           N  
ATOM    477  CA  ASP    30      -3.775 -33.915  24.109  1.00385.36           C  
ATOM    478  C   ASP    30      -2.398 -34.563  23.964  1.00301.23           C  
ATOM    479  O   ASP    30      -2.267 -35.776  24.134  1.00400.00           O  
ATOM    480  CB  ASP    30      -4.764 -34.660  23.223  1.00578.04           C  
ATOM    481  CG  ASP    30      -6.211 -34.265  23.463  1.00578.04           C  
ATOM    482  OD1 ASP    30      -6.584 -34.027  24.586  1.00578.04           O  
ATOM    483  OD2 ASP    30      -6.925 -34.183  22.492  1.00578.04           O  
ATOM    484  H   ASP    30      -3.746 -32.191  22.825  1.00480.00           H  
ATOM    485  HA  ASP    30      -4.091 -34.030  25.146  1.00462.43           H  
ATOM    486 1HB  ASP    30      -4.520 -34.479  22.178  1.00693.65           H  
ATOM    487 2HB  ASP    30      -4.667 -35.732  23.399  1.00693.65           H  
ATOM    488  N   GLY    31      -1.381 -33.773  23.607  1.00199.43           N  
ATOM    489  CA  GLY    31      -0.034 -34.301  23.420  1.00237.95           C  
ATOM    490  C   GLY    31       0.056 -35.194  22.182  1.00195.85           C  
ATOM    491  O   GLY    31       0.868 -36.119  22.143  1.00285.26           O  
ATOM    492  H   GLY    31      -1.517 -32.780  23.504  1.00239.32           H  
ATOM    493 1HA  GLY    31       0.670 -33.474  23.327  1.00285.54           H  
ATOM    494 2HA  GLY    31       0.257 -34.870  24.302  1.00285.54           H  
ATOM    495  N   ARG    32      -0.792 -34.942  21.184  1.00140.49           N  
ATOM    496  CA  ARG    32      -0.839 -35.816  20.020  1.00170.95           C  
ATOM    497  C   ARG    32      -0.090 -35.307  18.802  1.00114.17           C  
ATOM    498  O   ARG    32      -0.117 -34.116  18.476  1.00119.16           O  
ATOM    499  CB  ARG    32      -2.287 -36.061  19.618  1.00256.42           C  
ATOM    500  CG  ARG    32      -3.104 -36.798  20.664  1.00256.42           C  
ATOM    501  CD  ARG    32      -4.533 -36.954  20.279  1.00256.42           C  
ATOM    502  NE  ARG    32      -4.723 -37.887  19.177  1.00256.42           N  
ATOM    503  CZ  ARG    32      -4.760 -39.225  19.309  1.00256.42           C  
ATOM    504  NH1 ARG    32      -4.584 -39.785  20.486  1.00256.42           N  
ATOM    505  NH2 ARG    32      -4.979 -39.964  18.239  1.00256.42           N  
ATOM    506  H   ARG    32      -1.423 -34.157  21.244  1.00168.59           H  
ATOM    507  HA  ARG    32      -0.402 -36.773  20.306  1.00205.14           H  
ATOM    508 1HB  ARG    32      -2.780 -35.111  19.424  1.00307.71           H  
ATOM    509 2HB  ARG    32      -2.321 -36.646  18.700  1.00307.71           H  
ATOM    510 1HG  ARG    32      -2.684 -37.794  20.808  1.00307.71           H  
ATOM    511 2HG  ARG    32      -3.059 -36.253  21.606  1.00307.71           H  
ATOM    512 1HD  ARG    32      -5.098 -37.323  21.135  1.00307.71           H  
ATOM    513 2HD  ARG    32      -4.932 -35.987  19.976  1.00307.71           H  
ATOM    514  HE  ARG    32      -4.877 -37.519  18.242  1.00307.71           H  
ATOM    515 1HH1 ARG    32      -4.418 -39.208  21.299  1.00307.71           H  
ATOM    516 2HH1 ARG    32      -4.615 -40.789  20.576  1.00307.71           H  
ATOM    517 1HH2 ARG    32      -5.128 -39.501  17.345  1.00307.71           H  
ATOM    518 2HH2 ARG    32      -5.015 -40.969  18.310  1.00307.71           H  
ATOM    519  N   ILE    33       0.521 -36.263  18.096  1.00 94.59           N  
ATOM    520  CA  ILE    33       1.228 -36.013  16.850  1.00 68.73           C  
ATOM    521  C   ILE    33       0.203 -35.739  15.758  1.00 52.97           C  
ATOM    522  O   ILE    33       0.494 -35.059  14.774  1.00 63.99           O  
ATOM    523  CB  ILE    33       2.116 -37.228  16.479  1.00103.09           C  
ATOM    524  CG1 ILE    33       1.252 -38.462  16.179  1.00103.09           C  
ATOM    525  CG2 ILE    33       3.077 -37.534  17.616  1.00103.09           C  
ATOM    526  CD1 ILE    33       2.035 -39.637  15.640  1.00103.09           C  
ATOM    527  H   ILE    33       0.494 -37.209  18.451  1.00113.51           H  
ATOM    528  HA  ILE    33       1.858 -35.133  16.968  1.00 82.48           H  
ATOM    529  HB  ILE    33       2.683 -37.005  15.578  1.00123.71           H  
ATOM    530 1HG1 ILE    33       0.746 -38.773  17.091  1.00123.71           H  
ATOM    531 2HG1 ILE    33       0.501 -38.205  15.435  1.00123.71           H  
ATOM    532 1HG2 ILE    33       3.702 -38.384  17.342  1.00123.71           H  
ATOM    533 2HG2 ILE    33       3.707 -36.666  17.805  1.00123.71           H  
ATOM    534 3HG2 ILE    33       2.512 -37.775  18.516  1.00123.71           H  
ATOM    535 1HD1 ILE    33       1.358 -40.470  15.450  1.00123.71           H  
ATOM    536 2HD1 ILE    33       2.527 -39.352  14.710  1.00123.71           H  
ATOM    537 3HD1 ILE    33       2.783 -39.937  16.370  1.00123.71           H  
ATOM    538  N   GLU    34      -1.012 -36.246  15.982  1.00 47.38           N  
ATOM    539  CA  GLU    34      -2.157 -36.030  15.126  1.00 43.71           C  
ATOM    540  C   GLU    34      -2.497 -34.560  15.085  1.00 22.29           C  
ATOM    541  O   GLU    34      -2.679 -33.995  14.008  1.00 37.06           O  
ATOM    542  CB  GLU    34      -3.356 -36.824  15.634  1.00 65.56           C  
ATOM    543  CG  GLU    34      -4.604 -36.678  14.781  1.00 65.56           C  
ATOM    544  CD  GLU    34      -5.759 -37.484  15.297  1.00 65.56           C  
ATOM    545  OE1 GLU    34      -5.635 -38.060  16.353  1.00 65.56           O  
ATOM    546  OE2 GLU    34      -6.769 -37.527  14.635  1.00 65.56           O  
ATOM    547  H   GLU    34      -1.151 -36.817  16.802  1.00 56.86           H  
ATOM    548  HA  GLU    34      -1.909 -36.357  14.116  1.00 52.45           H  
ATOM    549 1HB  GLU    34      -3.099 -37.883  15.674  1.00 78.68           H  
ATOM    550 2HB  GLU    34      -3.603 -36.508  16.647  1.00 78.68           H  
ATOM    551 1HG  GLU    34      -4.892 -35.627  14.752  1.00 78.68           H  
ATOM    552 2HG  GLU    34      -4.374 -36.991  13.763  1.00 78.68           H  
ATOM    553  N   ARG    35      -2.587 -33.952  16.271  1.00 21.05           N  
ATOM    554  CA  ARG    35      -2.894 -32.538  16.384  1.00 30.57           C  
ATOM    555  C   ARG    35      -1.814 -31.692  15.745  1.00 25.54           C  
ATOM    556  O   ARG    35      -2.132 -30.737  15.029  1.00 29.64           O  
ATOM    557  CB  ARG    35      -3.078 -32.135  17.834  1.00 45.86           C  
ATOM    558  CG  ARG    35      -4.371 -32.610  18.476  1.00 45.86           C  
ATOM    559  CD  ARG    35      -4.497 -32.113  19.869  1.00 45.86           C  
ATOM    560  NE  ARG    35      -5.765 -32.481  20.476  1.00 45.86           N  
ATOM    561  CZ  ARG    35      -6.913 -31.794  20.327  1.00 45.86           C  
ATOM    562  NH1 ARG    35      -6.954 -30.715  19.577  1.00 45.86           N  
ATOM    563  NH2 ARG    35      -7.999 -32.218  20.946  1.00 45.86           N  
ATOM    564  H   ARG    35      -2.432 -34.486  17.114  1.00 25.26           H  
ATOM    565  HA  ARG    35      -3.832 -32.348  15.863  1.00 36.68           H  
ATOM    566 1HB  ARG    35      -2.248 -32.513  18.430  1.00 55.03           H  
ATOM    567 2HB  ARG    35      -3.068 -31.050  17.906  1.00 55.03           H  
ATOM    568 1HG  ARG    35      -5.219 -32.238  17.901  1.00 55.03           H  
ATOM    569 2HG  ARG    35      -4.393 -33.700  18.494  1.00 55.03           H  
ATOM    570 1HD  ARG    35      -3.696 -32.535  20.474  1.00 55.03           H  
ATOM    571 2HD  ARG    35      -4.421 -31.026  19.874  1.00 55.03           H  
ATOM    572  HE  ARG    35      -5.807 -33.305  21.063  1.00 55.03           H  
ATOM    573 1HH1 ARG    35      -6.121 -30.395  19.105  1.00 55.03           H  
ATOM    574 2HH1 ARG    35      -7.820 -30.207  19.472  1.00 55.03           H  
ATOM    575 1HH2 ARG    35      -7.939 -33.048  21.532  1.00 55.03           H  
ATOM    576 2HH2 ARG    35      -8.869 -31.720  20.851  1.00 55.03           H  
ATOM    577  N   PHE    36      -0.551 -32.073  15.949  1.00 23.78           N  
ATOM    578  CA  PHE    36       0.536 -31.359  15.298  1.00 22.24           C  
ATOM    579  C   PHE    36       0.334 -31.339  13.802  1.00 15.18           C  
ATOM    580  O   PHE    36       0.412 -30.279  13.190  1.00 19.50           O  
ATOM    581  CB  PHE    36       1.897 -31.977  15.578  1.00 33.36           C  
ATOM    582  CG  PHE    36       2.995 -31.303  14.791  1.00 33.36           C  
ATOM    583  CD1 PHE    36       3.648 -30.179  15.269  1.00 33.36           C  
ATOM    584  CD2 PHE    36       3.365 -31.790  13.548  1.00 33.36           C  
ATOM    585  CE1 PHE    36       4.648 -29.573  14.528  1.00 33.36           C  
ATOM    586  CE2 PHE    36       4.364 -31.190  12.807  1.00 33.36           C  
ATOM    587  CZ  PHE    36       5.007 -30.077  13.299  1.00 33.36           C  
ATOM    588  H   PHE    36      -0.347 -32.849  16.574  1.00 28.54           H  
ATOM    589  HA  PHE    36       0.539 -30.331  15.649  1.00 26.69           H  
ATOM    590 1HB  PHE    36       2.129 -31.891  16.639  1.00 40.03           H  
ATOM    591 2HB  PHE    36       1.889 -33.034  15.323  1.00 40.03           H  
ATOM    592  HD1 PHE    36       3.372 -29.776  16.241  1.00 40.03           H  
ATOM    593  HD2 PHE    36       2.856 -32.669  13.156  1.00 40.03           H  
ATOM    594  HE1 PHE    36       5.156 -28.693  14.920  1.00 40.03           H  
ATOM    595  HE2 PHE    36       4.643 -31.593  11.833  1.00 40.03           H  
ATOM    596  HZ  PHE    36       5.795 -29.600  12.717  1.00 40.03           H  
ATOM    597  N   MET    37       0.088 -32.511  13.216  1.00 11.91           N  
ATOM    598  CA  MET    37      -0.093 -32.612  11.779  1.00 14.25           C  
ATOM    599  C   MET    37      -1.382 -31.959  11.287  1.00 19.79           C  
ATOM    600  O   MET    37      -1.424 -31.427  10.176  1.00 24.32           O  
ATOM    601  CB  MET    37      -0.033 -34.070  11.355  1.00 21.38           C  
ATOM    602  CG  MET    37       1.357 -34.673  11.479  1.00 21.38           C  
ATOM    603  SD  MET    37       2.584 -33.745  10.536  1.00 21.38           S  
ATOM    604  CE  MET    37       2.102 -34.105   8.854  1.00 21.38           C  
ATOM    605  H   MET    37       0.046 -33.356  13.774  1.00 14.29           H  
ATOM    606  HA  MET    37       0.733 -32.099  11.306  1.00 17.10           H  
ATOM    607 1HB  MET    37      -0.713 -34.658  11.969  1.00 25.65           H  
ATOM    608 2HB  MET    37      -0.356 -34.165  10.317  1.00 25.65           H  
ATOM    609 1HG  MET    37       1.660 -34.686  12.525  1.00 25.65           H  
ATOM    610 2HG  MET    37       1.343 -35.700  11.113  1.00 25.65           H  
ATOM    611 1HE  MET    37       2.774 -33.594   8.164  1.00 25.65           H  
ATOM    612 2HE  MET    37       2.154 -35.181   8.681  1.00 25.65           H  
ATOM    613 3HE  MET    37       1.081 -33.764   8.689  1.00 25.65           H  
ATOM    614  N   SER    38      -2.429 -31.932  12.117  1.00 24.72           N  
ATOM    615  CA  SER    38      -3.672 -31.296  11.692  1.00 39.32           C  
ATOM    616  C   SER    38      -3.481 -29.792  11.508  1.00 41.14           C  
ATOM    617  O   SER    38      -4.175 -29.175  10.699  1.00 56.00           O  
ATOM    618  CB  SER    38      -4.780 -31.532  12.701  1.00 58.98           C  
ATOM    619  OG  SER    38      -4.560 -30.800  13.875  1.00 58.98           O  
ATOM    620  H   SER    38      -2.382 -32.382  13.021  1.00 29.66           H  
ATOM    621  HA  SER    38      -3.970 -31.724  10.735  1.00 47.18           H  
ATOM    622 1HB  SER    38      -5.739 -31.253  12.267  1.00 70.78           H  
ATOM    623 2HB  SER    38      -4.824 -32.594  12.939  1.00 70.78           H  
ATOM    624  HG  SER    38      -3.628 -30.904  14.085  1.00 70.78           H  
ATOM    625  N   SER    39      -2.514 -29.213  12.224  1.00 34.07           N  
ATOM    626  CA  SER    39      -2.201 -27.799  12.058  1.00 41.89           C  
ATOM    627  C   SER    39      -1.020 -27.598  11.113  1.00 31.80           C  
ATOM    628  O   SER    39      -0.947 -26.592  10.406  1.00 39.07           O  
ATOM    629  CB  SER    39      -1.839 -27.195  13.388  1.00 62.84           C  
ATOM    630  OG  SER    39      -0.646 -27.764  13.844  1.00 62.84           O  
ATOM    631  H   SER    39      -2.012 -29.756  12.919  1.00 40.88           H  
ATOM    632  HA  SER    39      -3.073 -27.290  11.646  1.00 50.27           H  
ATOM    633 1HB  SER    39      -1.723 -26.116  13.289  1.00 75.40           H  
ATOM    634 2HB  SER    39      -2.636 -27.380  14.106  1.00 75.40           H  
ATOM    635  HG  SER    39      -0.472 -27.401  14.715  1.00 75.40           H  
ATOM    636  N   PHE    40      -0.105 -28.563  11.107  1.00 20.48           N  
ATOM    637  CA  PHE    40       1.094 -28.510  10.290  1.00 15.30           C  
ATOM    638  C   PHE    40       0.814 -28.557   8.822  1.00 12.30           C  
ATOM    639  O   PHE    40       1.389 -27.779   8.070  1.00 14.13           O  
ATOM    640  CB  PHE    40       2.056 -29.618  10.633  1.00 22.95           C  
ATOM    641  CG  PHE    40       3.297 -29.554   9.813  1.00 22.95           C  
ATOM    642  CD1 PHE    40       4.241 -28.580  10.069  1.00 22.95           C  
ATOM    643  CD2 PHE    40       3.529 -30.456   8.793  1.00 22.95           C  
ATOM    644  CE1 PHE    40       5.397 -28.496   9.322  1.00 22.95           C  
ATOM    645  CE2 PHE    40       4.684 -30.380   8.046  1.00 22.95           C  
ATOM    646  CZ  PHE    40       5.618 -29.399   8.307  1.00 22.95           C  
ATOM    647  H   PHE    40      -0.218 -29.356  11.719  1.00 24.58           H  
ATOM    648  HA  PHE    40       1.595 -27.565  10.493  1.00 18.36           H  
ATOM    649 1HB  PHE    40       2.327 -29.564  11.686  1.00 27.54           H  
ATOM    650 2HB  PHE    40       1.586 -30.575  10.450  1.00 27.54           H  
ATOM    651  HD1 PHE    40       4.055 -27.877  10.875  1.00 27.54           H  
ATOM    652  HD2 PHE    40       2.790 -31.230   8.585  1.00 27.54           H  
ATOM    653  HE1 PHE    40       6.133 -27.722   9.537  1.00 27.54           H  
ATOM    654  HE2 PHE    40       4.864 -31.095   7.251  1.00 27.54           H  
ATOM    655  HZ  PHE    40       6.531 -29.346   7.717  1.00 27.54           H  
ATOM    656  N   VAL    41      -0.036 -29.484   8.400  1.00 16.36           N  
ATOM    657  CA  VAL    41      -0.348 -29.620   6.988  1.00 25.79           C  
ATOM    658  C   VAL    41      -0.874 -28.317   6.361  1.00 32.58           C  
ATOM    659  O   VAL    41      -0.404 -27.943   5.285  1.00 35.22           O  
ATOM    660  CB  VAL    41      -1.347 -30.778   6.758  1.00 38.69           C  
ATOM    661  CG1 VAL    41      -1.850 -30.759   5.322  1.00 38.69           C  
ATOM    662  CG2 VAL    41      -0.648 -32.096   7.047  1.00 38.69           C  
ATOM    663  H   VAL    41      -0.472 -30.113   9.062  1.00 19.63           H  
ATOM    664  HA  VAL    41       0.577 -29.884   6.473  1.00 30.95           H  
ATOM    665  HB  VAL    41      -2.201 -30.676   7.422  1.00 46.42           H  
ATOM    666 1HG1 VAL    41      -2.550 -31.581   5.171  1.00 46.42           H  
ATOM    667 2HG1 VAL    41      -2.354 -29.813   5.125  1.00 46.42           H  
ATOM    668 3HG1 VAL    41      -1.008 -30.871   4.639  1.00 46.42           H  
ATOM    669 1HG2 VAL    41      -1.347 -32.919   6.890  1.00 46.42           H  
ATOM    670 2HG2 VAL    41       0.203 -32.210   6.376  1.00 46.42           H  
ATOM    671 3HG2 VAL    41      -0.301 -32.107   8.078  1.00 46.42           H  
ATOM    672  N   PRO    42      -1.792 -27.575   6.999  1.00 42.74           N  
ATOM    673  CA  PRO    42      -2.263 -26.300   6.479  1.00 58.96           C  
ATOM    674  C   PRO    42      -1.203 -25.214   6.662  1.00 46.92           C  
ATOM    675  O   PRO    42      -1.060 -24.339   5.811  1.00 53.52           O  
ATOM    676  CB  PRO    42      -3.571 -26.049   7.245  1.00 88.44           C  
ATOM    677  CG  PRO    42      -3.522 -26.964   8.408  1.00 88.44           C  
ATOM    678  CD  PRO    42      -2.817 -28.180   7.865  1.00 88.44           C  
ATOM    679  HA  PRO    42      -2.484 -26.426   5.409  1.00 70.75           H  
ATOM    680 1HB  PRO    42      -3.632 -24.991   7.541  1.00106.13           H  
ATOM    681 2HB  PRO    42      -4.431 -26.245   6.588  1.00106.13           H  
ATOM    682 1HG  PRO    42      -3.001 -26.485   9.245  1.00106.13           H  
ATOM    683 2HG  PRO    42      -4.541 -27.189   8.758  1.00106.13           H  
ATOM    684 1HD  PRO    42      -2.372 -28.750   8.689  1.00106.13           H  
ATOM    685 2HD  PRO    42      -3.505 -28.793   7.266  1.00106.13           H  
ATOM    686  N   ALA    43      -0.398 -25.307   7.725  1.00 36.30           N  
ATOM    687  CA  ALA    43       0.697 -24.357   7.916  1.00 39.41           C  
ATOM    688  C   ALA    43       1.724 -24.503   6.792  1.00 26.18           C  
ATOM    689  O   ALA    43       2.287 -23.515   6.306  1.00 34.79           O  
ATOM    690  CB  ALA    43       1.358 -24.571   9.267  1.00 59.11           C  
ATOM    691  H   ALA    43      -0.547 -26.019   8.431  1.00 43.56           H  
ATOM    692  HA  ALA    43       0.288 -23.348   7.875  1.00 47.29           H  
ATOM    693 1HB  ALA    43       2.158 -23.842   9.400  1.00 70.94           H  
ATOM    694 2HB  ALA    43       0.617 -24.444  10.057  1.00 70.94           H  
ATOM    695 3HB  ALA    43       1.772 -25.575   9.317  1.00 70.94           H  
ATOM    696  N   SER    44       1.930 -25.752   6.355  1.00 14.11           N  
ATOM    697  CA  SER    44       2.884 -26.096   5.315  1.00 12.71           C  
ATOM    698  C   SER    44       2.437 -25.638   3.935  1.00 14.31           C  
ATOM    699  O   SER    44       3.143 -25.900   2.976  1.00 17.19           O  
ATOM    700  CB  SER    44       3.157 -27.598   5.254  1.00 19.07           C  
ATOM    701  OG  SER    44       2.095 -28.316   4.684  1.00 19.07           O  
ATOM    702  H   SER    44       1.428 -26.506   6.795  1.00 16.93           H  
ATOM    703  HA  SER    44       3.824 -25.595   5.544  1.00 15.25           H  
ATOM    704 1HB  SER    44       4.067 -27.776   4.684  1.00 22.88           H  
ATOM    705 2HB  SER    44       3.334 -27.964   6.265  1.00 22.88           H  
ATOM    706  HG  SER    44       1.285 -27.979   5.071  1.00 22.88           H  
ATOM    707  N   GLU    45       1.261 -25.005   3.799  1.00 20.84           N  
ATOM    708  CA  GLU    45       0.794 -24.529   2.501  1.00 29.85           C  
ATOM    709  C   GLU    45       1.482 -23.220   2.047  1.00 32.21           C  
ATOM    710  O   GLU    45       1.300 -22.797   0.906  1.00 41.86           O  
ATOM    711  CB  GLU    45      -0.720 -24.328   2.532  1.00 44.78           C  
ATOM    712  CG  GLU    45      -1.517 -25.614   2.694  1.00 44.78           C  
ATOM    713  CD  GLU    45      -3.003 -25.384   2.751  1.00 44.78           C  
ATOM    714  OE1 GLU    45      -3.413 -24.249   2.697  1.00 44.78           O  
ATOM    715  OE2 GLU    45      -3.730 -26.345   2.849  1.00 44.78           O  
ATOM    716  H   GLU    45       0.662 -24.824   4.593  1.00 25.01           H  
ATOM    717  HA  GLU    45       1.007 -25.299   1.768  1.00 35.82           H  
ATOM    718 1HB  GLU    45      -0.983 -23.662   3.353  1.00 53.73           H  
ATOM    719 2HB  GLU    45      -1.042 -23.851   1.606  1.00 53.73           H  
ATOM    720 1HG  GLU    45      -1.297 -26.273   1.855  1.00 53.73           H  
ATOM    721 2HG  GLU    45      -1.196 -26.115   3.606  1.00 53.73           H  
ATOM    722  N   ASP    46       2.281 -22.594   2.926  1.00 30.97           N  
ATOM    723  CA  ASP    46       2.987 -21.340   2.592  1.00 41.06           C  
ATOM    724  C   ASP    46       4.080 -21.378   1.466  1.00 36.76           C  
ATOM    725  O   ASP    46       4.205 -20.393   0.737  1.00 44.65           O  
ATOM    726  CB  ASP    46       3.617 -20.754   3.860  1.00 61.59           C  
ATOM    727  CG  ASP    46       2.585 -20.160   4.808  1.00 61.59           C  
ATOM    728  OD1 ASP    46       1.474 -19.941   4.387  1.00 61.59           O  
ATOM    729  OD2 ASP    46       2.920 -19.924   5.944  1.00 61.59           O  
ATOM    730  H   ASP    46       2.390 -22.971   3.865  1.00 37.16           H  
ATOM    731  HA  ASP    46       2.225 -20.633   2.263  1.00 49.27           H  
ATOM    732 1HB  ASP    46       4.167 -21.526   4.394  1.00 73.91           H  
ATOM    733 2HB  ASP    46       4.327 -19.974   3.585  1.00 73.91           H  
ATOM    734  N   PRO    47       4.880 -22.457   1.316  1.00 33.23           N  
ATOM    735  CA  PRO    47       5.924 -22.696   0.310  1.00 32.42           C  
ATOM    736  C   PRO    47       5.395 -22.556  -1.120  1.00 31.01           C  
ATOM    737  O   PRO    47       4.331 -23.081  -1.451  1.00 32.59           O  
ATOM    738  CB  PRO    47       6.368 -24.138   0.615  1.00 48.63           C  
ATOM    739  CG  PRO    47       6.112 -24.302   2.059  1.00 48.63           C  
ATOM    740  CD  PRO    47       4.843 -23.558   2.279  1.00 48.63           C  
ATOM    741  HA  PRO    47       6.752 -21.990   0.484  1.00 38.90           H  
ATOM    742 1HB  PRO    47       5.798 -24.848  -0.004  1.00 58.36           H  
ATOM    743 2HB  PRO    47       7.424 -24.281   0.385  1.00 58.36           H  
ATOM    744 1HG  PRO    47       6.030 -25.368   2.317  1.00 58.36           H  
ATOM    745 2HG  PRO    47       6.951 -23.895   2.646  1.00 58.36           H  
ATOM    746 1HD  PRO    47       4.018 -24.200   1.991  1.00 58.36           H  
ATOM    747 2HD  PRO    47       4.774 -23.205   3.315  1.00 58.36           H  
ATOM    748  N   ASP    48       6.156 -21.872  -1.977  1.00 34.62           N  
ATOM    749  CA  ASP    48       5.729 -21.629  -3.358  1.00 37.81           C  
ATOM    750  C   ASP    48       6.209 -22.678  -4.375  1.00 34.41           C  
ATOM    751  O   ASP    48       6.005 -22.505  -5.580  1.00 71.83           O  
ATOM    752  CB  ASP    48       6.163 -20.223  -3.813  1.00 56.72           C  
ATOM    753  CG  ASP    48       7.674 -19.983  -3.874  1.00 56.72           C  
ATOM    754  OD1 ASP    48       8.429 -20.871  -3.559  1.00 56.72           O  
ATOM    755  OD2 ASP    48       8.057 -18.895  -4.233  1.00 56.72           O  
ATOM    756  H   ASP    48       7.029 -21.474  -1.656  1.00 41.54           H  
ATOM    757  HA  ASP    48       4.641 -21.643  -3.372  1.00 45.37           H  
ATOM    758 1HB  ASP    48       5.749 -20.027  -4.803  1.00 68.06           H  
ATOM    759 2HB  ASP    48       5.732 -19.484  -3.137  1.00 68.06           H  
ATOM    760  N   ALA    49       6.792 -23.775  -3.894  1.00 29.88           N  
ATOM    761  CA  ALA    49       7.287 -24.867  -4.735  1.00 33.18           C  
ATOM    762  C   ALA    49       8.122 -24.334  -5.913  1.00 37.63           C  
ATOM    763  O   ALA    49       9.009 -23.498  -5.704  1.00 76.26           O  
ATOM    764  CB  ALA    49       6.111 -25.695  -5.223  1.00 49.77           C  
ATOM    765  H   ALA    49       6.924 -23.856  -2.897  1.00 35.86           H  
ATOM    766  HA  ALA    49       7.909 -25.518  -4.138  1.00 39.82           H  
ATOM    767 1HB  ALA    49       6.467 -26.540  -5.810  1.00 59.72           H  
ATOM    768 2HB  ALA    49       5.559 -26.069  -4.361  1.00 59.72           H  
ATOM    769 3HB  ALA    49       5.451 -25.074  -5.832  1.00 59.72           H  
ATOM    770  N   SER    50       7.876 -24.839  -7.126  1.00 39.75           N  
ATOM    771  CA  SER    50       8.571 -24.398  -8.337  1.00 53.38           C  
ATOM    772  C   SER    50       7.994 -25.097  -9.566  1.00 19.59           C  
ATOM    773  O   SER    50       7.716 -26.298  -9.537  1.00 11.29           O  
ATOM    774  CB  SER    50      10.063 -24.663  -8.257  1.00 80.07           C  
ATOM    775  OG  SER    50      10.702 -24.263  -9.440  1.00 80.07           O  
ATOM    776  H   SER    50       7.158 -25.536  -7.239  1.00 47.70           H  
ATOM    777  HA  SER    50       8.413 -23.322  -8.451  1.00 64.06           H  
ATOM    778 1HB  SER    50      10.496 -24.124  -7.417  1.00 96.08           H  
ATOM    779 2HB  SER    50      10.237 -25.718  -8.090  1.00 96.08           H  
ATOM    780  HG  SER    50      10.310 -24.788 -10.142  1.00 96.08           H  
ATOM    781  N   ARG    51       7.839 -24.348 -10.655  1.00 25.83           N  
ATOM    782  CA  ARG    51       7.279 -24.896 -11.890  1.00 18.22           C  
ATOM    783  C   ARG    51       8.340 -25.660 -12.665  1.00 24.19           C  
ATOM    784  O   ARG    51       8.923 -25.148 -13.621  1.00 44.72           O  
ATOM    785  CB  ARG    51       6.704 -23.789 -12.764  1.00 27.33           C  
ATOM    786  CG  ARG    51       5.505 -23.060 -12.176  1.00 27.33           C  
ATOM    787  CD  ARG    51       5.003 -22.006 -13.093  1.00 27.33           C  
ATOM    788  NE  ARG    51       3.857 -21.299 -12.540  1.00 27.33           N  
ATOM    789  CZ  ARG    51       3.189 -20.315 -13.173  1.00 27.33           C  
ATOM    790  NH1 ARG    51       3.565 -19.933 -14.374  1.00 27.33           N  
ATOM    791  NH2 ARG    51       2.157 -19.733 -12.587  1.00 27.33           N  
ATOM    792  H   ARG    51       8.099 -23.372 -10.621  1.00 31.00           H  
ATOM    793  HA  ARG    51       6.475 -25.586 -11.629  1.00 21.86           H  
ATOM    794 1HB  ARG    51       7.476 -23.047 -12.966  1.00 32.80           H  
ATOM    795 2HB  ARG    51       6.396 -24.207 -13.722  1.00 32.80           H  
ATOM    796 1HG  ARG    51       4.698 -23.771 -11.996  1.00 32.80           H  
ATOM    797 2HG  ARG    51       5.791 -22.586 -11.237  1.00 32.80           H  
ATOM    798 1HD  ARG    51       5.793 -21.280 -13.278  1.00 32.80           H  
ATOM    799 2HD  ARG    51       4.699 -22.460 -14.036  1.00 32.80           H  
ATOM    800  HE  ARG    51       3.540 -21.566 -11.617  1.00 32.80           H  
ATOM    801 1HH1 ARG    51       4.354 -20.378 -14.821  1.00 32.80           H  
ATOM    802 2HH1 ARG    51       3.065 -19.196 -14.849  1.00 32.80           H  
ATOM    803 1HH2 ARG    51       1.868 -20.026 -11.664  1.00 32.80           H  
ATOM    804 2HH2 ARG    51       1.657 -18.996 -13.062  1.00 32.80           H  
ATOM    805  N   GLY    52       8.578 -26.892 -12.237  1.00 27.71           N  
ATOM    806  CA  GLY    52       9.608 -27.731 -12.829  1.00 36.02           C  
ATOM    807  C   GLY    52       9.390 -29.211 -12.545  1.00 22.01           C  
ATOM    808  O   GLY    52       8.792 -29.934 -13.342  1.00 50.61           O  
ATOM    809  H   GLY    52       8.047 -27.228 -11.442  1.00 33.25           H  
ATOM    810 1HA  GLY    52       9.625 -27.567 -13.907  1.00 43.22           H  
ATOM    811 2HA  GLY    52      10.581 -27.427 -12.448  1.00 43.22           H  
ATOM    812  N   VAL    53       9.935 -29.648 -11.418  1.00 54.35           N  
ATOM    813  CA  VAL    53       9.940 -31.040 -10.991  1.00 97.68           C  
ATOM    814  C   VAL    53       8.555 -31.696 -10.889  1.00 72.97           C  
ATOM    815  O   VAL    53       7.656 -31.184 -10.219  1.00133.30           O  
ATOM    816  CB  VAL    53      10.597 -31.128  -9.610  1.00146.52           C  
ATOM    817  CG1 VAL    53      10.510 -32.521  -9.080  1.00146.52           C  
ATOM    818  CG2 VAL    53      12.044 -30.681  -9.662  1.00146.52           C  
ATOM    819  H   VAL    53      10.392 -28.973 -10.821  1.00 65.22           H  
ATOM    820  HA  VAL    53      10.540 -31.595 -11.704  1.00117.22           H  
ATOM    821  HB  VAL    53      10.036 -30.493  -8.933  1.00175.82           H  
ATOM    822 1HG1 VAL    53      10.958 -32.541  -8.091  1.00175.82           H  
ATOM    823 2HG1 VAL    53       9.467 -32.832  -9.019  1.00175.82           H  
ATOM    824 3HG1 VAL    53      11.055 -33.186  -9.740  1.00175.82           H  
ATOM    825 1HG2 VAL    53      12.465 -30.729  -8.662  1.00175.82           H  
ATOM    826 2HG2 VAL    53      12.604 -31.338 -10.315  1.00175.82           H  
ATOM    827 3HG2 VAL    53      12.099 -29.658 -10.030  1.00175.82           H  
ATOM    828  N   ALA    54       8.408 -32.841 -11.553  1.00 19.08           N  
ATOM    829  CA  ALA    54       7.187 -33.643 -11.522  1.00 11.75           C  
ATOM    830  C   ALA    54       7.250 -34.618 -10.349  1.00  5.10           C  
ATOM    831  O   ALA    54       8.335 -35.039  -9.960  1.00  3.85           O  
ATOM    832  CB  ALA    54       7.012 -34.393 -12.832  1.00 17.62           C  
ATOM    833  H   ALA    54       9.194 -33.184 -12.086  1.00 22.90           H  
ATOM    834  HA  ALA    54       6.339 -32.976 -11.369  1.00 14.10           H  
ATOM    835 1HB  ALA    54       6.092 -34.977 -12.798  1.00 21.15           H  
ATOM    836 2HB  ALA    54       6.959 -33.678 -13.654  1.00 21.15           H  
ATOM    837 3HB  ALA    54       7.859 -35.058 -12.985  1.00 21.15           H  
ATOM    838  N   THR    55       6.102 -34.996  -9.780  1.00  4.07           N  
ATOM    839  CA  THR    55       6.147 -35.926  -8.648  1.00  2.77           C  
ATOM    840  C   THR    55       5.209 -37.129  -8.809  1.00  2.58           C  
ATOM    841  O   THR    55       4.028 -36.968  -9.118  1.00  5.22           O  
ATOM    842  CB  THR    55       5.809 -35.213  -7.327  1.00  4.16           C  
ATOM    843  OG1 THR    55       6.723 -34.133  -7.118  1.00  4.16           O  
ATOM    844  CG2 THR    55       5.949 -36.193  -6.169  1.00  4.16           C  
ATOM    845  H   THR    55       5.218 -34.642 -10.118  1.00  4.88           H  
ATOM    846  HA  THR    55       7.156 -36.296  -8.566  1.00  3.32           H  
ATOM    847  HB  THR    55       4.791 -34.822  -7.361  1.00  4.99           H  
ATOM    848  HG1 THR    55       7.622 -34.469  -7.140  1.00  4.99           H  
ATOM    849 1HG2 THR    55       5.725 -35.684  -5.236  1.00  4.99           H  
ATOM    850 2HG2 THR    55       5.255 -37.022  -6.304  1.00  4.99           H  
ATOM    851 3HG2 THR    55       6.969 -36.574  -6.138  1.00  4.99           H  
ATOM    852  N   ARG    56       5.742 -38.333  -8.566  1.00  2.96           N  
ATOM    853  CA  ARG    56       4.942 -39.565  -8.640  1.00  2.96           C  
ATOM    854  C   ARG    56       4.912 -40.345  -7.319  1.00  2.08           C  
ATOM    855  O   ARG    56       5.912 -40.450  -6.619  1.00  1.69           O  
ATOM    856  CB  ARG    56       5.457 -40.481  -9.739  1.00  4.44           C  
ATOM    857  CG  ARG    56       4.695 -41.792  -9.857  1.00  4.44           C  
ATOM    858  CD  ARG    56       5.131 -42.594 -11.027  1.00  4.44           C  
ATOM    859  NE  ARG    56       4.735 -41.965 -12.276  1.00  4.44           N  
ATOM    860  CZ  ARG    56       5.028 -42.439 -13.503  1.00  4.44           C  
ATOM    861  NH1 ARG    56       5.712 -43.553 -13.641  1.00  4.44           N  
ATOM    862  NH2 ARG    56       4.621 -41.777 -14.574  1.00  4.44           N  
ATOM    863  H   ARG    56       6.729 -38.384  -8.348  1.00  3.55           H  
ATOM    864  HA  ARG    56       3.919 -39.287  -8.890  1.00  3.55           H  
ATOM    865 1HB  ARG    56       5.394 -39.970 -10.699  1.00  5.33           H  
ATOM    866 2HB  ARG    56       6.503 -40.720  -9.562  1.00  5.33           H  
ATOM    867 1HG  ARG    56       4.853 -42.383  -8.959  1.00  5.33           H  
ATOM    868 2HG  ARG    56       3.631 -41.582  -9.967  1.00  5.33           H  
ATOM    869 1HD  ARG    56       6.217 -42.692 -11.022  1.00  5.33           H  
ATOM    870 2HD  ARG    56       4.677 -43.583 -10.983  1.00  5.33           H  
ATOM    871  HE  ARG    56       4.206 -41.105 -12.220  1.00  5.33           H  
ATOM    872 1HH1 ARG    56       6.030 -44.074 -12.829  1.00  5.33           H  
ATOM    873 2HH1 ARG    56       5.930 -43.900 -14.562  1.00  5.33           H  
ATOM    874 1HH2 ARG    56       4.095 -40.920 -14.470  1.00  5.33           H  
ATOM    875 2HH2 ARG    56       4.838 -42.127 -15.495  1.00  5.33           H  
ATOM    876  N   ASP    57       3.741 -40.879  -6.975  1.00  3.31           N  
ATOM    877  CA  ASP    57       3.555 -41.644  -5.735  1.00  2.78           C  
ATOM    878  C   ASP    57       3.633 -43.158  -5.995  1.00  2.79           C  
ATOM    879  O   ASP    57       2.717 -43.732  -6.586  1.00  4.13           O  
ATOM    880  CB  ASP    57       2.203 -41.288  -5.099  1.00  4.17           C  
ATOM    881  CG  ASP    57       1.949 -41.930  -3.733  1.00  4.17           C  
ATOM    882  OD1 ASP    57       2.790 -42.654  -3.254  1.00  4.17           O  
ATOM    883  OD2 ASP    57       0.902 -41.685  -3.183  1.00  4.17           O  
ATOM    884  H   ASP    57       2.950 -40.756  -7.590  1.00  3.97           H  
ATOM    885  HA  ASP    57       4.348 -41.376  -5.038  1.00  3.34           H  
ATOM    886 1HB  ASP    57       2.136 -40.205  -4.986  1.00  5.00           H  
ATOM    887 2HB  ASP    57       1.401 -41.591  -5.772  1.00  5.00           H  
ATOM    888  N   VAL    58       4.732 -43.796  -5.577  1.00  2.23           N  
ATOM    889  CA  VAL    58       4.906 -45.241  -5.790  1.00  2.46           C  
ATOM    890  C   VAL    58       4.978 -46.016  -4.479  1.00  2.48           C  
ATOM    891  O   VAL    58       5.787 -45.715  -3.608  1.00  3.25           O  
ATOM    892  CB  VAL    58       6.169 -45.528  -6.623  1.00  3.69           C  
ATOM    893  CG1 VAL    58       6.368 -47.025  -6.769  1.00  3.69           C  
ATOM    894  CG2 VAL    58       6.013 -44.902  -7.994  1.00  3.69           C  
ATOM    895  H   VAL    58       5.443 -43.270  -5.081  1.00  2.68           H  
ATOM    896  HA  VAL    58       4.046 -45.606  -6.353  1.00  2.95           H  
ATOM    897  HB  VAL    58       7.044 -45.118  -6.120  1.00  4.43           H  
ATOM    898 1HG1 VAL    58       7.263 -47.216  -7.361  1.00  4.43           H  
ATOM    899 2HG1 VAL    58       6.482 -47.475  -5.783  1.00  4.43           H  
ATOM    900 3HG1 VAL    58       5.503 -47.460  -7.271  1.00  4.43           H  
ATOM    901 1HG2 VAL    58       6.899 -45.107  -8.594  1.00  4.43           H  
ATOM    902 2HG2 VAL    58       5.138 -45.324  -8.489  1.00  4.43           H  
ATOM    903 3HG2 VAL    58       5.889 -43.826  -7.886  1.00  4.43           H  
ATOM    904  N   VAL    59       4.114 -47.014  -4.335  1.00  2.48           N  
ATOM    905  CA  VAL    59       4.029 -47.790  -3.098  1.00  2.76           C  
ATOM    906  C   VAL    59       5.136 -48.821  -2.925  1.00  3.10           C  
ATOM    907  O   VAL    59       5.324 -49.682  -3.782  1.00  5.42           O  
ATOM    908  CB  VAL    59       2.667 -48.503  -3.019  1.00  4.14           C  
ATOM    909  CG1 VAL    59       2.613 -49.381  -1.783  1.00  4.14           C  
ATOM    910  CG2 VAL    59       1.554 -47.468  -2.984  1.00  4.14           C  
ATOM    911  H   VAL    59       3.484 -47.230  -5.096  1.00  2.98           H  
ATOM    912  HA  VAL    59       4.089 -47.100  -2.266  1.00  3.31           H  
ATOM    913  HB  VAL    59       2.544 -49.146  -3.892  1.00  4.97           H  
ATOM    914 1HG1 VAL    59       1.649 -49.887  -1.740  1.00  4.97           H  
ATOM    915 2HG1 VAL    59       3.409 -50.123  -1.829  1.00  4.97           H  
ATOM    916 3HG1 VAL    59       2.739 -48.765  -0.893  1.00  4.97           H  
ATOM    917 1HG2 VAL    59       0.590 -47.974  -2.935  1.00  4.97           H  
ATOM    918 2HG2 VAL    59       1.675 -46.833  -2.107  1.00  4.97           H  
ATOM    919 3HG2 VAL    59       1.595 -46.855  -3.884  1.00  4.97           H  
ATOM    920  N   ILE    60       5.843 -48.743  -1.794  1.00  2.83           N  
ATOM    921  CA  ILE    60       6.881 -49.717  -1.459  1.00  4.80           C  
ATOM    922  C   ILE    60       6.257 -51.006  -0.992  1.00  8.13           C  
ATOM    923  O   ILE    60       6.570 -52.089  -1.489  1.00 49.89           O  
ATOM    924  CB  ILE    60       7.826 -49.239  -0.329  1.00  7.20           C  
ATOM    925  CG1 ILE    60       8.680 -48.058  -0.767  1.00  7.20           C  
ATOM    926  CG2 ILE    60       8.711 -50.393   0.122  1.00  7.20           C  
ATOM    927  CD1 ILE    60       9.440 -47.422   0.371  1.00  7.20           C  
ATOM    928  H   ILE    60       5.634 -48.014  -1.130  1.00  3.40           H  
ATOM    929  HA  ILE    60       7.468 -49.919  -2.345  1.00  5.76           H  
ATOM    930  HB  ILE    60       7.227 -48.905   0.518  1.00  8.64           H  
ATOM    931 1HG1 ILE    60       9.401 -48.397  -1.501  1.00  8.64           H  
ATOM    932 2HG1 ILE    60       8.042 -47.306  -1.229  1.00  8.64           H  
ATOM    933 1HG2 ILE    60       9.356 -50.061   0.936  1.00  8.64           H  
ATOM    934 2HG2 ILE    60       8.087 -51.216   0.468  1.00  8.64           H  
ATOM    935 3HG2 ILE    60       9.322 -50.729  -0.712  1.00  8.64           H  
ATOM    936 1HD1 ILE    60      10.047 -46.603  -0.008  1.00  8.64           H  
ATOM    937 2HD1 ILE    60       8.749 -47.043   1.116  1.00  8.64           H  
ATOM    938 3HD1 ILE    60      10.091 -48.167   0.828  1.00  8.64           H  
ATOM    939  N   ASP    61       5.384 -50.877  -0.003  1.00 22.04           N  
ATOM    940  CA  ASP    61       4.719 -52.022   0.587  1.00 26.72           C  
ATOM    941  C   ASP    61       3.384 -51.625   1.188  1.00 39.01           C  
ATOM    942  O   ASP    61       3.334 -51.022   2.264  1.00 57.27           O  
ATOM    943  CB  ASP    61       5.607 -52.671   1.652  1.00 40.08           C  
ATOM    944  CG  ASP    61       5.006 -53.945   2.229  1.00 40.08           C  
ATOM    945  OD1 ASP    61       3.852 -54.204   1.979  1.00 40.08           O  
ATOM    946  OD2 ASP    61       5.707 -54.650   2.916  1.00 40.08           O  
ATOM    947  H   ASP    61       5.181 -49.947   0.349  1.00 26.45           H  
ATOM    948  HA  ASP    61       4.534 -52.756  -0.198  1.00 32.06           H  
ATOM    949 1HB  ASP    61       6.575 -52.914   1.213  1.00 48.10           H  
ATOM    950 2HB  ASP    61       5.786 -51.963   2.460  1.00 48.10           H  
ATOM    951  N   GLN    62       2.304 -51.980   0.487  1.00 42.72           N  
ATOM    952  CA  GLN    62       0.941 -51.658   0.898  1.00 43.44           C  
ATOM    953  C   GLN    62       0.519 -52.368   2.188  1.00 40.79           C  
ATOM    954  O   GLN    62      -0.471 -51.981   2.811  1.00 45.28           O  
ATOM    955  CB  GLN    62      -0.039 -52.001  -0.232  1.00 65.16           C  
ATOM    956  CG  GLN    62      -0.173 -53.485  -0.519  1.00 65.16           C  
ATOM    957  CD  GLN    62       0.885 -53.982  -1.486  1.00 65.16           C  
ATOM    958  OE1 GLN    62       2.009 -53.473  -1.521  1.00 65.16           O  
ATOM    959  NE2 GLN    62       0.529 -54.984  -2.284  1.00 65.16           N  
ATOM    960  H   GLN    62       2.439 -52.487  -0.377  1.00 51.26           H  
ATOM    961  HA  GLN    62       0.888 -50.586   1.080  1.00 52.13           H  
ATOM    962 1HB  GLN    62      -1.029 -51.617   0.012  1.00 78.19           H  
ATOM    963 2HB  GLN    62       0.281 -51.513  -1.152  1.00 78.19           H  
ATOM    964 1HG  GLN    62      -0.073 -54.043   0.411  1.00 78.19           H  
ATOM    965 2HG  GLN    62      -1.150 -53.673  -0.962  1.00 78.19           H  
ATOM    966 1HE2 GLN    62       1.183 -55.355  -2.946  1.00 78.19           H  
ATOM    967 2HE2 GLN    62      -0.393 -55.367  -2.224  1.00 78.19           H  
ATOM    968  N   GLY    63       1.276 -53.386   2.606  1.00 40.08           N  
ATOM    969  CA  GLY    63       1.004 -54.079   3.856  1.00 43.72           C  
ATOM    970  C   GLY    63       1.439 -53.220   5.044  1.00 36.17           C  
ATOM    971  O   GLY    63       0.996 -53.438   6.173  1.00 40.37           O  
ATOM    972  H   GLY    63       2.080 -53.682   2.061  1.00 48.10           H  
ATOM    973 1HA  GLY    63      -0.060 -54.299   3.927  1.00 52.46           H  
ATOM    974 2HA  GLY    63       1.535 -55.031   3.871  1.00 52.46           H  
ATOM    975  N   THR    64       2.302 -52.238   4.777  1.00 29.83           N  
ATOM    976  CA  THR    64       2.778 -51.306   5.785  1.00 26.90           C  
ATOM    977  C   THR    64       2.165 -49.934   5.551  1.00 20.54           C  
ATOM    978  O   THR    64       2.033 -49.132   6.477  1.00 18.82           O  
ATOM    979  CB  THR    64       4.307 -51.178   5.740  1.00 40.35           C  
ATOM    980  OG1 THR    64       4.695 -50.666   4.459  1.00 40.35           O  
ATOM    981  CG2 THR    64       4.963 -52.528   5.964  1.00 40.35           C  
ATOM    982  H   THR    64       2.642 -52.109   3.835  1.00 35.80           H  
ATOM    983  HA  THR    64       2.477 -51.658   6.771  1.00 32.28           H  
ATOM    984  HB  THR    64       4.635 -50.485   6.513  1.00 48.42           H  
ATOM    985  HG1 THR    64       4.277 -51.184   3.765  1.00 48.42           H  
ATOM    986 1HG2 THR    64       6.046 -52.416   5.928  1.00 48.42           H  
ATOM    987 2HG2 THR    64       4.669 -52.914   6.940  1.00 48.42           H  
ATOM    988 3HG2 THR    64       4.646 -53.226   5.189  1.00 48.42           H  
ATOM    989  N   GLY    65       1.771 -49.679   4.302  1.00 21.64           N  
ATOM    990  CA  GLY    65       1.173 -48.408   3.931  1.00 21.10           C  
ATOM    991  C   GLY    65       2.256 -47.379   3.650  1.00 11.41           C  
ATOM    992  O   GLY    65       2.072 -46.190   3.911  1.00 12.04           O  
ATOM    993  H   GLY    65       1.924 -50.367   3.580  1.00 25.97           H  
ATOM    994 1HA  GLY    65       0.548 -48.541   3.047  1.00 25.32           H  
ATOM    995 2HA  GLY    65       0.528 -48.057   4.735  1.00 25.32           H  
ATOM    996  N   VAL    66       3.391 -47.845   3.130  1.00  8.00           N  
ATOM    997  CA  VAL    66       4.513 -46.954   2.855  1.00  3.47           C  
ATOM    998  C   VAL    66       4.787 -46.798   1.370  1.00  3.18           C  
ATOM    999  O   VAL    66       4.918 -47.781   0.638  1.00 10.06           O  
ATOM   1000  CB  VAL    66       5.795 -47.450   3.547  1.00  5.21           C  
ATOM   1001  CG1 VAL    66       6.951 -46.536   3.180  1.00  5.21           C  
ATOM   1002  CG2 VAL    66       5.595 -47.465   5.057  1.00  5.21           C  
ATOM   1003  H   VAL    66       3.476 -48.835   2.920  1.00  9.60           H  
ATOM   1004  HA  VAL    66       4.272 -45.970   3.261  1.00  4.16           H  
ATOM   1005  HB  VAL    66       6.032 -48.454   3.197  1.00  6.25           H  
ATOM   1006 1HG1 VAL    66       7.865 -46.888   3.659  1.00  6.25           H  
ATOM   1007 2HG1 VAL    66       7.079 -46.540   2.101  1.00  6.25           H  
ATOM   1008 3HG1 VAL    66       6.731 -45.526   3.512  1.00  6.25           H  
ATOM   1009 1HG2 VAL    66       6.506 -47.819   5.541  1.00  6.25           H  
ATOM   1010 2HG2 VAL    66       5.368 -46.457   5.404  1.00  6.25           H  
ATOM   1011 3HG2 VAL    66       4.770 -48.132   5.308  1.00  6.25           H  
ATOM   1012  N   SER    67       4.892 -45.541   0.943  1.00  3.11           N  
ATOM   1013  CA  SER    67       5.163 -45.203  -0.445  1.00  5.37           C  
ATOM   1014  C   SER    67       6.218 -44.108  -0.523  1.00  3.23           C  
ATOM   1015  O   SER    67       6.632 -43.569   0.504  1.00  2.89           O  
ATOM   1016  CB  SER    67       3.894 -44.745  -1.142  1.00  8.05           C  
ATOM   1017  OG  SER    67       3.446 -43.509  -0.672  1.00  8.05           O  
ATOM   1018  H   SER    67       4.770 -44.794   1.611  1.00  3.73           H  
ATOM   1019  HA  SER    67       5.549 -46.083  -0.954  1.00  6.44           H  
ATOM   1020 1HB  SER    67       4.075 -44.671  -2.211  1.00  9.67           H  
ATOM   1021 2HB  SER    67       3.115 -45.491  -0.999  1.00  9.67           H  
ATOM   1022  HG  SER    67       2.974 -43.119  -1.422  1.00  9.67           H  
ATOM   1023  N   VAL    68       6.658 -43.799  -1.738  1.00  2.63           N  
ATOM   1024  CA  VAL    68       7.678 -42.786  -1.947  1.00  1.74           C  
ATOM   1025  C   VAL    68       7.257 -41.740  -2.958  1.00  1.42           C  
ATOM   1026  O   VAL    68       6.460 -42.003  -3.858  1.00  1.76           O  
ATOM   1027  CB  VAL    68       8.979 -43.408  -2.463  1.00  2.61           C  
ATOM   1028  CG1 VAL    68       9.517 -44.397  -1.471  1.00  2.61           C  
ATOM   1029  CG2 VAL    68       8.744 -44.080  -3.805  1.00  2.61           C  
ATOM   1030  H   VAL    68       6.284 -44.294  -2.532  1.00  3.16           H  
ATOM   1031  HA  VAL    68       7.875 -42.294  -0.994  1.00  2.09           H  
ATOM   1032  HB  VAL    68       9.713 -42.616  -2.573  1.00  3.13           H  
ATOM   1033 1HG1 VAL    68      10.455 -44.813  -1.840  1.00  3.13           H  
ATOM   1034 2HG1 VAL    68       9.686 -43.903  -0.519  1.00  3.13           H  
ATOM   1035 3HG1 VAL    68       8.791 -45.196  -1.341  1.00  3.13           H  
ATOM   1036 1HG2 VAL    68       9.681 -44.499  -4.172  1.00  3.13           H  
ATOM   1037 2HG2 VAL    68       8.015 -44.878  -3.689  1.00  3.13           H  
ATOM   1038 3HG2 VAL    68       8.371 -43.347  -4.520  1.00  3.13           H  
ATOM   1039  N   ARG    69       7.838 -40.556  -2.838  1.00  1.67           N  
ATOM   1040  CA  ARG    69       7.565 -39.490  -3.778  1.00  1.58           C  
ATOM   1041  C   ARG    69       8.739 -39.343  -4.718  1.00  1.38           C  
ATOM   1042  O   ARG    69       9.861 -39.068  -4.298  1.00  1.61           O  
ATOM   1043  CB  ARG    69       7.316 -38.205  -3.058  1.00  2.37           C  
ATOM   1044  CG  ARG    69       6.160 -38.263  -2.099  1.00  2.37           C  
ATOM   1045  CD  ARG    69       5.937 -36.954  -1.485  1.00  2.37           C  
ATOM   1046  NE  ARG    69       5.445 -36.007  -2.457  1.00  2.37           N  
ATOM   1047  CZ  ARG    69       5.432 -34.673  -2.302  1.00  2.37           C  
ATOM   1048  NH1 ARG    69       5.865 -34.124  -1.186  1.00  2.37           N  
ATOM   1049  NH2 ARG    69       4.988 -33.930  -3.298  1.00  2.37           N  
ATOM   1050  H   ARG    69       8.466 -40.390  -2.067  1.00  2.00           H  
ATOM   1051  HA  ARG    69       6.678 -39.745  -4.354  1.00  1.90           H  
ATOM   1052 1HB  ARG    69       8.198 -37.927  -2.502  1.00  2.84           H  
ATOM   1053 2HB  ARG    69       7.116 -37.410  -3.776  1.00  2.84           H  
ATOM   1054 1HG  ARG    69       5.260 -38.554  -2.638  1.00  2.84           H  
ATOM   1055 2HG  ARG    69       6.367 -38.986  -1.308  1.00  2.84           H  
ATOM   1056 1HD  ARG    69       5.212 -37.045  -0.686  1.00  2.84           H  
ATOM   1057 2HD  ARG    69       6.877 -36.578  -1.089  1.00  2.84           H  
ATOM   1058  HE  ARG    69       5.105 -36.376  -3.334  1.00  2.84           H  
ATOM   1059 1HH1 ARG    69       6.195 -34.704  -0.422  1.00  2.84           H  
ATOM   1060 2HH1 ARG    69       5.854 -33.123  -1.081  1.00  2.84           H  
ATOM   1061 1HH2 ARG    69       4.665 -34.366  -4.149  1.00  2.84           H  
ATOM   1062 2HH2 ARG    69       4.995 -32.923  -3.242  1.00  2.84           H  
ATOM   1063  N   LEU    70       8.476 -39.538  -5.994  1.00  1.34           N  
ATOM   1064  CA  LEU    70       9.510 -39.524  -7.001  1.00  1.69           C  
ATOM   1065  C   LEU    70       9.592 -38.181  -7.714  1.00  2.14           C  
ATOM   1066  O   LEU    70       8.720 -37.858  -8.510  1.00  5.80           O  
ATOM   1067  CB  LEU    70       9.210 -40.639  -7.996  1.00  2.54           C  
ATOM   1068  CG  LEU    70       9.078 -42.039  -7.399  1.00  2.54           C  
ATOM   1069  CD1 LEU    70       8.876 -43.033  -8.527  1.00  2.54           C  
ATOM   1070  CD2 LEU    70      10.304 -42.366  -6.570  1.00  2.54           C  
ATOM   1071  H   LEU    70       7.532 -39.743  -6.277  1.00  1.61           H  
ATOM   1072  HA  LEU    70      10.467 -39.721  -6.521  1.00  2.03           H  
ATOM   1073 1HB  LEU    70       8.273 -40.408  -8.491  1.00  3.04           H  
ATOM   1074 2HB  LEU    70       9.975 -40.673  -8.745  1.00  3.04           H  
ATOM   1075  HG  LEU    70       8.196 -42.078  -6.759  1.00  3.04           H  
ATOM   1076 1HD1 LEU    70       8.766 -44.033  -8.111  1.00  3.04           H  
ATOM   1077 2HD1 LEU    70       7.980 -42.772  -9.089  1.00  3.04           H  
ATOM   1078 3HD1 LEU    70       9.739 -43.011  -9.190  1.00  3.04           H  
ATOM   1079 1HD2 LEU    70      10.202 -43.364  -6.147  1.00  3.04           H  
ATOM   1080 2HD2 LEU    70      11.180 -42.334  -7.201  1.00  3.04           H  
ATOM   1081 3HD2 LEU    70      10.407 -41.637  -5.767  1.00  3.04           H  
ATOM   1082  N   PHE    71      10.636 -37.404  -7.409  1.00  1.29           N  
ATOM   1083  CA  PHE    71      10.831 -36.061  -7.963  1.00  1.46           C  
ATOM   1084  C   PHE    71      11.712 -36.059  -9.222  1.00  1.96           C  
ATOM   1085  O   PHE    71      12.900 -36.388  -9.157  1.00  4.24           O  
ATOM   1086  CB  PHE    71      11.463 -35.181  -6.889  1.00  2.19           C  
ATOM   1087  CG  PHE    71      10.560 -34.888  -5.710  1.00  2.19           C  
ATOM   1088  CD1 PHE    71      10.479 -35.778  -4.650  1.00  2.19           C  
ATOM   1089  CD2 PHE    71       9.795 -33.727  -5.643  1.00  2.19           C  
ATOM   1090  CE1 PHE    71       9.662 -35.521  -3.569  1.00  2.19           C  
ATOM   1091  CE2 PHE    71       8.975 -33.469  -4.560  1.00  2.19           C  
ATOM   1092  CZ  PHE    71       8.909 -34.371  -3.521  1.00  2.19           C  
ATOM   1093  H   PHE    71      11.324 -37.746  -6.752  1.00  1.55           H  
ATOM   1094  HA  PHE    71       9.855 -35.654  -8.221  1.00  1.75           H  
ATOM   1095 1HB  PHE    71      12.341 -35.697  -6.526  1.00  2.63           H  
ATOM   1096 2HB  PHE    71      11.799 -34.241  -7.313  1.00  2.63           H  
ATOM   1097  HD1 PHE    71      11.069 -36.691  -4.675  1.00  2.63           H  
ATOM   1098  HD2 PHE    71       9.838 -33.006  -6.453  1.00  2.63           H  
ATOM   1099  HE1 PHE    71       9.612 -36.232  -2.751  1.00  2.63           H  
ATOM   1100  HE2 PHE    71       8.383 -32.554  -4.527  1.00  2.63           H  
ATOM   1101  HZ  PHE    71       8.267 -34.173  -2.666  1.00  2.63           H  
ATOM   1102  N   LEU    72      11.114 -35.667 -10.359  1.00  1.28           N  
ATOM   1103  CA  LEU    72      11.781 -35.623 -11.668  1.00  2.09           C  
ATOM   1104  C   LEU    72      11.892 -34.200 -12.238  1.00  3.95           C  
ATOM   1105  O   LEU    72      10.887 -33.639 -12.670  1.00  8.54           O  
ATOM   1106  CB  LEU    72      10.987 -36.460 -12.682  1.00  3.13           C  
ATOM   1107  CG  LEU    72      11.535 -36.505 -14.116  1.00  3.13           C  
ATOM   1108  CD1 LEU    72      12.906 -37.151 -14.108  1.00  3.13           C  
ATOM   1109  CD2 LEU    72      10.582 -37.298 -14.995  1.00  3.13           C  
ATOM   1110  H   LEU    72      10.142 -35.396 -10.312  1.00  1.54           H  
ATOM   1111  HA  LEU    72      12.771 -36.057 -11.561  1.00  2.51           H  
ATOM   1112 1HB  LEU    72      10.925 -37.478 -12.328  1.00  3.76           H  
ATOM   1113 2HB  LEU    72       9.974 -36.061 -12.735  1.00  3.76           H  
ATOM   1114  HG  LEU    72      11.635 -35.492 -14.506  1.00  3.76           H  
ATOM   1115 1HD1 LEU    72      13.295 -37.185 -15.124  1.00  3.76           H  
ATOM   1116 2HD1 LEU    72      13.579 -36.567 -13.482  1.00  3.76           H  
ATOM   1117 3HD1 LEU    72      12.829 -38.164 -13.717  1.00  3.76           H  
ATOM   1118 1HD2 LEU    72      10.970 -37.332 -16.014  1.00  3.76           H  
ATOM   1119 2HD2 LEU    72      10.489 -38.313 -14.608  1.00  3.76           H  
ATOM   1120 3HD2 LEU    72       9.604 -36.818 -14.995  1.00  3.76           H  
ATOM   1121  N   PRO    73      13.097 -33.617 -12.282  1.00  3.92           N  
ATOM   1122  CA  PRO    73      13.436 -32.292 -12.807  1.00  7.89           C  
ATOM   1123  C   PRO    73      13.002 -32.114 -14.248  1.00 10.37           C  
ATOM   1124  O   PRO    73      13.122 -33.024 -15.061  1.00  6.90           O  
ATOM   1125  CB  PRO    73      14.958 -32.242 -12.657  1.00 11.83           C  
ATOM   1126  CG  PRO    73      15.240 -33.123 -11.494  1.00 11.83           C  
ATOM   1127  CD  PRO    73      14.244 -34.237 -11.595  1.00 11.83           C  
ATOM   1128  HA  PRO    73      12.967 -31.523 -12.192  1.00  9.47           H  
ATOM   1129 1HB  PRO    73      15.440 -32.589 -13.581  1.00 14.20           H  
ATOM   1130 2HB  PRO    73      15.284 -31.205 -12.490  1.00 14.20           H  
ATOM   1131 1HG  PRO    73      16.281 -33.477 -11.523  1.00 14.20           H  
ATOM   1132 2HG  PRO    73      15.128 -32.549 -10.567  1.00 14.20           H  
ATOM   1133 1HD  PRO    73      14.646 -35.060 -12.201  1.00 14.20           H  
ATOM   1134 2HD  PRO    73      13.952 -34.570 -10.589  1.00 14.20           H  
ATOM   1135  N   ALA    74      12.522 -30.912 -14.565  1.00 22.08           N  
ATOM   1136  CA  ALA    74      12.028 -30.595 -15.903  1.00 31.57           C  
ATOM   1137  C   ALA    74      13.097 -30.792 -16.968  1.00 23.86           C  
ATOM   1138  O   ALA    74      12.803 -31.287 -18.060  1.00 42.48           O  
ATOM   1139  CB  ALA    74      11.523 -29.163 -15.945  1.00 47.36           C  
ATOM   1140  H   ALA    74      12.476 -30.203 -13.849  1.00 26.50           H  
ATOM   1141  HA  ALA    74      11.202 -31.271 -16.126  1.00 37.88           H  
ATOM   1142 1HB  ALA    74      11.128 -28.947 -16.938  1.00 56.83           H  
ATOM   1143 2HB  ALA    74      10.734 -29.036 -15.206  1.00 56.83           H  
ATOM   1144 3HB  ALA    74      12.341 -28.480 -15.723  1.00 56.83           H  
ATOM   1145  N   GLN    75      14.343 -30.435 -16.645  1.00 23.49           N  
ATOM   1146  CA  GLN    75      15.444 -30.578 -17.589  1.00 23.78           C  
ATOM   1147  C   GLN    75      15.786 -32.031 -17.909  1.00 14.23           C  
ATOM   1148  O   GLN    75      16.476 -32.299 -18.891  1.00 30.72           O  
ATOM   1149  CB  GLN    75      16.697 -29.856 -17.089  1.00 35.67           C  
ATOM   1150  CG  GLN    75      17.344 -30.437 -15.844  1.00 35.67           C  
ATOM   1151  CD  GLN    75      16.826 -29.798 -14.572  1.00 35.67           C  
ATOM   1152  OE1 GLN    75      15.649 -29.444 -14.451  1.00 35.67           O  
ATOM   1153  NE2 GLN    75      17.731 -29.628 -13.616  1.00 35.67           N  
ATOM   1154  H   GLN    75      14.527 -30.041 -15.733  1.00 28.19           H  
ATOM   1155  HA  GLN    75      15.144 -30.102 -18.521  1.00 28.54           H  
ATOM   1156 1HB  GLN    75      17.446 -29.851 -17.881  1.00 42.80           H  
ATOM   1157 2HB  GLN    75      16.449 -28.816 -16.878  1.00 42.80           H  
ATOM   1158 1HG  GLN    75      17.140 -31.506 -15.799  1.00 42.80           H  
ATOM   1159 2HG  GLN    75      18.419 -30.266 -15.897  1.00 42.80           H  
ATOM   1160 1HE2 GLN    75      17.488 -29.193 -12.746  1.00 42.80           H  
ATOM   1161 2HE2 GLN    75      18.675 -29.923 -13.767  1.00 42.80           H  
ATOM   1162  N   ALA    76      15.276 -32.984 -17.122  1.00  6.50           N  
ATOM   1163  CA  ALA    76      15.508 -34.393 -17.384  1.00  5.18           C  
ATOM   1164  C   ALA    76      14.823 -34.821 -18.682  1.00 16.02           C  
ATOM   1165  O   ALA    76      15.192 -35.831 -19.279  1.00 21.46           O  
ATOM   1166  CB  ALA    76      15.005 -35.235 -16.227  1.00  7.77           C  
ATOM   1167  H   ALA    76      14.697 -32.748 -16.329  1.00  7.80           H  
ATOM   1168  HA  ALA    76      16.581 -34.546 -17.498  1.00  6.22           H  
ATOM   1169 1HB  ALA    76      15.210 -36.287 -16.424  1.00  9.32           H  
ATOM   1170 2HB  ALA    76      15.512 -34.932 -15.312  1.00  9.32           H  
ATOM   1171 3HB  ALA    76      13.933 -35.091 -16.111  1.00  9.32           H  
ATOM   1172  N   ALA    77      13.812 -34.060 -19.114  1.00 44.91           N  
ATOM   1173  CA  ALA    77      13.098 -34.348 -20.344  1.00 90.22           C  
ATOM   1174  C   ALA    77      13.705 -33.618 -21.548  1.00 67.83           C  
ATOM   1175  O   ALA    77      13.208 -33.753 -22.667  1.00 77.12           O  
ATOM   1176  CB  ALA    77      11.637 -33.962 -20.190  1.00135.33           C  
ATOM   1177  H   ALA    77      13.531 -33.236 -18.594  1.00 53.89           H  
ATOM   1178  HA  ALA    77      13.165 -35.419 -20.532  1.00108.26           H  
ATOM   1179 1HB  ALA    77      11.096 -34.208 -21.103  1.00162.40           H  
ATOM   1180 2HB  ALA    77      11.203 -34.508 -19.352  1.00162.40           H  
ATOM   1181 3HB  ALA    77      11.563 -32.892 -20.001  1.00162.40           H  
ATOM   1182  N   GLU    78      14.759 -32.825 -21.323  1.00 56.77           N  
ATOM   1183  CA  GLU    78      15.383 -32.060 -22.394  1.00 61.77           C  
ATOM   1184  C   GLU    78      16.585 -32.766 -23.014  1.00 74.99           C  
ATOM   1185  O   GLU    78      17.126 -32.304 -24.021  1.00127.02           O  
ATOM   1186  CB  GLU    78      15.823 -30.689 -21.872  1.00 92.66           C  
ATOM   1187  CG  GLU    78      14.683 -29.785 -21.427  1.00 92.66           C  
ATOM   1188  CD  GLU    78      15.163 -28.449 -20.927  1.00 92.66           C  
ATOM   1189  OE1 GLU    78      16.352 -28.264 -20.831  1.00 92.66           O  
ATOM   1190  OE2 GLU    78      14.339 -27.609 -20.650  1.00 92.66           O  
ATOM   1191  H   GLU    78      15.158 -32.740 -20.399  1.00 68.12           H  
ATOM   1192  HA  GLU    78      14.643 -31.909 -23.180  1.00 74.12           H  
ATOM   1193 1HB  GLU    78      16.495 -30.821 -21.025  1.00111.19           H  
ATOM   1194 2HB  GLU    78      16.378 -30.166 -22.651  1.00111.19           H  
ATOM   1195 1HG  GLU    78      14.009 -29.625 -22.268  1.00111.19           H  
ATOM   1196 2HG  GLU    78      14.123 -30.283 -20.637  1.00111.19           H  
ATOM   1197  N   ALA    79      17.016 -33.873 -22.417  1.00 75.69           N  
ATOM   1198  CA  ALA    79      18.179 -34.586 -22.924  1.00101.29           C  
ATOM   1199  C   ALA    79      18.164 -36.044 -22.498  1.00 67.68           C  
ATOM   1200  O   ALA    79      17.459 -36.425 -21.567  1.00122.47           O  
ATOM   1201  CB  ALA    79      19.458 -33.918 -22.439  1.00151.94           C  
ATOM   1202  H   ALA    79      16.541 -34.224 -21.597  1.00 90.83           H  
ATOM   1203  HA  ALA    79      18.149 -34.553 -24.013  1.00121.55           H  
ATOM   1204 1HB  ALA    79      20.323 -34.440 -22.846  1.00182.32           H  
ATOM   1205 2HB  ALA    79      19.473 -32.880 -22.773  1.00182.32           H  
ATOM   1206 3HB  ALA    79      19.493 -33.948 -21.352  1.00182.32           H  
ATOM   1207  N   GLY    80      18.963 -36.861 -23.182  1.00 35.94           N  
ATOM   1208  CA  GLY    80      19.073 -38.282 -22.864  1.00 37.31           C  
ATOM   1209  C   GLY    80      19.988 -38.549 -21.658  1.00 31.14           C  
ATOM   1210  O   GLY    80      20.110 -39.691 -21.212  1.00 52.80           O  
ATOM   1211  H   GLY    80      19.511 -36.487 -23.944  1.00 43.13           H  
ATOM   1212 1HA  GLY    80      18.079 -38.681 -22.660  1.00 44.77           H  
ATOM   1213 2HA  GLY    80      19.454 -38.816 -23.734  1.00 44.77           H  
ATOM   1214  N   THR    81      20.626 -37.496 -21.138  1.00 23.70           N  
ATOM   1215  CA  THR    81      21.499 -37.605 -19.980  1.00 23.66           C  
ATOM   1216  C   THR    81      20.725 -38.061 -18.750  1.00 16.19           C  
ATOM   1217  O   THR    81      19.684 -37.499 -18.411  1.00 23.79           O  
ATOM   1218  CB  THR    81      22.192 -36.260 -19.681  1.00 35.49           C  
ATOM   1219  OG1 THR    81      22.962 -35.852 -20.819  1.00 35.49           O  
ATOM   1220  CG2 THR    81      23.107 -36.388 -18.472  1.00 35.49           C  
ATOM   1221  H   THR    81      20.502 -36.586 -21.551  1.00 28.44           H  
ATOM   1222  HA  THR    81      22.266 -38.350 -20.192  1.00 28.39           H  
ATOM   1223  HB  THR    81      21.435 -35.503 -19.478  1.00 42.59           H  
ATOM   1224  HG1 THR    81      23.397 -35.017 -20.628  1.00 42.59           H  
ATOM   1225 1HG2 THR    81      23.585 -35.428 -18.277  1.00 42.59           H  
ATOM   1226 2HG2 THR    81      22.523 -36.685 -17.601  1.00 42.59           H  
ATOM   1227 3HG2 THR    81      23.870 -37.139 -18.671  1.00 42.59           H  
ATOM   1228  N   ARG    82      21.250 -39.083 -18.090  1.00 10.10           N  
ATOM   1229  CA  ARG    82      20.639 -39.655 -16.899  1.00  7.04           C  
ATOM   1230  C   ARG    82      21.051 -38.914 -15.625  1.00  4.45           C  
ATOM   1231  O   ARG    82      22.104 -38.277 -15.574  1.00  6.18           O  
ATOM   1232  CB  ARG    82      20.983 -41.120 -16.828  1.00 10.56           C  
ATOM   1233  CG  ARG    82      20.301 -41.964 -17.891  1.00 10.56           C  
ATOM   1234  CD  ARG    82      20.765 -43.375 -17.891  1.00 10.56           C  
ATOM   1235  NE  ARG    82      20.024 -44.165 -18.857  1.00 10.56           N  
ATOM   1236  CZ  ARG    82      18.898 -44.854 -18.580  1.00 10.56           C  
ATOM   1237  NH1 ARG    82      18.408 -44.903 -17.364  1.00 10.56           N  
ATOM   1238  NH2 ARG    82      18.259 -45.505 -19.535  1.00 10.56           N  
ATOM   1239  H   ARG    82      22.111 -39.486 -18.432  1.00 12.12           H  
ATOM   1240  HA  ARG    82      19.556 -39.572 -17.002  1.00  8.45           H  
ATOM   1241 1HB  ARG    82      22.058 -41.249 -16.946  1.00 12.67           H  
ATOM   1242 2HB  ARG    82      20.707 -41.509 -15.858  1.00 12.67           H  
ATOM   1243 1HG  ARG    82      19.225 -41.964 -17.714  1.00 12.67           H  
ATOM   1244 2HG  ARG    82      20.503 -41.539 -18.875  1.00 12.67           H  
ATOM   1245 1HD  ARG    82      21.820 -43.408 -18.162  1.00 12.67           H  
ATOM   1246 2HD  ARG    82      20.632 -43.818 -16.911  1.00 12.67           H  
ATOM   1247  HE  ARG    82      20.351 -44.164 -19.814  1.00 12.67           H  
ATOM   1248 1HH1 ARG    82      18.862 -44.439 -16.586  1.00 12.67           H  
ATOM   1249 2HH1 ARG    82      17.567 -45.439 -17.208  1.00 12.67           H  
ATOM   1250 1HH2 ARG    82      18.606 -45.493 -20.485  1.00 12.67           H  
ATOM   1251 2HH2 ARG    82      17.413 -46.008 -19.297  1.00 12.67           H  
ATOM   1252  N   LEU    83      20.184 -38.975 -14.612  1.00  2.75           N  
ATOM   1253  CA  LEU    83      20.354 -38.210 -13.381  1.00  2.02           C  
ATOM   1254  C   LEU    83      20.759 -39.064 -12.170  1.00  1.59           C  
ATOM   1255  O   LEU    83      20.445 -40.253 -12.112  1.00  2.64           O  
ATOM   1256  CB  LEU    83      19.027 -37.511 -13.037  1.00  3.03           C  
ATOM   1257  CG  LEU    83      18.608 -36.304 -13.891  1.00  3.03           C  
ATOM   1258  CD1 LEU    83      18.155 -36.770 -15.268  1.00  3.03           C  
ATOM   1259  CD2 LEU    83      17.473 -35.576 -13.194  1.00  3.03           C  
ATOM   1260  H   LEU    83      19.352 -39.539 -14.708  1.00  3.30           H  
ATOM   1261  HA  LEU    83      21.108 -37.454 -13.572  1.00  2.42           H  
ATOM   1262 1HB  LEU    83      18.233 -38.250 -13.122  1.00  3.64           H  
ATOM   1263 2HB  LEU    83      19.072 -37.181 -12.001  1.00  3.64           H  
ATOM   1264  HG  LEU    83      19.456 -35.631 -14.016  1.00  3.64           H  
ATOM   1265 1HD1 LEU    83      17.861 -35.905 -15.861  1.00  3.64           H  
ATOM   1266 2HD1 LEU    83      18.965 -37.284 -15.773  1.00  3.64           H  
ATOM   1267 3HD1 LEU    83      17.307 -37.445 -15.163  1.00  3.64           H  
ATOM   1268 1HD2 LEU    83      17.174 -34.714 -13.792  1.00  3.64           H  
ATOM   1269 2HD2 LEU    83      16.626 -36.250 -13.082  1.00  3.64           H  
ATOM   1270 3HD2 LEU    83      17.801 -35.240 -12.214  1.00  3.64           H  
ATOM   1271  N   PRO    84      21.493 -38.481 -11.210  1.00  1.61           N  
ATOM   1272  CA  PRO    84      21.886 -39.055  -9.930  1.00  1.83           C  
ATOM   1273  C   PRO    84      20.647 -39.421  -9.132  1.00  1.28           C  
ATOM   1274  O   PRO    84      19.659 -38.688  -9.137  1.00  1.39           O  
ATOM   1275  CB  PRO    84      22.703 -37.948  -9.263  1.00  2.75           C  
ATOM   1276  CG  PRO    84      23.262 -37.165 -10.401  1.00  2.75           C  
ATOM   1277  CD  PRO    84      22.208 -37.217 -11.474  1.00  2.75           C  
ATOM   1278  HA  PRO    84      22.506 -39.948 -10.111  1.00  2.20           H  
ATOM   1279 1HB  PRO    84      22.058 -37.347  -8.606  1.00  3.29           H  
ATOM   1280 2HB  PRO    84      23.484 -38.388  -8.627  1.00  3.29           H  
ATOM   1281 1HG  PRO    84      23.485 -36.137 -10.080  1.00  3.29           H  
ATOM   1282 2HG  PRO    84      24.214 -37.607 -10.729  1.00  3.29           H  
ATOM   1283 1HD  PRO    84      21.519 -36.366 -11.390  1.00  3.29           H  
ATOM   1284 2HD  PRO    84      22.704 -37.251 -12.454  1.00  3.29           H  
ATOM   1285  N   LEU    85      20.693 -40.544  -8.443  1.00  1.28           N  
ATOM   1286  CA  LEU    85      19.554 -40.980  -7.651  1.00  1.24           C  
ATOM   1287  C   LEU    85      19.725 -40.699  -6.176  1.00  0.95           C  
ATOM   1288  O   LEU    85      20.477 -41.391  -5.502  1.00  1.20           O  
ATOM   1289  CB  LEU    85      19.344 -42.462  -7.871  1.00  1.86           C  
ATOM   1290  CG  LEU    85      18.264 -43.100  -7.022  1.00  1.86           C  
ATOM   1291  CD1 LEU    85      16.940 -42.411  -7.300  1.00  1.86           C  
ATOM   1292  CD2 LEU    85      18.226 -44.578  -7.363  1.00  1.86           C  
ATOM   1293  H   LEU    85      21.531 -41.111  -8.470  1.00  1.54           H  
ATOM   1294  HA  LEU    85      18.671 -40.446  -7.999  1.00  1.49           H  
ATOM   1295 1HB  LEU    85      19.082 -42.624  -8.915  1.00  2.23           H  
ATOM   1296 2HB  LEU    85      20.279 -42.983  -7.670  1.00  2.23           H  
ATOM   1297  HG  LEU    85      18.493 -42.978  -5.963  1.00  2.23           H  
ATOM   1298 1HD1 LEU    85      16.155 -42.872  -6.701  1.00  2.23           H  
ATOM   1299 2HD1 LEU    85      17.020 -41.355  -7.043  1.00  2.23           H  
ATOM   1300 3HD1 LEU    85      16.697 -42.503  -8.354  1.00  2.23           H  
ATOM   1301 1HD2 LEU    85      17.467 -45.066  -6.771  1.00  2.23           H  
ATOM   1302 2HD2 LEU    85      18.000 -44.703  -8.420  1.00  2.23           H  
ATOM   1303 3HD2 LEU    85      19.197 -45.024  -7.146  1.00  2.23           H  
ATOM   1304  N   VAL    86      18.988 -39.734  -5.654  1.00  0.79           N  
ATOM   1305  CA  VAL    86      19.116 -39.379  -4.252  1.00  0.78           C  
ATOM   1306  C   VAL    86      17.889 -39.794  -3.451  1.00  0.62           C  
ATOM   1307  O   VAL    86      16.786 -39.333  -3.726  1.00  0.75           O  
ATOM   1308  CB  VAL    86      19.283 -37.867  -4.120  1.00  1.17           C  
ATOM   1309  CG1 VAL    86      19.446 -37.478  -2.655  1.00  1.17           C  
ATOM   1310  CG2 VAL    86      20.424 -37.392  -4.998  1.00  1.17           C  
ATOM   1311  H   VAL    86      18.358 -39.197  -6.233  1.00  0.95           H  
ATOM   1312  HA  VAL    86      19.994 -39.876  -3.845  1.00  0.94           H  
ATOM   1313  HB  VAL    86      18.372 -37.403  -4.463  1.00  1.40           H  
ATOM   1314 1HG1 VAL    86      19.523 -36.393  -2.574  1.00  1.40           H  
ATOM   1315 2HG1 VAL    86      18.582 -37.823  -2.089  1.00  1.40           H  
ATOM   1316 3HG1 VAL    86      20.349 -37.936  -2.254  1.00  1.40           H  
ATOM   1317 1HG2 VAL    86      20.503 -36.313  -4.929  1.00  1.40           H  
ATOM   1318 2HG2 VAL    86      21.349 -37.845  -4.674  1.00  1.40           H  
ATOM   1319 3HG2 VAL    86      20.226 -37.673  -6.033  1.00  1.40           H  
ATOM   1320  N   VAL    87      18.078 -40.640  -2.450  1.00  0.58           N  
ATOM   1321  CA  VAL    87      16.962 -41.035  -1.606  1.00  0.59           C  
ATOM   1322  C   VAL    87      16.901 -40.084  -0.428  1.00  0.75           C  
ATOM   1323  O   VAL    87      17.924 -39.810   0.188  1.00  2.45           O  
ATOM   1324  CB  VAL    87      17.096 -42.498  -1.135  1.00  0.89           C  
ATOM   1325  CG1 VAL    87      15.950 -42.847  -0.195  1.00  0.89           C  
ATOM   1326  CG2 VAL    87      17.092 -43.426  -2.345  1.00  0.89           C  
ATOM   1327  H   VAL    87      19.006 -40.993  -2.263  1.00  0.70           H  
ATOM   1328  HA  VAL    87      16.045 -40.937  -2.176  1.00  0.71           H  
ATOM   1329  HB  VAL    87      18.029 -42.616  -0.585  1.00  1.06           H  
ATOM   1330 1HG1 VAL    87      16.056 -43.879   0.140  1.00  1.06           H  
ATOM   1331 2HG1 VAL    87      15.970 -42.183   0.669  1.00  1.06           H  
ATOM   1332 3HG1 VAL    87      15.001 -42.733  -0.719  1.00  1.06           H  
ATOM   1333 1HG2 VAL    87      17.193 -44.458  -2.011  1.00  1.06           H  
ATOM   1334 2HG2 VAL    87      16.154 -43.310  -2.889  1.00  1.06           H  
ATOM   1335 3HG2 VAL    87      17.926 -43.173  -3.001  1.00  1.06           H  
ATOM   1336  N   TYR    88      15.719 -39.542  -0.152  1.00  0.76           N  
ATOM   1337  CA  TYR    88      15.558 -38.552   0.907  1.00  0.73           C  
ATOM   1338  C   TYR    88      14.712 -39.018   2.099  1.00  0.58           C  
ATOM   1339  O   TYR    88      13.625 -39.584   1.953  1.00  0.69           O  
ATOM   1340  CB  TYR    88      14.960 -37.266   0.352  1.00  1.09           C  
ATOM   1341  CG  TYR    88      14.713 -36.243   1.436  1.00  1.09           C  
ATOM   1342  CD1 TYR    88      15.788 -35.584   2.017  1.00  1.09           C  
ATOM   1343  CD2 TYR    88      13.420 -35.969   1.858  1.00  1.09           C  
ATOM   1344  CE1 TYR    88      15.573 -34.661   3.019  1.00  1.09           C  
ATOM   1345  CE2 TYR    88      13.205 -35.042   2.858  1.00  1.09           C  
ATOM   1346  CZ  TYR    88      14.276 -34.389   3.438  1.00  1.09           C  
ATOM   1347  OH  TYR    88      14.054 -33.466   4.433  1.00  1.09           O  
ATOM   1348  H   TYR    88      14.917 -39.819  -0.686  1.00  0.91           H  
ATOM   1349  HA  TYR    88      16.545 -38.316   1.284  1.00  0.88           H  
ATOM   1350 1HB  TYR    88      15.637 -36.832  -0.385  1.00  1.31           H  
ATOM   1351 2HB  TYR    88      14.015 -37.479  -0.146  1.00  1.31           H  
ATOM   1352  HD1 TYR    88      16.803 -35.801   1.685  1.00  1.31           H  
ATOM   1353  HD2 TYR    88      12.576 -36.487   1.404  1.00  1.31           H  
ATOM   1354  HE1 TYR    88      16.418 -34.147   3.478  1.00  1.31           H  
ATOM   1355  HE2 TYR    88      12.190 -34.830   3.189  1.00  1.31           H  
ATOM   1356  HH  TYR    88      14.868 -32.989   4.635  1.00  1.31           H  
ATOM   1357  N   VAL    89      15.229 -38.743   3.293  1.00  0.79           N  
ATOM   1358  CA  VAL    89      14.574 -39.084   4.537  1.00  0.87           C  
ATOM   1359  C   VAL    89      14.062 -37.823   5.254  1.00  0.92           C  
ATOM   1360  O   VAL    89      14.845 -36.940   5.607  1.00  1.60           O  
ATOM   1361  CB  VAL    89      15.558 -39.820   5.454  1.00  1.30           C  
ATOM   1362  CG1 VAL    89      14.864 -40.178   6.739  1.00  1.30           C  
ATOM   1363  CG2 VAL    89      16.135 -41.038   4.752  1.00  1.30           C  
ATOM   1364  H   VAL    89      16.132 -38.297   3.335  1.00  0.95           H  
ATOM   1365  HA  VAL    89      13.731 -39.738   4.318  1.00  1.04           H  
ATOM   1366  HB  VAL    89      16.369 -39.146   5.712  1.00  1.57           H  
ATOM   1367 1HG1 VAL    89      15.572 -40.669   7.400  1.00  1.57           H  
ATOM   1368 2HG1 VAL    89      14.488 -39.273   7.207  1.00  1.57           H  
ATOM   1369 3HG1 VAL    89      14.037 -40.841   6.551  1.00  1.57           H  
ATOM   1370 1HG2 VAL    89      16.840 -41.540   5.414  1.00  1.57           H  
ATOM   1371 2HG2 VAL    89      15.335 -41.723   4.490  1.00  1.57           H  
ATOM   1372 3HG2 VAL    89      16.650 -40.723   3.845  1.00  1.57           H  
ATOM   1373  N   HIS    90      12.756 -37.752   5.503  1.00  0.94           N  
ATOM   1374  CA  HIS    90      12.189 -36.587   6.189  1.00  1.34           C  
ATOM   1375  C   HIS    90      12.491 -36.608   7.688  1.00  1.32           C  
ATOM   1376  O   HIS    90      12.962 -37.616   8.218  1.00  1.81           O  
ATOM   1377  CB  HIS    90      10.678 -36.490   5.948  1.00  2.01           C  
ATOM   1378  CG  HIS    90       9.886 -37.634   6.494  1.00  2.01           C  
ATOM   1379  ND1 HIS    90       9.648 -37.812   7.841  1.00  2.01           N  
ATOM   1380  CD2 HIS    90       9.255 -38.651   5.862  1.00  2.01           C  
ATOM   1381  CE1 HIS    90       8.911 -38.897   8.011  1.00  2.01           C  
ATOM   1382  NE2 HIS    90       8.659 -39.423   6.825  1.00  2.01           N  
ATOM   1383  H   HIS    90      12.148 -38.501   5.204  1.00  1.13           H  
ATOM   1384  HA  HIS    90      12.643 -35.682   5.786  1.00  1.61           H  
ATOM   1385 1HB  HIS    90      10.300 -35.585   6.412  1.00  2.41           H  
ATOM   1386 2HB  HIS    90      10.483 -36.418   4.879  1.00  2.41           H  
ATOM   1387  HD1 HIS    90      10.024 -37.274   8.603  1.00  2.41           H  
ATOM   1388  HD2 HIS    90       9.159 -38.915   4.810  1.00  2.41           H  
ATOM   1389  HE1 HIS    90       8.617 -39.213   9.010  1.00  2.41           H  
ATOM   1390  N   GLY    91      12.232 -35.493   8.375  1.00  1.77           N  
ATOM   1391  CA  GLY    91      12.544 -35.412   9.795  1.00  2.10           C  
ATOM   1392  C   GLY    91      11.309 -35.576  10.650  1.00  1.92           C  
ATOM   1393  O   GLY    91      10.441 -36.395  10.350  1.00  4.05           O  
ATOM   1394  H   GLY    91      11.809 -34.680   7.931  1.00  2.12           H  
ATOM   1395 1HA  GLY    91      13.276 -36.178  10.054  1.00  2.52           H  
ATOM   1396 2HA  GLY    91      13.000 -34.447   9.999  1.00  2.52           H  
ATOM   1397  N   GLY    92      11.217 -34.764  11.703  1.00  1.98           N  
ATOM   1398  CA  GLY    92      10.046 -34.771  12.571  1.00  1.96           C  
ATOM   1399  C   GLY    92      10.210 -35.540  13.862  1.00  2.21           C  
ATOM   1400  O   GLY    92       9.234 -36.037  14.425  1.00  2.35           O  
ATOM   1401  H   GLY    92      11.970 -34.118  11.895  1.00  2.38           H  
ATOM   1402 1HA  GLY    92       9.772 -33.742  12.802  1.00  2.35           H  
ATOM   1403 2HA  GLY    92       9.219 -35.189  12.021  1.00  2.35           H  
ATOM   1404  N   SER    93      11.443 -35.644  14.340  1.00  2.83           N  
ATOM   1405  CA  SER    93      11.726 -36.308  15.606  1.00  3.34           C  
ATOM   1406  C   SER    93      11.116 -37.709  15.760  1.00  2.77           C  
ATOM   1407  O   SER    93      10.753 -38.102  16.869  1.00  3.79           O  
ATOM   1408  CB  SER    93      11.225 -35.431  16.724  1.00  5.01           C  
ATOM   1409  OG  SER    93      11.865 -34.182  16.735  1.00  5.01           O  
ATOM   1410  H   SER    93      12.208 -35.229  13.829  1.00  3.40           H  
ATOM   1411  HA  SER    93      12.802 -36.403  15.693  1.00  4.01           H  
ATOM   1412 1HB  SER    93      10.149 -35.290  16.627  1.00  6.01           H  
ATOM   1413 2HB  SER    93      11.399 -35.941  17.656  1.00  6.01           H  
ATOM   1414  HG  SER    93      11.753 -33.819  15.853  1.00  6.01           H  
ATOM   1415  N   PHE    94      11.008 -38.450  14.650  1.00  2.08           N  
ATOM   1416  CA  PHE    94      10.424 -39.795  14.610  1.00  1.94           C  
ATOM   1417  C   PHE    94       8.973 -39.842  15.075  1.00  2.03           C  
ATOM   1418  O   PHE    94       8.524 -40.895  15.517  1.00  2.76           O  
ATOM   1419  CB  PHE    94      11.171 -40.774  15.521  1.00  2.91           C  
ATOM   1420  CG  PHE    94      12.632 -40.978  15.267  1.00  2.91           C  
ATOM   1421  CD1 PHE    94      13.578 -40.418  16.114  1.00  2.91           C  
ATOM   1422  CD2 PHE    94      13.063 -41.756  14.203  1.00  2.91           C  
ATOM   1423  CE1 PHE    94      14.925 -40.632  15.901  1.00  2.91           C  
ATOM   1424  CE2 PHE    94      14.408 -41.970  13.989  1.00  2.91           C  
ATOM   1425  CZ  PHE    94      15.336 -41.408  14.840  1.00  2.91           C  
ATOM   1426  H   PHE    94      11.338 -38.058  13.781  1.00  2.50           H  
ATOM   1427  HA  PHE    94      10.468 -40.158  13.582  1.00  2.33           H  
ATOM   1428 1HB  PHE    94      11.059 -40.443  16.548  1.00  3.49           H  
ATOM   1429 2HB  PHE    94      10.688 -41.748  15.452  1.00  3.49           H  
ATOM   1430  HD1 PHE    94      13.247 -39.812  16.959  1.00  3.49           H  
ATOM   1431  HD2 PHE    94      12.325 -42.207  13.537  1.00  3.49           H  
ATOM   1432  HE1 PHE    94      15.661 -40.193  16.574  1.00  3.49           H  
ATOM   1433  HE2 PHE    94      14.737 -42.587  13.154  1.00  3.49           H  
ATOM   1434  HZ  PHE    94      16.393 -41.582  14.676  1.00  3.49           H  
ATOM   1435  N   CYS    95       8.240 -38.739  14.964  1.00  1.97           N  
ATOM   1436  CA  CYS    95       6.878 -38.683  15.485  1.00  2.29           C  
ATOM   1437  C   CYS    95       5.930 -37.902  14.592  1.00  1.96           C  
ATOM   1438  O   CYS    95       4.759 -38.263  14.471  1.00  2.23           O  
ATOM   1439  CB  CYS    95       6.876 -38.059  16.882  1.00  3.44           C  
ATOM   1440  SG  CYS    95       7.787 -39.001  18.131  1.00  3.44           S  
ATOM   1441  H   CYS    95       8.648 -37.901  14.576  1.00  2.36           H  
ATOM   1442  HA  CYS    95       6.506 -39.703  15.567  1.00  2.75           H  
ATOM   1443 1HB  CYS    95       7.312 -37.060  16.830  1.00  4.12           H  
ATOM   1444 2HB  CYS    95       5.851 -37.949  17.229  1.00  4.12           H  
ATOM   1445  HG  CYS    95       7.054 -40.105  18.030  1.00  4.12           H  
ATOM   1446  N   THR    96       6.411 -36.823  13.984  1.00  1.84           N  
ATOM   1447  CA  THR    96       5.578 -36.027  13.090  1.00  2.07           C  
ATOM   1448  C   THR    96       6.283 -35.885  11.751  1.00  2.22           C  
ATOM   1449  O   THR    96       7.393 -36.384  11.605  1.00  2.01           O  
ATOM   1450  CB  THR    96       5.299 -34.635  13.674  1.00  3.10           C  
ATOM   1451  OG1 THR    96       6.521 -33.890  13.744  1.00  3.10           O  
ATOM   1452  CG2 THR    96       4.696 -34.739  15.067  1.00  3.10           C  
ATOM   1453  H   THR    96       7.372 -36.548  14.119  1.00  2.21           H  
ATOM   1454  HA  THR    96       4.630 -36.537  12.932  1.00  2.48           H  
ATOM   1455  HB  THR    96       4.607 -34.117  13.017  1.00  3.73           H  
ATOM   1456  HG1 THR    96       6.330 -32.988  14.016  1.00  3.73           H  
ATOM   1457 1HG2 THR    96       4.505 -33.741  15.457  1.00  3.73           H  
ATOM   1458 2HG2 THR    96       3.761 -35.292  15.013  1.00  3.73           H  
ATOM   1459 3HG2 THR    96       5.389 -35.256  15.729  1.00  3.73           H  
ATOM   1460  N   GLU    97       5.609 -35.261  10.775  1.00  3.59           N  
ATOM   1461  CA  GLU    97       6.141 -34.919   9.434  1.00  4.55           C  
ATOM   1462  C   GLU    97       5.837 -36.014   8.417  1.00  4.21           C  
ATOM   1463  O   GLU    97       6.057 -37.195   8.689  1.00  5.19           O  
ATOM   1464  CB  GLU    97       7.656 -34.640   9.451  1.00  6.82           C  
ATOM   1465  CG  GLU    97       8.089 -33.441  10.299  1.00  6.82           C  
ATOM   1466  CD  GLU    97       7.748 -32.108   9.740  1.00  6.82           C  
ATOM   1467  OE1 GLU    97       8.296 -31.766   8.719  1.00  6.82           O  
ATOM   1468  OE2 GLU    97       6.959 -31.419  10.339  1.00  6.82           O  
ATOM   1469  H   GLU    97       4.678 -34.948  10.994  1.00  4.31           H  
ATOM   1470  HA  GLU    97       5.645 -34.009   9.095  1.00  5.46           H  
ATOM   1471 1HB  GLU    97       8.220 -35.518   9.745  1.00  8.19           H  
ATOM   1472 2HB  GLU    97       7.966 -34.417   8.434  1.00  8.19           H  
ATOM   1473 1HG  GLU    97       7.651 -33.520  11.293  1.00  8.19           H  
ATOM   1474 2HG  GLU    97       9.169 -33.485  10.408  1.00  8.19           H  
ATOM   1475  N   SER    98       5.358 -35.640   7.233  1.00  4.66           N  
ATOM   1476  CA  SER    98       5.098 -36.629   6.197  1.00  5.17           C  
ATOM   1477  C   SER    98       5.930 -36.339   4.977  1.00  4.21           C  
ATOM   1478  O   SER    98       6.262 -35.189   4.706  1.00  4.11           O  
ATOM   1479  CB  SER    98       3.638 -36.646   5.797  1.00  7.75           C  
ATOM   1480  OG  SER    98       3.432 -37.519   4.716  1.00  7.75           O  
ATOM   1481  H   SER    98       5.157 -34.666   7.012  1.00  5.59           H  
ATOM   1482  HA  SER    98       5.372 -37.616   6.574  1.00  6.20           H  
ATOM   1483 1HB  SER    98       3.028 -36.958   6.644  1.00  9.31           H  
ATOM   1484 2HB  SER    98       3.328 -35.639   5.521  1.00  9.31           H  
ATOM   1485  HG  SER    98       3.476 -38.415   5.077  1.00  9.31           H  
ATOM   1486  N   ALA    99       6.236 -37.372   4.201  1.00  4.22           N  
ATOM   1487  CA  ALA    99       6.972 -37.185   2.956  1.00  3.66           C  
ATOM   1488  C   ALA    99       6.152 -36.331   2.000  1.00  3.43           C  
ATOM   1489  O   ALA    99       6.709 -35.644   1.141  1.00  6.35           O  
ATOM   1490  CB  ALA    99       7.297 -38.522   2.306  1.00  5.49           C  
ATOM   1491  H   ALA    99       5.934 -38.304   4.457  1.00  5.06           H  
ATOM   1492  HA  ALA    99       7.899 -36.658   3.181  1.00  4.39           H  
ATOM   1493 1HB  ALA    99       7.853 -38.360   1.384  1.00  6.59           H  
ATOM   1494 2HB  ALA    99       7.895 -39.121   2.990  1.00  6.59           H  
ATOM   1495 3HB  ALA    99       6.372 -39.048   2.078  1.00  6.59           H  
ATOM   1496  N   PHE   100       4.824 -36.370   2.182  1.00  2.35           N  
ATOM   1497  CA  PHE   100       3.867 -35.649   1.369  1.00  2.87           C  
ATOM   1498  C   PHE   100       3.558 -34.255   1.912  1.00  2.40           C  
ATOM   1499  O   PHE   100       2.707 -33.552   1.366  1.00  3.45           O  
ATOM   1500  CB  PHE   100       2.591 -36.475   1.310  1.00  4.30           C  
ATOM   1501  CG  PHE   100       2.805 -37.767   0.591  1.00  4.30           C  
ATOM   1502  CD1 PHE   100       3.302 -38.871   1.270  1.00  4.30           C  
ATOM   1503  CD2 PHE   100       2.509 -37.888  -0.757  1.00  4.30           C  
ATOM   1504  CE1 PHE   100       3.515 -40.064   0.611  1.00  4.30           C  
ATOM   1505  CE2 PHE   100       2.717 -39.081  -1.416  1.00  4.30           C  
ATOM   1506  CZ  PHE   100       3.224 -40.167  -0.732  1.00  4.30           C  
ATOM   1507  H   PHE   100       4.445 -36.943   2.930  1.00  2.82           H  
ATOM   1508  HA  PHE   100       4.272 -35.538   0.367  1.00  3.44           H  
ATOM   1509 1HB  PHE   100       2.244 -36.695   2.320  1.00  5.17           H  
ATOM   1510 2HB  PHE   100       1.807 -35.919   0.799  1.00  5.17           H  
ATOM   1511  HD1 PHE   100       3.533 -38.784   2.333  1.00  5.17           H  
ATOM   1512  HD2 PHE   100       2.113 -37.027  -1.297  1.00  5.17           H  
ATOM   1513  HE1 PHE   100       3.910 -40.924   1.150  1.00  5.17           H  
ATOM   1514  HE2 PHE   100       2.483 -39.168  -2.477  1.00  5.17           H  
ATOM   1515  HZ  PHE   100       3.390 -41.105  -1.255  1.00  5.17           H  
ATOM   1516  N   SER   101       4.262 -33.839   2.968  1.00  2.60           N  
ATOM   1517  CA  SER   101       4.101 -32.491   3.475  1.00  3.24           C  
ATOM   1518  C   SER   101       4.708 -31.539   2.455  1.00  3.06           C  
ATOM   1519  O   SER   101       5.811 -31.781   1.957  1.00  3.45           O  
ATOM   1520  CB  SER   101       4.776 -32.331   4.831  1.00  4.86           C  
ATOM   1521  OG  SER   101       4.170 -33.130   5.818  1.00  4.86           O  
ATOM   1522  H   SER   101       4.937 -34.437   3.420  1.00  3.12           H  
ATOM   1523  HA  SER   101       3.038 -32.260   3.575  1.00  3.89           H  
ATOM   1524 1HB  SER   101       5.825 -32.593   4.746  1.00  5.83           H  
ATOM   1525 2HB  SER   101       4.728 -31.285   5.128  1.00  5.83           H  
ATOM   1526  HG  SER   101       3.245 -32.871   5.831  1.00  5.83           H  
ATOM   1527  N   ARG   102       3.997 -30.450   2.167  1.00  4.12           N  
ATOM   1528  CA  ARG   102       4.427 -29.466   1.174  1.00  3.99           C  
ATOM   1529  C   ARG   102       5.784 -28.851   1.506  1.00  3.01           C  
ATOM   1530  O   ARG   102       6.524 -28.454   0.607  1.00  3.65           O  
ATOM   1531  CB  ARG   102       3.407 -28.375   1.009  1.00  5.99           C  
ATOM   1532  CG  ARG   102       3.740 -27.388  -0.094  1.00  5.99           C  
ATOM   1533  CD  ARG   102       2.660 -26.394  -0.281  1.00  5.99           C  
ATOM   1534  NE  ARG   102       2.978 -25.437  -1.315  1.00  5.99           N  
ATOM   1535  CZ  ARG   102       2.718 -25.588  -2.627  1.00  5.99           C  
ATOM   1536  NH1 ARG   102       2.119 -26.670  -3.076  1.00  5.99           N  
ATOM   1537  NH2 ARG   102       3.075 -24.625  -3.455  1.00  5.99           N  
ATOM   1538  H   ARG   102       3.111 -30.315   2.633  1.00  4.94           H  
ATOM   1539  HA  ARG   102       4.507 -29.975   0.218  1.00  4.79           H  
ATOM   1540 1HB  ARG   102       2.436 -28.809   0.782  1.00  7.18           H  
ATOM   1541 2HB  ARG   102       3.304 -27.845   1.942  1.00  7.18           H  
ATOM   1542 1HG  ARG   102       4.656 -26.854   0.163  1.00  7.18           H  
ATOM   1543 2HG  ARG   102       3.882 -27.931  -1.028  1.00  7.18           H  
ATOM   1544 1HD  ARG   102       1.727 -26.890  -0.550  1.00  7.18           H  
ATOM   1545 2HD  ARG   102       2.532 -25.849   0.645  1.00  7.18           H  
ATOM   1546  HE  ARG   102       3.438 -24.578  -1.036  1.00  7.18           H  
ATOM   1547 1HH1 ARG   102       1.846 -27.401  -2.434  1.00  7.18           H  
ATOM   1548 2HH1 ARG   102       1.928 -26.767  -4.062  1.00  7.18           H  
ATOM   1549 1HH2 ARG   102       3.534 -23.806  -3.072  1.00  7.18           H  
ATOM   1550 2HH2 ARG   102       2.894 -24.704  -4.443  1.00  7.18           H  
ATOM   1551  N   THR   103       6.114 -28.781   2.794  1.00  3.19           N  
ATOM   1552  CA  THR   103       7.437 -28.337   3.211  1.00  3.64           C  
ATOM   1553  C   THR   103       8.523 -29.105   2.460  1.00  2.39           C  
ATOM   1554  O   THR   103       9.504 -28.516   1.999  1.00  3.09           O  
ATOM   1555  CB  THR   103       7.646 -28.528   4.725  1.00  5.46           C  
ATOM   1556  OG1 THR   103       6.703 -27.728   5.448  1.00  5.46           O  
ATOM   1557  CG2 THR   103       9.058 -28.136   5.118  1.00  5.46           C  
ATOM   1558  H   THR   103       5.451 -29.071   3.497  1.00  3.83           H  
ATOM   1559  HA  THR   103       7.543 -27.278   2.977  1.00  4.37           H  
ATOM   1560  HB  THR   103       7.485 -29.575   4.981  1.00  6.55           H  
ATOM   1561  HG1 THR   103       6.875 -27.805   6.390  1.00  6.55           H  
ATOM   1562 1HG2 THR   103       9.187 -28.282   6.190  1.00  6.55           H  
ATOM   1563 2HG2 THR   103       9.772 -28.756   4.577  1.00  6.55           H  
ATOM   1564 3HG2 THR   103       9.227 -27.089   4.872  1.00  6.55           H  
ATOM   1565  N   TYR   104       8.348 -30.424   2.357  1.00  1.89           N  
ATOM   1566  CA  TYR   104       9.323 -31.267   1.699  1.00  1.70           C  
ATOM   1567  C   TYR   104       9.094 -31.260   0.209  1.00  1.68           C  
ATOM   1568  O   TYR   104      10.033 -31.418  -0.563  1.00  2.26           O  
ATOM   1569  CB  TYR   104       9.260 -32.679   2.235  1.00  2.55           C  
ATOM   1570  CG  TYR   104       9.646 -32.743   3.681  1.00  2.55           C  
ATOM   1571  CD1 TYR   104       8.684 -33.077   4.604  1.00  2.55           C  
ATOM   1572  CD2 TYR   104      10.937 -32.448   4.089  1.00  2.55           C  
ATOM   1573  CE1 TYR   104       8.999 -33.135   5.937  1.00  2.55           C  
ATOM   1574  CE2 TYR   104      11.259 -32.507   5.431  1.00  2.55           C  
ATOM   1575  CZ  TYR   104      10.294 -32.853   6.350  1.00  2.55           C  
ATOM   1576  OH  TYR   104      10.600 -32.928   7.685  1.00  2.55           O  
ATOM   1577  H   TYR   104       7.507 -30.851   2.719  1.00  2.27           H  
ATOM   1578  HA  TYR   104      10.314 -30.868   1.894  1.00  2.04           H  
ATOM   1579 1HB  TYR   104       8.249 -33.073   2.129  1.00  3.06           H  
ATOM   1580 2HB  TYR   104       9.933 -33.322   1.669  1.00  3.06           H  
ATOM   1581  HD1 TYR   104       7.675 -33.298   4.268  1.00  3.06           H  
ATOM   1582  HD2 TYR   104      11.697 -32.174   3.356  1.00  3.06           H  
ATOM   1583  HE1 TYR   104       8.234 -33.403   6.662  1.00  3.06           H  
ATOM   1584  HE2 TYR   104      12.273 -32.282   5.762  1.00  3.06           H  
ATOM   1585  HH  TYR   104       9.838 -32.602   8.185  1.00  3.06           H  
ATOM   1586  N   HIS   105       7.848 -31.037  -0.204  1.00  1.48           N  
ATOM   1587  CA  HIS   105       7.550 -30.898  -1.623  1.00  1.87           C  
ATOM   1588  C   HIS   105       8.465 -29.846  -2.237  1.00  1.43           C  
ATOM   1589  O   HIS   105       9.179 -30.129  -3.199  1.00  1.44           O  
ATOM   1590  CB  HIS   105       6.094 -30.481  -1.856  1.00  2.81           C  
ATOM   1591  CG  HIS   105       5.739 -30.292  -3.289  1.00  2.81           C  
ATOM   1592  ND1 HIS   105       5.494 -31.346  -4.138  1.00  2.81           N  
ATOM   1593  CD2 HIS   105       5.588 -29.170  -4.025  1.00  2.81           C  
ATOM   1594  CE1 HIS   105       5.214 -30.879  -5.344  1.00  2.81           C  
ATOM   1595  NE2 HIS   105       5.262 -29.561  -5.301  1.00  2.81           N  
ATOM   1596  H   HIS   105       7.102 -30.970   0.478  1.00  1.78           H  
ATOM   1597  HA  HIS   105       7.726 -31.842  -2.136  1.00  2.24           H  
ATOM   1598 1HB  HIS   105       5.418 -31.218  -1.424  1.00  3.37           H  
ATOM   1599 2HB  HIS   105       5.904 -29.536  -1.363  1.00  3.37           H  
ATOM   1600  HD2 HIS   105       5.707 -28.148  -3.669  1.00  3.37           H  
ATOM   1601  HE1 HIS   105       4.981 -31.480  -6.224  1.00  3.37           H  
ATOM   1602  HE2 HIS   105       5.090 -28.938  -6.078  1.00  3.37           H  
ATOM   1603  N   ARG   106       8.439 -28.635  -1.675  1.00  1.36           N  
ATOM   1604  CA  ARG   106       9.276 -27.540  -2.160  1.00  1.32           C  
ATOM   1605  C   ARG   106      10.755 -27.799  -1.948  1.00  1.30           C  
ATOM   1606  O   ARG   106      11.564 -27.525  -2.831  1.00  1.79           O  
ATOM   1607  CB  ARG   106       8.938 -26.230  -1.481  1.00  1.98           C  
ATOM   1608  CG  ARG   106       9.719 -25.039  -2.032  1.00  1.98           C  
ATOM   1609  CD  ARG   106       9.313 -23.776  -1.389  1.00  1.98           C  
ATOM   1610  NE  ARG   106       9.830 -22.613  -2.070  1.00  1.98           N  
ATOM   1611  CZ  ARG   106      11.047 -22.072  -1.917  1.00  1.98           C  
ATOM   1612  NH1 ARG   106      11.931 -22.606  -1.104  1.00  1.98           N  
ATOM   1613  NH2 ARG   106      11.324 -20.984  -2.610  1.00  1.98           N  
ATOM   1614  H   ARG   106       7.820 -28.479  -0.888  1.00  1.63           H  
ATOM   1615  HA  ARG   106       9.098 -27.426  -3.230  1.00  1.58           H  
ATOM   1616 1HB  ARG   106       7.876 -26.020  -1.598  1.00  2.38           H  
ATOM   1617 2HB  ARG   106       9.145 -26.304  -0.413  1.00  2.38           H  
ATOM   1618 1HG  ARG   106      10.779 -25.189  -1.828  1.00  2.38           H  
ATOM   1619 2HG  ARG   106       9.575 -24.947  -3.106  1.00  2.38           H  
ATOM   1620 1HD  ARG   106       8.231 -23.709  -1.406  1.00  2.38           H  
ATOM   1621 2HD  ARG   106       9.667 -23.756  -0.359  1.00  2.38           H  
ATOM   1622  HE  ARG   106       9.204 -22.139  -2.714  1.00  2.38           H  
ATOM   1623 1HH1 ARG   106      11.698 -23.440  -0.583  1.00  2.38           H  
ATOM   1624 2HH1 ARG   106      12.842 -22.182  -1.002  1.00  2.38           H  
ATOM   1625 1HH2 ARG   106      10.603 -20.606  -3.219  1.00  2.38           H  
ATOM   1626 2HH2 ARG   106      12.223 -20.538  -2.529  1.00  2.38           H  
ATOM   1627  N   TYR   107      11.103 -28.290  -0.763  1.00  1.21           N  
ATOM   1628  CA  TYR   107      12.484 -28.551  -0.393  1.00  1.87           C  
ATOM   1629  C   TYR   107      13.146 -29.517  -1.378  1.00  1.13           C  
ATOM   1630  O   TYR   107      14.191 -29.208  -1.953  1.00  1.80           O  
ATOM   1631  CB  TYR   107      12.484 -29.098   1.030  1.00  2.81           C  
ATOM   1632  CG  TYR   107      13.807 -29.424   1.650  1.00  2.81           C  
ATOM   1633  CD1 TYR   107      14.564 -28.416   2.232  1.00  2.81           C  
ATOM   1634  CD2 TYR   107      14.247 -30.732   1.670  1.00  2.81           C  
ATOM   1635  CE1 TYR   107      15.764 -28.719   2.840  1.00  2.81           C  
ATOM   1636  CE2 TYR   107      15.442 -31.030   2.276  1.00  2.81           C  
ATOM   1637  CZ  TYR   107      16.195 -30.037   2.859  1.00  2.81           C  
ATOM   1638  OH  TYR   107      17.365 -30.375   3.482  1.00  2.81           O  
ATOM   1639  H   TYR   107      10.395 -28.481  -0.060  1.00  1.45           H  
ATOM   1640  HA  TYR   107      13.035 -27.612  -0.419  1.00  2.24           H  
ATOM   1641 1HB  TYR   107      11.982 -28.381   1.681  1.00  3.37           H  
ATOM   1642 2HB  TYR   107      11.892 -30.006   1.041  1.00  3.37           H  
ATOM   1643  HD1 TYR   107      14.204 -27.387   2.219  1.00  3.37           H  
ATOM   1644  HD2 TYR   107      13.647 -31.522   1.218  1.00  3.37           H  
ATOM   1645  HE1 TYR   107      16.358 -27.934   3.308  1.00  3.37           H  
ATOM   1646  HE2 TYR   107      15.796 -32.057   2.305  1.00  3.37           H  
ATOM   1647  HH  TYR   107      17.189 -31.135   4.051  1.00  3.37           H  
ATOM   1648  N   ALA   108      12.514 -30.673  -1.577  1.00  0.74           N  
ATOM   1649  CA  ALA   108      12.987 -31.691  -2.504  1.00  0.82           C  
ATOM   1650  C   ALA   108      12.966 -31.185  -3.939  1.00  1.00           C  
ATOM   1651  O   ALA   108      13.899 -31.456  -4.691  1.00  1.37           O  
ATOM   1652  CB  ALA   108      12.142 -32.941  -2.382  1.00  1.23           C  
ATOM   1653  H   ALA   108      11.668 -30.861  -1.066  1.00  0.89           H  
ATOM   1654  HA  ALA   108      14.019 -31.931  -2.247  1.00  0.98           H  
ATOM   1655 1HB  ALA   108      12.515 -33.702  -3.064  1.00  1.48           H  
ATOM   1656 2HB  ALA   108      12.186 -33.313  -1.358  1.00  1.48           H  
ATOM   1657 3HB  ALA   108      11.111 -32.702  -2.635  1.00  1.48           H  
ATOM   1658  N   THR   109      11.919 -30.433  -4.309  1.00  0.98           N  
ATOM   1659  CA  THR   109      11.810 -29.842  -5.642  1.00  1.29           C  
ATOM   1660  C   THR   109      12.990 -28.952  -5.969  1.00  1.26           C  
ATOM   1661  O   THR   109      13.593 -29.081  -7.035  1.00  1.32           O  
ATOM   1662  CB  THR   109      10.512 -29.015  -5.772  1.00  1.94           C  
ATOM   1663  OG1 THR   109       9.375 -29.878  -5.671  1.00  1.94           O  
ATOM   1664  CG2 THR   109      10.472 -28.234  -7.068  1.00  1.94           C  
ATOM   1665  H   THR   109      11.160 -30.262  -3.661  1.00  1.18           H  
ATOM   1666  HA  THR   109      11.782 -30.649  -6.374  1.00  1.55           H  
ATOM   1667  HB  THR   109      10.470 -28.305  -4.948  1.00  2.32           H  
ATOM   1668  HG1 THR   109       9.365 -30.289  -4.802  1.00  2.32           H  
ATOM   1669 1HG2 THR   109       9.551 -27.653  -7.111  1.00  2.32           H  
ATOM   1670 2HG2 THR   109      11.327 -27.561  -7.112  1.00  2.32           H  
ATOM   1671 3HG2 THR   109      10.508 -28.909  -7.909  1.00  2.32           H  
ATOM   1672  N   SER   110      13.311 -28.048  -5.051  1.00  1.30           N  
ATOM   1673  CA  SER   110      14.425 -27.134  -5.218  1.00  1.51           C  
ATOM   1674  C   SER   110      15.743 -27.875  -5.340  1.00  1.36           C  
ATOM   1675  O   SER   110      16.545 -27.567  -6.224  1.00  1.51           O  
ATOM   1676  CB  SER   110      14.484 -26.172  -4.054  1.00  2.27           C  
ATOM   1677  OG  SER   110      15.566 -25.291  -4.186  1.00  2.27           O  
ATOM   1678  H   SER   110      12.760 -27.985  -4.207  1.00  1.56           H  
ATOM   1679  HA  SER   110      14.267 -26.564  -6.134  1.00  1.81           H  
ATOM   1680 1HB  SER   110      13.554 -25.606  -4.003  1.00  2.72           H  
ATOM   1681 2HB  SER   110      14.574 -26.735  -3.129  1.00  2.72           H  
ATOM   1682  HG  SER   110      15.555 -24.740  -3.401  1.00  2.72           H  
ATOM   1683  N   LEU   111      15.966 -28.853  -4.459  1.00  1.38           N  
ATOM   1684  CA  LEU   111      17.203 -29.620  -4.487  1.00  1.49           C  
ATOM   1685  C   LEU   111      17.342 -30.417  -5.782  1.00  1.34           C  
ATOM   1686  O   LEU   111      18.426 -30.475  -6.360  1.00  1.52           O  
ATOM   1687  CB  LEU   111      17.254 -30.585  -3.292  1.00  2.23           C  
ATOM   1688  CG  LEU   111      17.397 -29.944  -1.902  1.00  2.23           C  
ATOM   1689  CD1 LEU   111      17.256 -31.018  -0.840  1.00  2.23           C  
ATOM   1690  CD2 LEU   111      18.741 -29.252  -1.791  1.00  2.23           C  
ATOM   1691  H   LEU   111      15.278 -29.060  -3.742  1.00  1.66           H  
ATOM   1692  HA  LEU   111      18.040 -28.927  -4.416  1.00  1.79           H  
ATOM   1693 1HB  LEU   111      16.339 -31.176  -3.288  1.00  2.68           H  
ATOM   1694 2HB  LEU   111      18.096 -31.262  -3.430  1.00  2.68           H  
ATOM   1695  HG  LEU   111      16.605 -29.214  -1.754  1.00  2.68           H  
ATOM   1696 1HD1 LEU   111      17.349 -30.564   0.145  1.00  2.68           H  
ATOM   1697 2HD1 LEU   111      16.280 -31.495  -0.931  1.00  2.68           H  
ATOM   1698 3HD1 LEU   111      18.039 -31.764  -0.970  1.00  2.68           H  
ATOM   1699 1HD2 LEU   111      18.836 -28.799  -0.804  1.00  2.68           H  
ATOM   1700 2HD2 LEU   111      19.539 -29.980  -1.936  1.00  2.68           H  
ATOM   1701 3HD2 LEU   111      18.810 -28.479  -2.554  1.00  2.68           H  
ATOM   1702  N   ALA   112      16.236 -31.005  -6.241  1.00  1.30           N  
ATOM   1703  CA  ALA   112      16.217 -31.801  -7.461  1.00  1.45           C  
ATOM   1704  C   ALA   112      16.518 -30.963  -8.687  1.00  1.61           C  
ATOM   1705  O   ALA   112      17.370 -31.316  -9.506  1.00  1.89           O  
ATOM   1706  CB  ALA   112      14.851 -32.458  -7.631  1.00  2.17           C  
ATOM   1707  H   ALA   112      15.378 -30.927  -5.716  1.00  1.56           H  
ATOM   1708  HA  ALA   112      16.983 -32.571  -7.374  1.00  1.74           H  
ATOM   1709 1HB  ALA   112      14.849 -33.078  -8.525  1.00  2.61           H  
ATOM   1710 2HB  ALA   112      14.626 -33.072  -6.767  1.00  2.61           H  
ATOM   1711 3HB  ALA   112      14.093 -31.686  -7.721  1.00  2.61           H  
ATOM   1712  N   ALA   113      15.802 -29.850  -8.815  1.00  1.61           N  
ATOM   1713  CA  ALA   113      15.941 -28.972  -9.961  1.00  1.94           C  
ATOM   1714  C   ALA   113      17.311 -28.327 -10.021  1.00  2.19           C  
ATOM   1715  O   ALA   113      17.913 -28.243 -11.093  1.00  2.67           O  
ATOM   1716  CB  ALA   113      14.869 -27.897  -9.920  1.00  2.91           C  
ATOM   1717  H   ALA   113      15.121 -29.609  -8.106  1.00  1.93           H  
ATOM   1718  HA  ALA   113      15.812 -29.570 -10.862  1.00  2.33           H  
ATOM   1719 1HB  ALA   113      14.959 -27.259 -10.799  1.00  3.49           H  
ATOM   1720 2HB  ALA   113      13.885 -28.364  -9.910  1.00  3.49           H  
ATOM   1721 3HB  ALA   113      14.991 -27.294  -9.021  1.00  3.49           H  
ATOM   1722  N   SER   114      17.813 -27.878  -8.873  1.00  2.12           N  
ATOM   1723  CA  SER   114      19.105 -27.217  -8.826  1.00  2.59           C  
ATOM   1724  C   SER   114      20.265 -28.173  -9.074  1.00  2.76           C  
ATOM   1725  O   SER   114      21.211 -27.830  -9.785  1.00  3.82           O  
ATOM   1726  CB  SER   114      19.282 -26.544  -7.485  1.00  3.88           C  
ATOM   1727  OG  SER   114      18.358 -25.505  -7.313  1.00  3.88           O  
ATOM   1728  H   SER   114      17.287 -27.965  -8.012  1.00  2.54           H  
ATOM   1729  HA  SER   114      19.123 -26.453  -9.604  1.00  3.11           H  
ATOM   1730 1HB  SER   114      19.151 -27.280  -6.693  1.00  4.66           H  
ATOM   1731 2HB  SER   114      20.294 -26.151  -7.407  1.00  4.66           H  
ATOM   1732  HG  SER   114      17.509 -25.935  -7.164  1.00  4.66           H  
ATOM   1733  N   ALA   115      20.201 -29.373  -8.497  1.00  2.12           N  
ATOM   1734  CA  ALA   115      21.273 -30.345  -8.675  1.00  2.51           C  
ATOM   1735  C   ALA   115      21.204 -31.039 -10.019  1.00  2.62           C  
ATOM   1736  O   ALA   115      22.237 -31.413 -10.581  1.00  3.46           O  
ATOM   1737  CB  ALA   115      21.229 -31.389  -7.564  1.00  3.76           C  
ATOM   1738  H   ALA   115      19.418 -29.623  -7.906  1.00  2.54           H  
ATOM   1739  HA  ALA   115      22.222 -29.812  -8.627  1.00  3.01           H  
ATOM   1740 1HB  ALA   115      22.053 -32.090  -7.691  1.00  4.52           H  
ATOM   1741 2HB  ALA   115      21.316 -30.897  -6.596  1.00  4.52           H  
ATOM   1742 3HB  ALA   115      20.284 -31.928  -7.610  1.00  4.52           H  
ATOM   1743  N   GLY   116      19.995 -31.211 -10.548  1.00  2.22           N  
ATOM   1744  CA  GLY   116      19.837 -31.961 -11.776  1.00  2.65           C  
ATOM   1745  C   GLY   116      19.873 -33.418 -11.376  1.00  2.22           C  
ATOM   1746  O   GLY   116      20.542 -34.236 -12.008  1.00  2.65           O  
ATOM   1747  H   GLY   116      19.167 -30.872 -10.079  1.00  2.66           H  
ATOM   1748 1HA  GLY   116      18.887 -31.718 -12.252  1.00  3.18           H  
ATOM   1749 2HA  GLY   116      20.644 -31.732 -12.472  1.00  3.18           H  
ATOM   1750  N   ALA   117      19.179 -33.721 -10.279  1.00  2.02           N  
ATOM   1751  CA  ALA   117      19.186 -35.053  -9.700  1.00  1.73           C  
ATOM   1752  C   ALA   117      17.799 -35.461  -9.249  1.00  1.51           C  
ATOM   1753  O   ALA   117      16.923 -34.628  -9.033  1.00  2.04           O  
ATOM   1754  CB  ALA   117      20.148 -35.113  -8.528  1.00  2.59           C  
ATOM   1755  H   ALA   117      18.626 -32.995  -9.837  1.00  2.42           H  
ATOM   1756  HA  ALA   117      19.512 -35.755 -10.465  1.00  2.08           H  
ATOM   1757 1HB  ALA   117      20.162 -36.123  -8.119  1.00  3.11           H  
ATOM   1758 2HB  ALA   117      21.149 -34.844  -8.867  1.00  3.11           H  
ATOM   1759 3HB  ALA   117      19.826 -34.414  -7.758  1.00  3.11           H  
ATOM   1760  N   LEU   118      17.607 -36.758  -9.132  1.00  1.20           N  
ATOM   1761  CA  LEU   118      16.337 -37.334  -8.744  1.00  1.26           C  
ATOM   1762  C   LEU   118      16.188 -37.440  -7.231  1.00  0.90           C  
ATOM   1763  O   LEU   118      17.143 -37.793  -6.548  1.00  1.93           O  
ATOM   1764  CB  LEU   118      16.247 -38.715  -9.367  1.00  1.89           C  
ATOM   1765  CG  LEU   118      16.267 -38.754 -10.885  1.00  1.89           C  
ATOM   1766  CD1 LEU   118      16.239 -40.192 -11.345  1.00  1.89           C  
ATOM   1767  CD2 LEU   118      15.081 -37.990 -11.425  1.00  1.89           C  
ATOM   1768  H   LEU   118      18.379 -37.382  -9.314  1.00  1.44           H  
ATOM   1769  HA  LEU   118      15.537 -36.704  -9.131  1.00  1.51           H  
ATOM   1770 1HB  LEU   118      17.090 -39.305  -9.016  1.00  2.27           H  
ATOM   1771 2HB  LEU   118      15.351 -39.188  -9.038  1.00  2.27           H  
ATOM   1772  HG  LEU   118      17.185 -38.299 -11.241  1.00  2.27           H  
ATOM   1773 1HD1 LEU   118      16.266 -40.226 -12.434  1.00  2.27           H  
ATOM   1774 2HD1 LEU   118      17.107 -40.715 -10.943  1.00  2.27           H  
ATOM   1775 3HD1 LEU   118      15.327 -40.671 -10.989  1.00  2.27           H  
ATOM   1776 1HD2 LEU   118      15.106 -38.017 -12.513  1.00  2.27           H  
ATOM   1777 2HD2 LEU   118      14.159 -38.448 -11.070  1.00  2.27           H  
ATOM   1778 3HD2 LEU   118      15.129 -36.958 -11.081  1.00  2.27           H  
ATOM   1779  N   ILE   119      14.989 -37.159  -6.703  1.00  1.05           N  
ATOM   1780  CA  ILE   119      14.775 -37.282  -5.247  1.00  1.05           C  
ATOM   1781  C   ILE   119      13.700 -38.328  -4.905  1.00  1.06           C  
ATOM   1782  O   ILE   119      12.620 -38.330  -5.492  1.00  1.48           O  
ATOM   1783  CB  ILE   119      14.365 -35.937  -4.576  1.00  1.58           C  
ATOM   1784  CG1 ILE   119      15.374 -34.818  -4.863  1.00  1.58           C  
ATOM   1785  CG2 ILE   119      14.249 -36.142  -3.070  1.00  1.58           C  
ATOM   1786  CD1 ILE   119      16.744 -35.030  -4.290  1.00  1.58           C  
ATOM   1787  H   ILE   119      14.233 -36.870  -7.318  1.00  1.26           H  
ATOM   1788  HA  ILE   119      15.710 -37.596  -4.796  1.00  1.26           H  
ATOM   1789  HB  ILE   119      13.406 -35.608  -4.941  1.00  1.89           H  
ATOM   1790 1HG1 ILE   119      15.483 -34.723  -5.940  1.00  1.89           H  
ATOM   1791 2HG1 ILE   119      14.980 -33.881  -4.469  1.00  1.89           H  
ATOM   1792 1HG2 ILE   119      13.956 -35.209  -2.595  1.00  1.89           H  
ATOM   1793 2HG2 ILE   119      13.501 -36.902  -2.856  1.00  1.89           H  
ATOM   1794 3HG2 ILE   119      15.214 -36.460  -2.673  1.00  1.89           H  
ATOM   1795 1HD1 ILE   119      17.386 -34.189  -4.554  1.00  1.89           H  
ATOM   1796 2HD1 ILE   119      16.681 -35.114  -3.205  1.00  1.89           H  
ATOM   1797 3HD1 ILE   119      17.151 -35.940  -4.707  1.00  1.89           H  
ATOM   1798  N   VAL   120      13.985 -39.208  -3.940  1.00  0.84           N  
ATOM   1799  CA  VAL   120      12.981 -40.164  -3.463  1.00  0.98           C  
ATOM   1800  C   VAL   120      12.562 -39.824  -2.043  1.00  0.71           C  
ATOM   1801  O   VAL   120      13.258 -40.189  -1.105  1.00  1.01           O  
ATOM   1802  CB  VAL   120      13.513 -41.608  -3.413  1.00  1.47           C  
ATOM   1803  CG1 VAL   120      12.407 -42.508  -2.923  1.00  1.47           C  
ATOM   1804  CG2 VAL   120      14.020 -42.063  -4.756  1.00  1.47           C  
ATOM   1805  H   VAL   120      14.908 -39.205  -3.527  1.00  1.01           H  
ATOM   1806  HA  VAL   120      12.109 -40.121  -4.116  1.00  1.18           H  
ATOM   1807  HB  VAL   120      14.312 -41.665  -2.684  1.00  1.76           H  
ATOM   1808 1HG1 VAL   120      12.767 -43.527  -2.840  1.00  1.76           H  
ATOM   1809 2HG1 VAL   120      12.069 -42.165  -1.946  1.00  1.76           H  
ATOM   1810 3HG1 VAL   120      11.577 -42.472  -3.628  1.00  1.76           H  
ATOM   1811 1HG2 VAL   120      14.388 -43.086  -4.678  1.00  1.76           H  
ATOM   1812 2HG2 VAL   120      13.204 -42.026  -5.474  1.00  1.76           H  
ATOM   1813 3HG2 VAL   120      14.829 -41.410  -5.083  1.00  1.76           H  
ATOM   1814  N   SER   121      11.438 -39.147  -1.849  1.00  0.80           N  
ATOM   1815  CA  SER   121      11.064 -38.818  -0.473  1.00  0.79           C  
ATOM   1816  C   SER   121      10.264 -39.979   0.103  1.00  1.09           C  
ATOM   1817  O   SER   121       9.158 -40.274  -0.345  1.00  1.66           O  
ATOM   1818  CB  SER   121      10.295 -37.517  -0.405  1.00  1.19           C  
ATOM   1819  OG  SER   121       9.920 -37.222   0.910  1.00  1.19           O  
ATOM   1820  H   SER   121      10.856 -38.880  -2.633  1.00  0.96           H  
ATOM   1821  HA  SER   121      11.971 -38.704   0.120  1.00  0.95           H  
ATOM   1822 1HB  SER   121      10.905 -36.708  -0.806  1.00  1.42           H  
ATOM   1823 2HB  SER   121       9.408 -37.591  -1.017  1.00  1.42           H  
ATOM   1824  HG  SER   121       9.388 -36.423   0.861  1.00  1.42           H  
ATOM   1825  N   VAL   122      10.854 -40.672   1.067  1.00  1.17           N  
ATOM   1826  CA  VAL   122      10.250 -41.891   1.606  1.00  2.13           C  
ATOM   1827  C   VAL   122       9.332 -41.662   2.804  1.00  1.84           C  
ATOM   1828  O   VAL   122       9.730 -41.060   3.797  1.00  2.57           O  
ATOM   1829  CB  VAL   122      11.354 -42.867   2.022  1.00  3.19           C  
ATOM   1830  CG1 VAL   122      10.735 -44.124   2.627  1.00  3.19           C  
ATOM   1831  CG2 VAL   122      12.256 -43.187   0.841  1.00  3.19           C  
ATOM   1832  H   VAL   122      11.757 -40.362   1.409  1.00  1.40           H  
ATOM   1833  HA  VAL   122       9.664 -42.348   0.816  1.00  2.56           H  
ATOM   1834  HB  VAL   122      11.952 -42.390   2.782  1.00  3.83           H  
ATOM   1835 1HG1 VAL   122      11.527 -44.795   2.954  1.00  3.83           H  
ATOM   1836 2HG1 VAL   122      10.120 -43.852   3.484  1.00  3.83           H  
ATOM   1837 3HG1 VAL   122      10.119 -44.624   1.880  1.00  3.83           H  
ATOM   1838 1HG2 VAL   122      13.054 -43.852   1.168  1.00  3.83           H  
ATOM   1839 2HG2 VAL   122      11.687 -43.668   0.054  1.00  3.83           H  
ATOM   1840 3HG2 VAL   122      12.693 -42.264   0.460  1.00  3.83           H  
ATOM   1841  N   GLU   123       8.100 -42.167   2.708  1.00  1.70           N  
ATOM   1842  CA  GLU   123       7.106 -42.028   3.774  1.00  1.97           C  
ATOM   1843  C   GLU   123       7.386 -42.897   4.999  1.00  1.29           C  
ATOM   1844  O   GLU   123       6.738 -43.920   5.199  1.00  4.50           O  
ATOM   1845  CB  GLU   123       5.714 -42.369   3.241  1.00  2.96           C  
ATOM   1846  CG  GLU   123       4.581 -42.137   4.233  1.00  2.96           C  
ATOM   1847  CD  GLU   123       4.496 -40.688   4.610  1.00  2.96           C  
ATOM   1848  OE1 GLU   123       5.352 -39.971   4.168  1.00  2.96           O  
ATOM   1849  OE2 GLU   123       3.579 -40.273   5.281  1.00  2.96           O  
ATOM   1850  H   GLU   123       7.821 -42.649   1.864  1.00  2.04           H  
ATOM   1851  HA  GLU   123       7.100 -40.991   4.098  1.00  2.36           H  
ATOM   1852 1HB  GLU   123       5.514 -41.776   2.350  1.00  3.55           H  
ATOM   1853 2HB  GLU   123       5.688 -43.418   2.947  1.00  3.55           H  
ATOM   1854 1HG  GLU   123       3.637 -42.447   3.784  1.00  3.55           H  
ATOM   1855 2HG  GLU   123       4.750 -42.739   5.124  1.00  3.55           H  
ATOM   1856  N   TYR   124       8.323 -42.470   5.837  1.00  2.07           N  
ATOM   1857  CA  TYR   124       8.652 -43.251   7.027  1.00  2.43           C  
ATOM   1858  C   TYR   124       7.535 -43.211   8.052  1.00  1.48           C  
ATOM   1859  O   TYR   124       6.958 -42.157   8.315  1.00  1.95           O  
ATOM   1860  CB  TYR   124       9.937 -42.738   7.675  1.00  3.65           C  
ATOM   1861  CG  TYR   124      11.165 -43.081   6.893  1.00  3.65           C  
ATOM   1862  CD1 TYR   124      11.631 -42.215   5.931  1.00  3.65           C  
ATOM   1863  CD2 TYR   124      11.826 -44.265   7.140  1.00  3.65           C  
ATOM   1864  CE1 TYR   124      12.747 -42.545   5.201  1.00  3.65           C  
ATOM   1865  CE2 TYR   124      12.949 -44.583   6.414  1.00  3.65           C  
ATOM   1866  CZ  TYR   124      13.413 -43.733   5.437  1.00  3.65           C  
ATOM   1867  OH  TYR   124      14.530 -44.035   4.681  1.00  3.65           O  
ATOM   1868  H   TYR   124       8.823 -41.616   5.621  1.00  2.48           H  
ATOM   1869  HA  TYR   124       8.795 -44.288   6.729  1.00  2.92           H  
ATOM   1870 1HB  TYR   124       9.890 -41.655   7.778  1.00  4.37           H  
ATOM   1871 2HB  TYR   124      10.038 -43.160   8.674  1.00  4.37           H  
ATOM   1872  HD1 TYR   124      11.110 -41.277   5.744  1.00  4.37           H  
ATOM   1873  HD2 TYR   124      11.459 -44.947   7.907  1.00  4.37           H  
ATOM   1874  HE1 TYR   124      13.111 -41.863   4.436  1.00  4.37           H  
ATOM   1875  HE2 TYR   124      13.458 -45.511   6.617  1.00  4.37           H  
ATOM   1876  HH  TYR   124      15.077 -44.694   5.120  1.00  4.37           H  
ATOM   1877  N   ARG   125       7.238 -44.367   8.642  1.00  1.26           N  
ATOM   1878  CA  ARG   125       6.192 -44.421   9.656  1.00  1.17           C  
ATOM   1879  C   ARG   125       6.629 -43.767  10.968  1.00  1.00           C  
ATOM   1880  O   ARG   125       7.814 -43.727  11.298  1.00  1.84           O  
ATOM   1881  CB  ARG   125       5.737 -45.840   9.863  1.00  1.75           C  
ATOM   1882  CG  ARG   125       4.917 -46.394   8.708  1.00  1.75           C  
ATOM   1883  CD  ARG   125       4.544 -47.810   8.917  1.00  1.75           C  
ATOM   1884  NE  ARG   125       5.698 -48.672   8.806  1.00  1.75           N  
ATOM   1885  CZ  ARG   125       5.736 -49.968   9.163  1.00  1.75           C  
ATOM   1886  NH1 ARG   125       4.676 -50.551   9.685  1.00  1.75           N  
ATOM   1887  NH2 ARG   125       6.850 -50.650   8.978  1.00  1.75           N  
ATOM   1888  H   ARG   125       7.732 -45.224   8.385  1.00  1.51           H  
ATOM   1889  HA  ARG   125       5.333 -43.864   9.278  1.00  1.40           H  
ATOM   1890 1HB  ARG   125       6.602 -46.488  10.002  1.00  2.11           H  
ATOM   1891 2HB  ARG   125       5.138 -45.890  10.755  1.00  2.11           H  
ATOM   1892 1HG  ARG   125       4.003 -45.812   8.599  1.00  2.11           H  
ATOM   1893 2HG  ARG   125       5.502 -46.328   7.790  1.00  2.11           H  
ATOM   1894 1HD  ARG   125       4.116 -47.935   9.908  1.00  2.11           H  
ATOM   1895 2HD  ARG   125       3.817 -48.112   8.164  1.00  2.11           H  
ATOM   1896  HE  ARG   125       6.544 -48.264   8.417  1.00  2.11           H  
ATOM   1897 1HH1 ARG   125       3.825 -50.022   9.824  1.00  2.11           H  
ATOM   1898 2HH1 ARG   125       4.714 -51.525   9.948  1.00  2.11           H  
ATOM   1899 1HH2 ARG   125       7.646 -50.185   8.550  1.00  2.11           H  
ATOM   1900 2HH2 ARG   125       6.905 -51.623   9.234  1.00  2.11           H  
ATOM   1901  N   LEU   126       5.650 -43.207  11.680  1.00  0.96           N  
ATOM   1902  CA  LEU   126       5.904 -42.388  12.863  1.00  1.40           C  
ATOM   1903  C   LEU   126       5.510 -43.017  14.205  1.00  1.21           C  
ATOM   1904  O   LEU   126       4.524 -43.745  14.299  1.00  1.55           O  
ATOM   1905  CB  LEU   126       5.128 -41.090  12.672  1.00  2.10           C  
ATOM   1906  CG  LEU   126       5.468 -40.323  11.384  1.00  2.10           C  
ATOM   1907  CD1 LEU   126       4.531 -39.137  11.228  1.00  2.10           C  
ATOM   1908  CD2 LEU   126       6.917 -39.869  11.441  1.00  2.10           C  
ATOM   1909  H   LEU   126       4.698 -43.317  11.365  1.00  1.15           H  
ATOM   1910  HA  LEU   126       6.969 -42.166  12.894  1.00  1.68           H  
ATOM   1911 1HB  LEU   126       4.063 -41.317  12.653  1.00  2.52           H  
ATOM   1912 2HB  LEU   126       5.327 -40.440  13.519  1.00  2.52           H  
ATOM   1913  HG  LEU   126       5.327 -40.976  10.522  1.00  2.52           H  
ATOM   1914 1HD1 LEU   126       4.769 -38.604  10.309  1.00  2.52           H  
ATOM   1915 2HD1 LEU   126       3.501 -39.493  11.183  1.00  2.52           H  
ATOM   1916 3HD1 LEU   126       4.644 -38.470  12.073  1.00  2.52           H  
ATOM   1917 1HD2 LEU   126       7.159 -39.330  10.527  1.00  2.52           H  
ATOM   1918 2HD2 LEU   126       7.063 -39.212  12.297  1.00  2.52           H  
ATOM   1919 3HD2 LEU   126       7.569 -40.738  11.535  1.00  2.52           H  
ATOM   1920  N   ALA   127       6.283 -42.689  15.242  1.00  1.27           N  
ATOM   1921  CA  ALA   127       6.064 -43.144  16.612  1.00  1.79           C  
ATOM   1922  C   ALA   127       5.066 -42.220  17.309  1.00  2.39           C  
ATOM   1923  O   ALA   127       4.877 -41.087  16.874  1.00  2.46           O  
ATOM   1924  CB  ALA   127       7.384 -43.183  17.362  1.00  2.69           C  
ATOM   1925  H   ALA   127       7.072 -42.077  15.090  1.00  1.52           H  
ATOM   1926  HA  ALA   127       5.645 -44.144  16.576  1.00  2.15           H  
ATOM   1927 1HB  ALA   127       7.227 -43.542  18.372  1.00  3.22           H  
ATOM   1928 2HB  ALA   127       8.071 -43.849  16.843  1.00  3.22           H  
ATOM   1929 3HB  ALA   127       7.813 -42.184  17.402  1.00  3.22           H  
ATOM   1930  N   PRO   128       4.440 -42.671  18.402  1.00  3.36           N  
ATOM   1931  CA  PRO   128       4.530 -43.941  19.137  1.00  4.10           C  
ATOM   1932  C   PRO   128       3.871 -45.125  18.461  1.00  3.59           C  
ATOM   1933  O   PRO   128       4.134 -46.267  18.835  1.00  3.88           O  
ATOM   1934  CB  PRO   128       3.807 -43.636  20.446  1.00  6.15           C  
ATOM   1935  CG  PRO   128       2.848 -42.546  20.110  1.00  6.15           C  
ATOM   1936  CD  PRO   128       3.572 -41.707  19.098  1.00  6.15           C  
ATOM   1937  HA  PRO   128       5.582 -44.167  19.347  1.00  4.92           H  
ATOM   1938 1HB  PRO   128       3.297 -44.542  20.806  1.00  7.38           H  
ATOM   1939 2HB  PRO   128       4.535 -43.366  21.213  1.00  7.38           H  
ATOM   1940 1HG  PRO   128       1.913 -42.972  19.717  1.00  7.38           H  
ATOM   1941 2HG  PRO   128       2.584 -41.981  21.016  1.00  7.38           H  
ATOM   1942 1HD  PRO   128       2.861 -41.263  18.385  1.00  7.38           H  
ATOM   1943 2HD  PRO   128       4.183 -40.937  19.590  1.00  7.38           H  
ATOM   1944  N   GLU   129       3.004 -44.865  17.486  1.00  3.37           N  
ATOM   1945  CA  GLU   129       2.312 -45.940  16.787  1.00  3.43           C  
ATOM   1946  C   GLU   129       3.321 -46.877  16.129  1.00  3.14           C  
ATOM   1947  O   GLU   129       3.184 -48.100  16.201  1.00  3.80           O  
ATOM   1948  CB  GLU   129       1.332 -45.373  15.757  1.00  5.15           C  
ATOM   1949  CG  GLU   129       0.462 -46.425  15.072  1.00  5.15           C  
ATOM   1950  CD  GLU   129      -0.555 -45.829  14.123  1.00  5.15           C  
ATOM   1951  OE1 GLU   129      -0.823 -44.658  14.241  1.00  5.15           O  
ATOM   1952  OE2 GLU   129      -1.037 -46.532  13.259  1.00  5.15           O  
ATOM   1953  H   GLU   129       2.816 -43.907  17.224  1.00  4.04           H  
ATOM   1954  HA  GLU   129       1.743 -46.517  17.516  1.00  4.12           H  
ATOM   1955 1HB  GLU   129       0.670 -44.655  16.241  1.00  6.17           H  
ATOM   1956 2HB  GLU   129       1.884 -44.840  14.983  1.00  6.17           H  
ATOM   1957 1HG  GLU   129       1.102 -47.119  14.534  1.00  6.17           H  
ATOM   1958 2HG  GLU   129      -0.065 -46.991  15.839  1.00  6.17           H  
ATOM   1959  N   TYR   130       4.341 -46.295  15.498  1.00  2.53           N  
ATOM   1960  CA  TYR   130       5.409 -47.061  14.864  1.00  2.50           C  
ATOM   1961  C   TYR   130       6.791 -46.639  15.395  1.00  2.44           C  
ATOM   1962  O   TYR   130       7.494 -45.875  14.731  1.00  2.53           O  
ATOM   1963  CB  TYR   130       5.355 -46.878  13.357  1.00  3.75           C  
ATOM   1964  CG  TYR   130       4.009 -47.232  12.793  1.00  3.75           C  
ATOM   1965  CD1 TYR   130       3.152 -46.212  12.421  1.00  3.75           C  
ATOM   1966  CD2 TYR   130       3.617 -48.555  12.677  1.00  3.75           C  
ATOM   1967  CE1 TYR   130       1.907 -46.508  11.931  1.00  3.75           C  
ATOM   1968  CE2 TYR   130       2.357 -48.853  12.194  1.00  3.75           C  
ATOM   1969  CZ  TYR   130       1.505 -47.832  11.828  1.00  3.75           C  
ATOM   1970  OH  TYR   130       0.232 -48.106  11.392  1.00  3.75           O  
ATOM   1971  H   TYR   130       4.380 -45.289  15.441  1.00  3.04           H  
ATOM   1972  HA  TYR   130       5.256 -48.115  15.082  1.00  3.00           H  
ATOM   1973 1HB  TYR   130       5.577 -45.841  13.100  1.00  4.50           H  
ATOM   1974 2HB  TYR   130       6.104 -47.507  12.878  1.00  4.50           H  
ATOM   1975  HD1 TYR   130       3.462 -45.172  12.522  1.00  4.50           H  
ATOM   1976  HD2 TYR   130       4.291 -49.356  12.980  1.00  4.50           H  
ATOM   1977  HE1 TYR   130       1.226 -45.705  11.648  1.00  4.50           H  
ATOM   1978  HE2 TYR   130       2.031 -49.891  12.117  1.00  4.50           H  
ATOM   1979  HH  TYR   130      -0.385 -47.549  11.888  1.00  4.50           H  
ATOM   1980  N   PRO   131       7.173 -47.118  16.590  1.00  2.57           N  
ATOM   1981  CA  PRO   131       8.408 -46.875  17.338  1.00  2.90           C  
ATOM   1982  C   PRO   131       9.601 -47.571  16.695  1.00  3.06           C  
ATOM   1983  O   PRO   131       9.456 -48.240  15.673  1.00  2.80           O  
ATOM   1984  CB  PRO   131       8.110 -47.502  18.695  1.00  4.35           C  
ATOM   1985  CG  PRO   131       7.255 -48.677  18.361  1.00  4.35           C  
ATOM   1986  CD  PRO   131       6.432 -48.253  17.177  1.00  4.35           C  
ATOM   1987  HA  PRO   131       8.585 -45.797  17.428  1.00  3.48           H  
ATOM   1988 1HB  PRO   131       9.044 -47.777  19.207  1.00  5.22           H  
ATOM   1989 2HB  PRO   131       7.588 -46.781  19.339  1.00  5.22           H  
ATOM   1990 1HG  PRO   131       7.885 -49.551  18.139  1.00  5.22           H  
ATOM   1991 2HG  PRO   131       6.635 -48.950  19.228  1.00  5.22           H  
ATOM   1992 1HD  PRO   131       6.373 -49.084  16.458  1.00  5.22           H  
ATOM   1993 2HD  PRO   131       5.439 -47.932  17.511  1.00  5.22           H  
ATOM   1994  N   VAL   132      10.769 -47.441  17.316  1.00  4.23           N  
ATOM   1995  CA  VAL   132      11.965 -48.132  16.853  1.00  5.78           C  
ATOM   1996  C   VAL   132      11.775 -49.644  16.983  1.00  6.58           C  
ATOM   1997  O   VAL   132      11.252 -50.119  17.993  1.00  8.78           O  
ATOM   1998  CB  VAL   132      13.192 -47.646  17.656  1.00  8.67           C  
ATOM   1999  CG1 VAL   132      14.438 -48.479  17.371  1.00  8.67           C  
ATOM   2000  CG2 VAL   132      13.443 -46.198  17.272  1.00  8.67           C  
ATOM   2001  H   VAL   132      10.845 -46.858  18.143  1.00  5.08           H  
ATOM   2002  HA  VAL   132      12.114 -47.874  15.807  1.00  6.94           H  
ATOM   2003  HB  VAL   132      12.979 -47.722  18.723  1.00 10.40           H  
ATOM   2004 1HG1 VAL   132      15.273 -48.098  17.956  1.00 10.40           H  
ATOM   2005 2HG1 VAL   132      14.251 -49.517  17.648  1.00 10.40           H  
ATOM   2006 3HG1 VAL   132      14.689 -48.425  16.317  1.00 10.40           H  
ATOM   2007 1HG2 VAL   132      14.287 -45.808  17.833  1.00 10.40           H  
ATOM   2008 2HG2 VAL   132      13.656 -46.136  16.205  1.00 10.40           H  
ATOM   2009 3HG2 VAL   132      12.555 -45.606  17.497  1.00 10.40           H  
ATOM   2010  N   PRO   133      12.204 -50.414  15.977  1.00  6.95           N  
ATOM   2011  CA  PRO   133      12.935 -50.040  14.763  1.00  6.60           C  
ATOM   2012  C   PRO   133      12.123 -50.063  13.488  1.00  3.80           C  
ATOM   2013  O   PRO   133      12.642 -50.462  12.447  1.00  5.04           O  
ATOM   2014  CB  PRO   133      14.028 -51.105  14.704  1.00  9.90           C  
ATOM   2015  CG  PRO   133      13.358 -52.325  15.220  1.00  9.90           C  
ATOM   2016  CD  PRO   133      12.454 -51.825  16.316  1.00  9.90           C  
ATOM   2017  HA  PRO   133      13.384 -49.053  14.889  1.00  7.92           H  
ATOM   2018 1HB  PRO   133      14.387 -51.220  13.669  1.00 11.88           H  
ATOM   2019 2HB  PRO   133      14.888 -50.797  15.315  1.00 11.88           H  
ATOM   2020 1HG  PRO   133      12.799 -52.821  14.411  1.00 11.88           H  
ATOM   2021 2HG  PRO   133      14.096 -53.051  15.582  1.00 11.88           H  
ATOM   2022 1HD  PRO   133      11.505 -52.380  16.316  1.00 11.88           H  
ATOM   2023 2HD  PRO   133      12.957 -51.889  17.293  1.00 11.88           H  
ATOM   2024  N   THR   134      10.883 -49.594  13.535  1.00  2.55           N  
ATOM   2025  CA  THR   134      10.040 -49.657  12.349  1.00  1.96           C  
ATOM   2026  C   THR   134      10.533 -48.715  11.260  1.00  1.10           C  
ATOM   2027  O   THR   134      10.346 -48.990  10.078  1.00  1.72           O  
ATOM   2028  CB  THR   134       8.584 -49.301  12.680  1.00  2.94           C  
ATOM   2029  OG1 THR   134       8.547 -47.976  13.213  1.00  2.94           O  
ATOM   2030  CG2 THR   134       7.989 -50.277  13.686  1.00  2.94           C  
ATOM   2031  H   THR   134      10.505 -49.225  14.398  1.00  3.06           H  
ATOM   2032  HA  THR   134      10.069 -50.674  11.956  1.00  2.35           H  
ATOM   2033  HB  THR   134       7.993 -49.327  11.765  1.00  3.53           H  
ATOM   2034  HG1 THR   134       8.976 -47.964  14.074  1.00  3.53           H  
ATOM   2035 1HG2 THR   134       6.958 -49.996  13.900  1.00  3.53           H  
ATOM   2036 2HG2 THR   134       8.011 -51.285  13.269  1.00  3.53           H  
ATOM   2037 3HG2 THR   134       8.569 -50.257  14.606  1.00  3.53           H  
ATOM   2038  N   SER   135      11.210 -47.634  11.654  1.00  1.51           N  
ATOM   2039  CA  SER   135      11.762 -46.681  10.697  1.00  1.78           C  
ATOM   2040  C   SER   135      13.029 -47.206  10.033  1.00  2.11           C  
ATOM   2041  O   SER   135      13.466 -46.678   9.011  1.00  3.45           O  
ATOM   2042  CB  SER   135      12.061 -45.362  11.383  1.00  2.67           C  
ATOM   2043  OG  SER   135      13.109 -45.497  12.301  1.00  2.67           O  
ATOM   2044  H   SER   135      11.330 -47.458  12.641  1.00  1.81           H  
ATOM   2045  HA  SER   135      11.019 -46.508   9.919  1.00  2.14           H  
ATOM   2046 1HB  SER   135      12.322 -44.614  10.635  1.00  3.20           H  
ATOM   2047 2HB  SER   135      11.166 -45.011  11.897  1.00  3.20           H  
ATOM   2048  HG  SER   135      13.865 -45.810  11.798  1.00  3.20           H  
ATOM   2049  N   TYR   136      13.610 -48.264  10.590  1.00  2.17           N  
ATOM   2050  CA  TYR   136      14.828 -48.810  10.041  1.00  3.71           C  
ATOM   2051  C   TYR   136      14.418 -50.006   9.202  1.00  3.80           C  
ATOM   2052  O   TYR   136      15.070 -50.352   8.219  1.00  5.92           O  
ATOM   2053  CB  TYR   136      15.799 -49.156  11.166  1.00  5.56           C  
ATOM   2054  CG  TYR   136      16.087 -47.941  12.030  1.00  5.56           C  
ATOM   2055  CD1 TYR   136      15.648 -47.941  13.340  1.00  5.56           C  
ATOM   2056  CD2 TYR   136      16.734 -46.818  11.523  1.00  5.56           C  
ATOM   2057  CE1 TYR   136      15.847 -46.844  14.145  1.00  5.56           C  
ATOM   2058  CE2 TYR   136      16.936 -45.715  12.340  1.00  5.56           C  
ATOM   2059  CZ  TYR   136      16.489 -45.727  13.643  1.00  5.56           C  
ATOM   2060  OH  TYR   136      16.665 -44.637  14.464  1.00  5.56           O  
ATOM   2061  H   TYR   136      13.218 -48.713  11.405  1.00  2.60           H  
ATOM   2062  HA  TYR   136      15.292 -48.075   9.386  1.00  4.45           H  
ATOM   2063 1HB  TYR   136      15.378 -49.940  11.797  1.00  6.68           H  
ATOM   2064 2HB  TYR   136      16.740 -49.522  10.755  1.00  6.68           H  
ATOM   2065  HD1 TYR   136      15.140 -48.814  13.731  1.00  6.68           H  
ATOM   2066  HD2 TYR   136      17.076 -46.803  10.489  1.00  6.68           H  
ATOM   2067  HE1 TYR   136      15.497 -46.847  15.174  1.00  6.68           H  
ATOM   2068  HE2 TYR   136      17.438 -44.831  11.959  1.00  6.68           H  
ATOM   2069  HH  TYR   136      17.423 -44.117  14.176  1.00  6.68           H  
ATOM   2070  N   ASP   137      13.273 -50.586   9.536  1.00  2.51           N  
ATOM   2071  CA  ASP   137      12.708 -51.592   8.670  1.00  2.32           C  
ATOM   2072  C   ASP   137      12.245 -50.890   7.398  1.00  1.98           C  
ATOM   2073  O   ASP   137      12.436 -51.405   6.296  1.00  2.31           O  
ATOM   2074  CB  ASP   137      11.547 -52.321   9.344  1.00  3.48           C  
ATOM   2075  CG  ASP   137      12.004 -53.256  10.456  1.00  3.48           C  
ATOM   2076  OD1 ASP   137      13.176 -53.545  10.517  1.00  3.48           O  
ATOM   2077  OD2 ASP   137      11.176 -53.682  11.227  1.00  3.48           O  
ATOM   2078  H   ASP   137      12.801 -50.348  10.398  1.00  3.01           H  
ATOM   2079  HA  ASP   137      13.479 -52.316   8.411  1.00  2.78           H  
ATOM   2080 1HB  ASP   137      10.857 -51.591   9.769  1.00  4.18           H  
ATOM   2081 2HB  ASP   137      10.997 -52.905   8.605  1.00  4.18           H  
ATOM   2082  N   ASP   138      11.676 -49.687   7.564  1.00  1.71           N  
ATOM   2083  CA  ASP   138      11.224 -48.896   6.435  1.00  1.92           C  
ATOM   2084  C   ASP   138      12.386 -48.420   5.586  1.00  2.74           C  
ATOM   2085  O   ASP   138      12.282 -48.440   4.362  1.00  2.91           O  
ATOM   2086  CB  ASP   138      10.390 -47.683   6.893  1.00  2.88           C  
ATOM   2087  CG  ASP   138       9.031 -48.100   7.445  1.00  2.88           C  
ATOM   2088  OD1 ASP   138       8.735 -49.267   7.333  1.00  2.88           O  
ATOM   2089  OD2 ASP   138       8.283 -47.283   7.940  1.00  2.88           O  
ATOM   2090  H   ASP   138      11.523 -49.329   8.498  1.00  2.05           H  
ATOM   2091  HA  ASP   138      10.590 -49.528   5.813  1.00  2.30           H  
ATOM   2092 1HB  ASP   138      10.931 -47.140   7.667  1.00  3.46           H  
ATOM   2093 2HB  ASP   138      10.237 -47.003   6.055  1.00  3.46           H  
ATOM   2094  N   THR   139      13.500 -48.019   6.213  1.00  3.56           N  
ATOM   2095  CA  THR   139      14.638 -47.541   5.432  1.00  4.47           C  
ATOM   2096  C   THR   139      15.292 -48.674   4.664  1.00  4.73           C  
ATOM   2097  O   THR   139      15.793 -48.467   3.556  1.00  6.05           O  
ATOM   2098  CB  THR   139      15.708 -46.872   6.330  1.00  6.71           C  
ATOM   2099  OG1 THR   139      16.396 -45.873   5.570  1.00  6.71           O  
ATOM   2100  CG2 THR   139      16.728 -47.884   6.825  1.00  6.71           C  
ATOM   2101  H   THR   139      13.545 -47.990   7.225  1.00  4.27           H  
ATOM   2102  HA  THR   139      14.277 -46.804   4.713  1.00  5.36           H  
ATOM   2103  HB  THR   139      15.232 -46.409   7.192  1.00  8.05           H  
ATOM   2104  HG1 THR   139      17.272 -45.738   5.953  1.00  8.05           H  
ATOM   2105 1HG2 THR   139      17.460 -47.388   7.455  1.00  8.05           H  
ATOM   2106 2HG2 THR   139      16.233 -48.644   7.404  1.00  8.05           H  
ATOM   2107 3HG2 THR   139      17.234 -48.342   5.977  1.00  8.05           H  
ATOM   2108  N   TRP   140      15.239 -49.882   5.225  1.00  4.26           N  
ATOM   2109  CA  TRP   140      15.784 -51.036   4.546  1.00  4.67           C  
ATOM   2110  C   TRP   140      14.950 -51.312   3.317  1.00  3.89           C  
ATOM   2111  O   TRP   140      15.482 -51.469   2.215  1.00  3.97           O  
ATOM   2112  CB  TRP   140      15.792 -52.255   5.463  1.00  7.00           C  
ATOM   2113  CG  TRP   140      16.393 -53.480   4.838  1.00  7.00           C  
ATOM   2114  CD1 TRP   140      17.711 -53.827   4.841  1.00  7.00           C  
ATOM   2115  CD2 TRP   140      15.704 -54.529   4.115  1.00  7.00           C  
ATOM   2116  NE1 TRP   140      17.889 -55.017   4.183  1.00  7.00           N  
ATOM   2117  CE2 TRP   140      16.672 -55.462   3.732  1.00  7.00           C  
ATOM   2118  CE3 TRP   140      14.365 -54.751   3.771  1.00  7.00           C  
ATOM   2119  CZ2 TRP   140      16.346 -56.606   3.019  1.00  7.00           C  
ATOM   2120  CZ3 TRP   140      14.039 -55.895   3.053  1.00  7.00           C  
ATOM   2121  CH2 TRP   140      15.005 -56.798   2.688  1.00  7.00           C  
ATOM   2122  H   TRP   140      14.847 -49.998   6.151  1.00  5.11           H  
ATOM   2123  HA  TRP   140      16.802 -50.817   4.240  1.00  5.60           H  
ATOM   2124 1HB  TRP   140      16.353 -52.022   6.368  1.00  8.41           H  
ATOM   2125 2HB  TRP   140      14.772 -52.491   5.764  1.00  8.41           H  
ATOM   2126  HD1 TRP   140      18.506 -53.246   5.303  1.00  8.41           H  
ATOM   2127  HE1 TRP   140      18.772 -55.488   4.054  1.00  8.41           H  
ATOM   2128  HE3 TRP   140      13.592 -54.040   4.061  1.00  8.41           H  
ATOM   2129  HZ2 TRP   140      17.098 -57.336   2.719  1.00  8.41           H  
ATOM   2130  HZ3 TRP   140      12.994 -56.059   2.789  1.00  8.41           H  
ATOM   2131  HH2 TRP   140      14.715 -57.687   2.126  1.00  8.41           H  
ATOM   2132  N   ALA   141      13.632 -51.337   3.512  1.00  3.47           N  
ATOM   2133  CA  ALA   141      12.696 -51.585   2.435  1.00  3.20           C  
ATOM   2134  C   ALA   141      12.787 -50.513   1.365  1.00  2.66           C  
ATOM   2135  O   ALA   141      12.694 -50.825   0.182  1.00  2.76           O  
ATOM   2136  CB  ALA   141      11.282 -51.655   2.982  1.00  4.80           C  
ATOM   2137  H   ALA   141      13.262 -51.206   4.447  1.00  4.16           H  
ATOM   2138  HA  ALA   141      12.948 -52.541   1.979  1.00  3.84           H  
ATOM   2139 1HB  ALA   141      10.588 -51.868   2.169  1.00  5.76           H  
ATOM   2140 2HB  ALA   141      11.218 -52.446   3.730  1.00  5.76           H  
ATOM   2141 3HB  ALA   141      11.023 -50.701   3.441  1.00  5.76           H  
ATOM   2142  N   ALA   142      12.968 -49.261   1.779  1.00  2.52           N  
ATOM   2143  CA  ALA   142      13.044 -48.137   0.858  1.00  2.40           C  
ATOM   2144  C   ALA   142      14.222 -48.235  -0.083  1.00  2.15           C  
ATOM   2145  O   ALA   142      14.062 -48.050  -1.288  1.00  2.25           O  
ATOM   2146  CB  ALA   142      13.131 -46.840   1.633  1.00  3.60           C  
ATOM   2147  H   ALA   142      13.024 -49.072   2.768  1.00  3.02           H  
ATOM   2148  HA  ALA   142      12.141 -48.136   0.254  1.00  2.88           H  
ATOM   2149 1HB  ALA   142      13.153 -46.006   0.935  1.00  4.32           H  
ATOM   2150 2HB  ALA   142      12.261 -46.752   2.283  1.00  4.32           H  
ATOM   2151 3HB  ALA   142      14.037 -46.834   2.236  1.00  4.32           H  
ATOM   2152  N   LEU   143      15.404 -48.547   0.440  1.00  2.50           N  
ATOM   2153  CA  LEU   143      16.546 -48.634  -0.454  1.00  3.19           C  
ATOM   2154  C   LEU   143      16.496 -49.901  -1.292  1.00  3.03           C  
ATOM   2155  O   LEU   143      16.929 -49.888  -2.442  1.00  3.53           O  
ATOM   2156  CB  LEU   143      17.863 -48.568   0.324  1.00  4.79           C  
ATOM   2157  CG  LEU   143      18.440 -47.155   0.537  1.00  4.79           C  
ATOM   2158  CD1 LEU   143      17.466 -46.326   1.363  1.00  4.79           C  
ATOM   2159  CD2 LEU   143      19.795 -47.259   1.221  1.00  4.79           C  
ATOM   2160  H   LEU   143      15.518 -48.684   1.439  1.00  3.00           H  
ATOM   2161  HA  LEU   143      16.514 -47.781  -1.129  1.00  3.83           H  
ATOM   2162 1HB  LEU   143      17.698 -49.003   1.307  1.00  5.74           H  
ATOM   2163 2HB  LEU   143      18.612 -49.162  -0.197  1.00  5.74           H  
ATOM   2164  HG  LEU   143      18.561 -46.664  -0.429  1.00  5.74           H  
ATOM   2165 1HD1 LEU   143      17.869 -45.323   1.502  1.00  5.74           H  
ATOM   2166 2HD1 LEU   143      16.509 -46.263   0.845  1.00  5.74           H  
ATOM   2167 3HD1 LEU   143      17.323 -46.796   2.336  1.00  5.74           H  
ATOM   2168 1HD2 LEU   143      20.209 -46.260   1.366  1.00  5.74           H  
ATOM   2169 2HD2 LEU   143      19.674 -47.747   2.187  1.00  5.74           H  
ATOM   2170 3HD2 LEU   143      20.474 -47.845   0.607  1.00  5.74           H  
ATOM   2171  N   ARG   144      15.928 -50.984  -0.762  1.00  3.49           N  
ATOM   2172  CA  ARG   144      15.809 -52.189  -1.573  1.00  4.48           C  
ATOM   2173  C   ARG   144      14.804 -51.975  -2.697  1.00  3.26           C  
ATOM   2174  O   ARG   144      15.043 -52.374  -3.841  1.00  3.91           O  
ATOM   2175  CB  ARG   144      15.364 -53.374  -0.727  1.00  6.72           C  
ATOM   2176  CG  ARG   144      16.373 -53.863   0.290  1.00  6.72           C  
ATOM   2177  CD  ARG   144      17.572 -54.424  -0.368  1.00  6.72           C  
ATOM   2178  NE  ARG   144      18.473 -55.036   0.586  1.00  6.72           N  
ATOM   2179  CZ  ARG   144      19.739 -55.395   0.318  1.00  6.72           C  
ATOM   2180  NH1 ARG   144      20.243 -55.189  -0.876  1.00  6.72           N  
ATOM   2181  NH2 ARG   144      20.485 -55.946   1.258  1.00  6.72           N  
ATOM   2182  H   ARG   144      15.592 -50.990   0.195  1.00  4.19           H  
ATOM   2183  HA  ARG   144      16.782 -52.412  -2.008  1.00  5.38           H  
ATOM   2184 1HB  ARG   144      14.457 -53.111  -0.183  1.00  8.06           H  
ATOM   2185 2HB  ARG   144      15.121 -54.213  -1.378  1.00  8.06           H  
ATOM   2186 1HG  ARG   144      16.697 -53.035   0.917  1.00  8.06           H  
ATOM   2187 2HG  ARG   144      15.921 -54.635   0.909  1.00  8.06           H  
ATOM   2188 1HD  ARG   144      17.269 -55.185  -1.087  1.00  8.06           H  
ATOM   2189 2HD  ARG   144      18.108 -53.630  -0.886  1.00  8.06           H  
ATOM   2190  HE  ARG   144      18.124 -55.203   1.519  1.00  8.06           H  
ATOM   2191 1HH1 ARG   144      19.680 -54.765  -1.599  1.00  8.06           H  
ATOM   2192 2HH1 ARG   144      21.209 -55.435  -1.058  1.00  8.06           H  
ATOM   2193 1HH2 ARG   144      20.104 -56.104   2.178  1.00  8.06           H  
ATOM   2194 2HH2 ARG   144      21.438 -56.207   1.051  1.00  8.06           H  
ATOM   2195  N   TRP   145      13.698 -51.318  -2.366  1.00  2.59           N  
ATOM   2196  CA  TRP   145      12.643 -50.999  -3.309  1.00  3.24           C  
ATOM   2197  C   TRP   145      13.131 -50.145  -4.442  1.00  3.31           C  
ATOM   2198  O   TRP   145      12.954 -50.488  -5.607  1.00  4.40           O  
ATOM   2199  CB  TRP   145      11.507 -50.265  -2.618  1.00  4.86           C  
ATOM   2200  CG  TRP   145      10.431 -49.862  -3.571  1.00  4.86           C  
ATOM   2201  CD1 TRP   145      10.217 -48.622  -4.092  1.00  4.86           C  
ATOM   2202  CD2 TRP   145       9.412 -50.717  -4.130  1.00  4.86           C  
ATOM   2203  NE1 TRP   145       9.136 -48.646  -4.929  1.00  4.86           N  
ATOM   2204  CE2 TRP   145       8.632 -49.921  -4.971  1.00  4.86           C  
ATOM   2205  CE3 TRP   145       9.102 -52.072  -3.987  1.00  4.86           C  
ATOM   2206  CZ2 TRP   145       7.560 -50.437  -5.677  1.00  4.86           C  
ATOM   2207  CZ3 TRP   145       8.023 -52.589  -4.692  1.00  4.86           C  
ATOM   2208  CH2 TRP   145       7.273 -51.791  -5.516  1.00  4.86           C  
ATOM   2209  H   TRP   145      13.562 -51.031  -1.409  1.00  3.11           H  
ATOM   2210  HA  TRP   145      12.259 -51.933  -3.723  1.00  3.89           H  
ATOM   2211 1HB  TRP   145      11.075 -50.910  -1.855  1.00  5.83           H  
ATOM   2212 2HB  TRP   145      11.887 -49.373  -2.120  1.00  5.83           H  
ATOM   2213  HD1 TRP   145      10.816 -47.741  -3.871  1.00  5.83           H  
ATOM   2214  HE1 TRP   145       8.769 -47.856  -5.440  1.00  5.83           H  
ATOM   2215  HE3 TRP   145       9.698 -52.711  -3.336  1.00  5.83           H  
ATOM   2216  HZ2 TRP   145       6.947 -49.822  -6.335  1.00  5.83           H  
ATOM   2217  HZ3 TRP   145       7.787 -53.647  -4.574  1.00  5.83           H  
ATOM   2218  HH2 TRP   145       6.432 -52.228  -6.055  1.00  5.83           H  
ATOM   2219  N   VAL   146      13.725 -49.010  -4.102  1.00  4.13           N  
ATOM   2220  CA  VAL   146      14.196 -48.085  -5.106  1.00  7.29           C  
ATOM   2221  C   VAL   146      15.294 -48.709  -5.952  1.00  8.26           C  
ATOM   2222  O   VAL   146      15.269 -48.599  -7.176  1.00 12.19           O  
ATOM   2223  CB  VAL   146      14.677 -46.793  -4.444  1.00 10.94           C  
ATOM   2224  CG1 VAL   146      15.340 -45.902  -5.466  1.00 10.94           C  
ATOM   2225  CG2 VAL   146      13.496 -46.081  -3.812  1.00 10.94           C  
ATOM   2226  H   VAL   146      13.847 -48.775  -3.125  1.00  4.96           H  
ATOM   2227  HA  VAL   146      13.357 -47.835  -5.759  1.00  8.75           H  
ATOM   2228  HB  VAL   146      15.413 -47.035  -3.678  1.00 13.12           H  
ATOM   2229 1HG1 VAL   146      15.692 -44.991  -4.983  1.00 13.12           H  
ATOM   2230 2HG1 VAL   146      16.183 -46.434  -5.902  1.00 13.12           H  
ATOM   2231 3HG1 VAL   146      14.625 -45.646  -6.248  1.00 13.12           H  
ATOM   2232 1HG2 VAL   146      13.849 -45.172  -3.331  1.00 13.12           H  
ATOM   2233 2HG2 VAL   146      12.765 -45.830  -4.582  1.00 13.12           H  
ATOM   2234 3HG2 VAL   146      13.028 -46.727  -3.069  1.00 13.12           H  
ATOM   2235  N   ALA   147      16.235 -49.417  -5.324  1.00  7.09           N  
ATOM   2236  CA  ALA   147      17.298 -50.072  -6.081  1.00 10.42           C  
ATOM   2237  C   ALA   147      16.723 -51.062  -7.101  1.00 10.30           C  
ATOM   2238  O   ALA   147      17.253 -51.189  -8.207  1.00 14.97           O  
ATOM   2239  CB  ALA   147      18.252 -50.795  -5.141  1.00 15.63           C  
ATOM   2240  H   ALA   147      16.244 -49.497  -4.315  1.00  8.51           H  
ATOM   2241  HA  ALA   147      17.848 -49.306  -6.626  1.00 12.50           H  
ATOM   2242 1HB  ALA   147      19.054 -51.256  -5.718  1.00 18.76           H  
ATOM   2243 2HB  ALA   147      18.679 -50.082  -4.435  1.00 18.76           H  
ATOM   2244 3HB  ALA   147      17.710 -51.564  -4.594  1.00 18.76           H  
ATOM   2245  N   SER   148      15.635 -51.749  -6.739  1.00  6.97           N  
ATOM   2246  CA  SER   148      14.991 -52.702  -7.637  1.00  8.02           C  
ATOM   2247  C   SER   148      13.685 -52.180  -8.264  1.00  7.85           C  
ATOM   2248  O   SER   148      12.845 -52.976  -8.688  1.00 13.31           O  
ATOM   2249  CB  SER   148      14.712 -53.993  -6.892  1.00 12.03           C  
ATOM   2250  OG  SER   148      13.860 -53.779  -5.800  1.00 12.03           O  
ATOM   2251  H   SER   148      15.253 -51.638  -5.806  1.00  8.36           H  
ATOM   2252  HA  SER   148      15.686 -52.919  -8.448  1.00  9.62           H  
ATOM   2253 1HB  SER   148      14.261 -54.714  -7.573  1.00 14.44           H  
ATOM   2254 2HB  SER   148      15.653 -54.418  -6.543  1.00 14.44           H  
ATOM   2255  HG  SER   148      14.325 -53.172  -5.213  1.00 14.44           H  
ATOM   2256  N   LEU   149      13.517 -50.857  -8.339  1.00 10.03           N  
ATOM   2257  CA  LEU   149      12.308 -50.271  -8.918  1.00 12.09           C  
ATOM   2258  C   LEU   149      12.386 -50.172 -10.443  1.00 11.38           C  
ATOM   2259  O   LEU   149      13.242 -49.487 -11.000  1.00 21.34           O  
ATOM   2260  CB  LEU   149      12.055 -48.890  -8.290  1.00 18.13           C  
ATOM   2261  CG  LEU   149      10.880 -48.081  -8.844  1.00 18.13           C  
ATOM   2262  CD1 LEU   149       9.584 -48.831  -8.592  1.00 18.13           C  
ATOM   2263  CD2 LEU   149      10.859 -46.712  -8.170  1.00 18.13           C  
ATOM   2264  H   LEU   149      14.226 -50.228  -7.982  1.00 12.04           H  
ATOM   2265  HA  LEU   149      11.467 -50.915  -8.665  1.00 14.51           H  
ATOM   2266 1HB  LEU   149      11.858 -49.037  -7.231  1.00 21.76           H  
ATOM   2267 2HB  LEU   149      12.953 -48.293  -8.378  1.00 21.76           H  
ATOM   2268  HG  LEU   149      10.999 -47.951  -9.918  1.00 21.76           H  
ATOM   2269 1HD1 LEU   149       8.745 -48.258  -8.987  1.00 21.76           H  
ATOM   2270 2HD1 LEU   149       9.624 -49.802  -9.084  1.00 21.76           H  
ATOM   2271 3HD1 LEU   149       9.455 -48.972  -7.524  1.00 21.76           H  
ATOM   2272 1HD2 LEU   149      10.027 -46.125  -8.562  1.00 21.76           H  
ATOM   2273 2HD2 LEU   149      10.739 -46.839  -7.093  1.00 21.76           H  
ATOM   2274 3HD2 LEU   149      11.796 -46.193  -8.372  1.00 21.76           H  
ATOM   2275  N   SER   150      11.465 -50.883 -11.104  1.00 11.09           N  
ATOM   2276  CA  SER   150      11.366 -50.962 -12.567  1.00 14.59           C  
ATOM   2277  C   SER   150      10.713 -49.743 -13.237  1.00 13.47           C  
ATOM   2278  O   SER   150      10.697 -49.648 -14.465  1.00 16.88           O  
ATOM   2279  CB  SER   150      10.584 -52.202 -12.951  1.00 21.88           C  
ATOM   2280  OG  SER   150       9.242 -52.091 -12.558  1.00 21.88           O  
ATOM   2281  H   SER   150      10.799 -51.414 -10.559  1.00 13.31           H  
ATOM   2282  HA  SER   150      12.377 -51.056 -12.964  1.00 17.51           H  
ATOM   2283 1HB  SER   150      10.640 -52.349 -14.029  1.00 26.26           H  
ATOM   2284 2HB  SER   150      11.032 -53.074 -12.478  1.00 26.26           H  
ATOM   2285  HG  SER   150       8.815 -52.903 -12.844  1.00 26.26           H  
ATOM   2286  N   ASP   151      10.162 -48.835 -12.435  1.00 11.53           N  
ATOM   2287  CA  ASP   151       9.511 -47.630 -12.940  1.00 12.90           C  
ATOM   2288  C   ASP   151      10.490 -46.813 -13.804  1.00  8.73           C  
ATOM   2289  O   ASP   151      11.644 -46.650 -13.405  1.00  5.91           O  
ATOM   2290  CB  ASP   151       9.007 -46.761 -11.770  1.00 19.35           C  
ATOM   2291  CG  ASP   151       8.130 -45.583 -12.197  1.00 19.35           C  
ATOM   2292  OD1 ASP   151       8.633 -44.674 -12.814  1.00 19.35           O  
ATOM   2293  OD2 ASP   151       6.955 -45.597 -11.912  1.00 19.35           O  
ATOM   2294  H   ASP   151      10.191 -48.979 -11.440  1.00 13.84           H  
ATOM   2295  HA  ASP   151       8.652 -47.938 -13.527  1.00 15.48           H  
ATOM   2296 1HB  ASP   151       8.432 -47.384 -11.085  1.00 23.22           H  
ATOM   2297 2HB  ASP   151       9.862 -46.373 -11.216  1.00 23.22           H  
ATOM   2298  N   PRO   152      10.040 -46.301 -14.979  1.00 10.76           N  
ATOM   2299  CA  PRO   152      10.728 -45.448 -15.968  1.00  9.33           C  
ATOM   2300  C   PRO   152      11.436 -44.256 -15.339  1.00  7.06           C  
ATOM   2301  O   PRO   152      12.452 -43.791 -15.856  1.00  7.34           O  
ATOM   2302  CB  PRO   152       9.592 -45.006 -16.887  1.00 14.00           C  
ATOM   2303  CG  PRO   152       8.648 -46.156 -16.871  1.00 14.00           C  
ATOM   2304  CD  PRO   152       8.705 -46.697 -15.475  1.00 14.00           C  
ATOM   2305  HA  PRO   152      11.438 -46.051 -16.529  1.00 11.20           H  
ATOM   2306 1HB  PRO   152       9.138 -44.078 -16.513  1.00 16.79           H  
ATOM   2307 2HB  PRO   152       9.984 -44.793 -17.891  1.00 16.79           H  
ATOM   2308 1HG  PRO   152       7.636 -45.820 -17.149  1.00 16.79           H  
ATOM   2309 2HG  PRO   152       8.951 -46.902 -17.618  1.00 16.79           H  
ATOM   2310 1HD  PRO   152       7.916 -46.246 -14.861  1.00 16.79           H  
ATOM   2311 2HD  PRO   152       8.625 -47.794 -15.509  1.00 16.79           H  
ATOM   2312  N   TRP   153      10.957 -43.814 -14.187  1.00  7.75           N  
ATOM   2313  CA  TRP   153      11.595 -42.754 -13.431  1.00  9.10           C  
ATOM   2314  C   TRP   153      13.076 -43.109 -13.213  1.00  8.31           C  
ATOM   2315  O   TRP   153      13.935 -42.231 -13.198  1.00 14.79           O  
ATOM   2316  CB  TRP   153      10.858 -42.551 -12.120  1.00 13.65           C  
ATOM   2317  CG  TRP   153      11.304 -41.378 -11.328  1.00 13.65           C  
ATOM   2318  CD1 TRP   153      10.939 -40.089 -11.538  1.00 13.65           C  
ATOM   2319  CD2 TRP   153      12.145 -41.366 -10.159  1.00 13.65           C  
ATOM   2320  NE1 TRP   153      11.497 -39.280 -10.590  1.00 13.65           N  
ATOM   2321  CE2 TRP   153      12.230 -40.047  -9.733  1.00 13.65           C  
ATOM   2322  CE3 TRP   153      12.800 -42.358  -9.442  1.00 13.65           C  
ATOM   2323  CZ2 TRP   153      12.938 -39.685  -8.612  1.00 13.65           C  
ATOM   2324  CZ3 TRP   153      13.526 -41.995  -8.321  1.00 13.65           C  
ATOM   2325  CH2 TRP   153      13.588 -40.693  -7.917  1.00 13.65           C  
ATOM   2326  H   TRP   153      10.112 -44.222 -13.802  1.00  9.30           H  
ATOM   2327  HA  TRP   153      11.541 -41.832 -14.008  1.00 10.92           H  
ATOM   2328 1HB  TRP   153       9.795 -42.432 -12.326  1.00 16.38           H  
ATOM   2329 2HB  TRP   153      10.966 -43.440 -11.498  1.00 16.38           H  
ATOM   2330  HD1 TRP   153      10.288 -39.749 -12.343  1.00 16.38           H  
ATOM   2331  HE1 TRP   153      11.372 -38.284 -10.524  1.00 16.38           H  
ATOM   2332  HE3 TRP   153      12.733 -43.394  -9.757  1.00 16.38           H  
ATOM   2333  HZ2 TRP   153      13.001 -38.656  -8.266  1.00 16.38           H  
ATOM   2334  HZ3 TRP   153      14.036 -42.778  -7.762  1.00 16.38           H  
ATOM   2335  HH2 TRP   153      14.162 -40.437  -7.029  1.00 16.38           H  
ATOM   2336  N   LEU   154      13.365 -44.399 -13.018  1.00  5.26           N  
ATOM   2337  CA  LEU   154      14.738 -44.847 -12.919  1.00  6.18           C  
ATOM   2338  C   LEU   154      15.210 -45.493 -14.215  1.00  4.82           C  
ATOM   2339  O   LEU   154      16.315 -45.226 -14.690  1.00  5.03           O  
ATOM   2340  CB  LEU   154      14.915 -45.887 -11.815  1.00  9.27           C  
ATOM   2341  CG  LEU   154      14.618 -45.447 -10.399  1.00  9.27           C  
ATOM   2342  CD1 LEU   154      14.811 -46.619  -9.473  1.00  9.27           C  
ATOM   2343  CD2 LEU   154      15.541 -44.323 -10.030  1.00  9.27           C  
ATOM   2344  H   LEU   154      12.629 -45.088 -13.006  1.00  6.31           H  
ATOM   2345  HA  LEU   154      15.360 -43.986 -12.707  1.00  7.42           H  
ATOM   2346 1HB  LEU   154      14.267 -46.735 -12.032  1.00 11.12           H  
ATOM   2347 2HB  LEU   154      15.947 -46.236 -11.837  1.00 11.12           H  
ATOM   2348  HG  LEU   154      13.581 -45.130 -10.323  1.00 11.12           H  
ATOM   2349 1HD1 LEU   154      14.589 -46.318  -8.449  1.00 11.12           H  
ATOM   2350 2HD1 LEU   154      14.141 -47.421  -9.773  1.00 11.12           H  
ATOM   2351 3HD1 LEU   154      15.842 -46.966  -9.533  1.00 11.12           H  
ATOM   2352 1HD2 LEU   154      15.333 -44.022  -9.007  1.00 11.12           H  
ATOM   2353 2HD2 LEU   154      16.573 -44.661 -10.106  1.00 11.12           H  
ATOM   2354 3HD2 LEU   154      15.380 -43.482 -10.702  1.00 11.12           H  
ATOM   2355  N   ALA   155      14.357 -46.326 -14.808  1.00  4.91           N  
ATOM   2356  CA  ALA   155      14.741 -47.079 -16.002  1.00  5.65           C  
ATOM   2357  C   ALA   155      15.124 -46.166 -17.165  1.00  4.75           C  
ATOM   2358  O   ALA   155      16.044 -46.487 -17.920  1.00  6.38           O  
ATOM   2359  CB  ALA   155      13.619 -48.017 -16.419  1.00  8.48           C  
ATOM   2360  H   ALA   155      13.442 -46.473 -14.400  1.00  5.89           H  
ATOM   2361  HA  ALA   155      15.616 -47.678 -15.747  1.00  6.78           H  
ATOM   2362 1HB  ALA   155      13.940 -48.605 -17.279  1.00 10.17           H  
ATOM   2363 2HB  ALA   155      13.382 -48.688 -15.591  1.00 10.17           H  
ATOM   2364 3HB  ALA   155      12.738 -47.452 -16.686  1.00 10.17           H  
ATOM   2365  N   LYS   156      14.447 -45.030 -17.297  1.00  3.37           N  
ATOM   2366  CA  LYS   156      14.729 -44.076 -18.353  1.00  3.50           C  
ATOM   2367  C   LYS   156      15.526 -42.865 -17.867  1.00  3.27           C  
ATOM   2368  O   LYS   156      16.376 -42.355 -18.598  1.00  5.03           O  
ATOM   2369  CB  LYS   156      13.423 -43.580 -18.980  1.00  5.25           C  
ATOM   2370  CG  LYS   156      12.636 -44.636 -19.740  1.00  5.25           C  
ATOM   2371  CD  LYS   156      11.378 -44.042 -20.355  1.00  5.25           C  
ATOM   2372  CE  LYS   156      10.576 -45.096 -21.105  1.00  5.25           C  
ATOM   2373  NZ  LYS   156       9.332 -44.531 -21.697  1.00  5.25           N  
ATOM   2374  H   LYS   156      13.703 -44.812 -16.660  1.00  4.04           H  
ATOM   2375  HA  LYS   156      15.318 -44.578 -19.120  1.00  4.20           H  
ATOM   2376 1HB  LYS   156      12.774 -43.175 -18.205  1.00  6.30           H  
ATOM   2377 2HB  LYS   156      13.643 -42.769 -19.674  1.00  6.30           H  
ATOM   2378 1HG  LYS   156      13.258 -45.053 -20.533  1.00  6.30           H  
ATOM   2379 2HG  LYS   156      12.355 -45.441 -19.061  1.00  6.30           H  
ATOM   2380 1HD  LYS   156      10.755 -43.607 -19.573  1.00  6.30           H  
ATOM   2381 2HD  LYS   156      11.656 -43.252 -21.052  1.00  6.30           H  
ATOM   2382 1HE  LYS   156      11.190 -45.511 -21.904  1.00  6.30           H  
ATOM   2383 2HE  LYS   156      10.306 -45.898 -20.418  1.00  6.30           H  
ATOM   2384 1HZ  LYS   156       8.830 -45.259 -22.186  1.00  6.30           H  
ATOM   2385 2HZ  LYS   156       8.749 -44.155 -20.962  1.00  6.30           H  
ATOM   2386 3HZ  LYS   156       9.571 -43.795 -22.346  1.00  6.30           H  
ATOM   2387  N   TYR   157      15.253 -42.393 -16.647  1.00  2.94           N  
ATOM   2388  CA  TYR   157      15.904 -41.156 -16.199  1.00  3.72           C  
ATOM   2389  C   TYR   157      17.025 -41.256 -15.149  1.00  4.91           C  
ATOM   2390  O   TYR   157      17.597 -40.222 -14.808  1.00  9.30           O  
ATOM   2391  CB  TYR   157      14.839 -40.204 -15.650  1.00  5.58           C  
ATOM   2392  CG  TYR   157      13.793 -39.809 -16.661  1.00  5.58           C  
ATOM   2393  CD1 TYR   157      12.569 -40.459 -16.656  1.00  5.58           C  
ATOM   2394  CD2 TYR   157      14.044 -38.803 -17.581  1.00  5.58           C  
ATOM   2395  CE1 TYR   157      11.598 -40.112 -17.570  1.00  5.58           C  
ATOM   2396  CE2 TYR   157      13.071 -38.452 -18.496  1.00  5.58           C  
ATOM   2397  CZ  TYR   157      11.853 -39.103 -18.492  1.00  5.58           C  
ATOM   2398  OH  TYR   157      10.883 -38.755 -19.405  1.00  5.58           O  
ATOM   2399  H   TYR   157      14.545 -42.846 -16.077  1.00  3.53           H  
ATOM   2400  HA  TYR   157      16.346 -40.689 -17.079  1.00  4.46           H  
ATOM   2401 1HB  TYR   157      14.333 -40.660 -14.806  1.00  6.70           H  
ATOM   2402 2HB  TYR   157      15.320 -39.296 -15.288  1.00  6.70           H  
ATOM   2403  HD1 TYR   157      12.377 -41.248 -15.931  1.00  6.70           H  
ATOM   2404  HD2 TYR   157      15.007 -38.291 -17.585  1.00  6.70           H  
ATOM   2405  HE1 TYR   157      10.637 -40.625 -17.568  1.00  6.70           H  
ATOM   2406  HE2 TYR   157      13.265 -37.661 -19.221  1.00  6.70           H  
ATOM   2407  HH  TYR   157      11.206 -38.038 -19.955  1.00  6.70           H  
ATOM   2408  N   ALA   158      17.353 -42.444 -14.632  1.00  5.20           N  
ATOM   2409  CA  ALA   158      18.401 -42.509 -13.604  1.00  7.56           C  
ATOM   2410  C   ALA   158      19.650 -43.218 -14.066  1.00  4.84           C  
ATOM   2411  O   ALA   158      19.596 -44.152 -14.864  1.00  6.74           O  
ATOM   2412  CB  ALA   158      17.904 -43.217 -12.365  1.00 11.34           C  
ATOM   2413  H   ALA   158      16.888 -43.298 -14.904  1.00  6.24           H  
ATOM   2414  HA  ALA   158      18.669 -41.488 -13.341  1.00  9.07           H  
ATOM   2415 1HB  ALA   158      18.686 -43.216 -11.605  1.00 13.61           H  
ATOM   2416 2HB  ALA   158      17.026 -42.709 -11.982  1.00 13.61           H  
ATOM   2417 3HB  ALA   158      17.646 -44.244 -12.615  1.00 13.61           H  
ATOM   2418  N   ASP   159      20.785 -42.754 -13.554  1.00  4.40           N  
ATOM   2419  CA  ASP   159      22.084 -43.358 -13.822  1.00  5.01           C  
ATOM   2420  C   ASP   159      22.543 -44.183 -12.615  1.00  3.74           C  
ATOM   2421  O   ASP   159      22.975 -43.597 -11.624  1.00  3.47           O  
ATOM   2422  CB  ASP   159      23.141 -42.300 -14.130  1.00  7.51           C  
ATOM   2423  CG  ASP   159      24.489 -42.909 -14.499  1.00  7.51           C  
ATOM   2424  OD1 ASP   159      24.740 -44.042 -14.150  1.00  7.51           O  
ATOM   2425  OD2 ASP   159      25.251 -42.239 -15.153  1.00  7.51           O  
ATOM   2426  H   ASP   159      20.735 -41.951 -12.942  1.00  5.28           H  
ATOM   2427  HA  ASP   159      21.995 -43.996 -14.696  1.00  6.01           H  
ATOM   2428 1HB  ASP   159      22.813 -41.665 -14.946  1.00  9.02           H  
ATOM   2429 2HB  ASP   159      23.276 -41.661 -13.257  1.00  9.02           H  
ATOM   2430  N   PRO   160      22.483 -45.526 -12.682  1.00  4.55           N  
ATOM   2431  CA  PRO   160      22.848 -46.517 -11.660  1.00  5.61           C  
ATOM   2432  C   PRO   160      24.239 -46.312 -11.052  1.00  6.09           C  
ATOM   2433  O   PRO   160      24.502 -46.781  -9.943  1.00  7.74           O  
ATOM   2434  CB  PRO   160      22.811 -47.844 -12.429  1.00  8.42           C  
ATOM   2435  CG  PRO   160      21.839 -47.614 -13.524  1.00  8.42           C  
ATOM   2436  CD  PRO   160      22.081 -46.193 -13.937  1.00  8.42           C  
ATOM   2437  HA  PRO   160      22.083 -46.510 -10.870  1.00  6.73           H  
ATOM   2438 1HB  PRO   160      23.817 -48.093 -12.798  1.00 10.10           H  
ATOM   2439 2HB  PRO   160      22.506 -48.658 -11.755  1.00 10.10           H  
ATOM   2440 1HG  PRO   160      22.011 -48.328 -14.342  1.00 10.10           H  
ATOM   2441 2HG  PRO   160      20.814 -47.783 -13.163  1.00 10.10           H  
ATOM   2442 1HD  PRO   160      22.891 -46.126 -14.679  1.00 10.10           H  
ATOM   2443 2HD  PRO   160      21.143 -45.777 -14.314  1.00 10.10           H  
ATOM   2444  N   GLY   161      25.134 -45.632 -11.771  1.00  6.62           N  
ATOM   2445  CA  GLY   161      26.487 -45.403 -11.287  1.00  8.64           C  
ATOM   2446  C   GLY   161      26.593 -44.286 -10.241  1.00  6.68           C  
ATOM   2447  O   GLY   161      27.659 -44.097  -9.653  1.00  9.22           O  
ATOM   2448  H   GLY   161      24.880 -45.253 -12.678  1.00  7.94           H  
ATOM   2449 1HA  GLY   161      26.872 -46.330 -10.861  1.00 10.37           H  
ATOM   2450 2HA  GLY   161      27.128 -45.162 -12.134  1.00 10.37           H  
ATOM   2451  N   ARG   162      25.507 -43.551  -9.993  1.00  3.94           N  
ATOM   2452  CA  ARG   162      25.572 -42.493  -8.991  1.00  3.60           C  
ATOM   2453  C   ARG   162      24.279 -42.343  -8.201  1.00  2.35           C  
ATOM   2454  O   ARG   162      23.228 -42.034  -8.764  1.00  5.98           O  
ATOM   2455  CB  ARG   162      25.914 -41.163  -9.630  1.00  5.40           C  
ATOM   2456  CG  ARG   162      26.116 -40.051  -8.630  1.00  5.40           C  
ATOM   2457  CD  ARG   162      27.364 -40.283  -7.863  1.00  5.40           C  
ATOM   2458  NE  ARG   162      28.549 -40.073  -8.672  1.00  5.40           N  
ATOM   2459  CZ  ARG   162      29.772 -40.548  -8.375  1.00  5.40           C  
ATOM   2460  NH1 ARG   162      29.947 -41.288  -7.308  1.00  5.40           N  
ATOM   2461  NH2 ARG   162      30.796 -40.272  -9.155  1.00  5.40           N  
ATOM   2462  H   ARG   162      24.643 -43.711 -10.496  1.00  4.73           H  
ATOM   2463  HA  ARG   162      26.369 -42.740  -8.291  1.00  4.32           H  
ATOM   2464 1HB  ARG   162      26.838 -41.264 -10.193  1.00  6.48           H  
ATOM   2465 2HB  ARG   162      25.127 -40.867 -10.323  1.00  6.48           H  
ATOM   2466 1HG  ARG   162      26.196 -39.094  -9.146  1.00  6.48           H  
ATOM   2467 2HG  ARG   162      25.277 -40.027  -7.934  1.00  6.48           H  
ATOM   2468 1HD  ARG   162      27.412 -39.608  -7.015  1.00  6.48           H  
ATOM   2469 2HD  ARG   162      27.377 -41.309  -7.507  1.00  6.48           H  
ATOM   2470  HE  ARG   162      28.456 -39.499  -9.498  1.00  6.48           H  
ATOM   2471 1HH1 ARG   162      29.163 -41.502  -6.713  1.00  6.48           H  
ATOM   2472 2HH1 ARG   162      30.862 -41.651  -7.084  1.00  6.48           H  
ATOM   2473 1HH2 ARG   162      30.662 -39.698  -9.979  1.00  6.48           H  
ATOM   2474 2HH2 ARG   162      31.712 -40.630  -8.932  1.00  6.48           H  
ATOM   2475  N   THR   163      24.381 -42.546  -6.891  1.00  3.91           N  
ATOM   2476  CA  THR   163      23.242 -42.448  -5.991  1.00  5.26           C  
ATOM   2477  C   THR   163      23.662 -41.927  -4.623  1.00  4.46           C  
ATOM   2478  O   THR   163      24.775 -42.173  -4.187  1.00  6.59           O  
ATOM   2479  CB  THR   163      22.556 -43.820  -5.834  1.00  7.89           C  
ATOM   2480  OG1 THR   163      21.409 -43.693  -4.987  1.00  7.89           O  
ATOM   2481  CG2 THR   163      23.511 -44.826  -5.227  1.00  7.89           C  
ATOM   2482  H   THR   163      25.282 -42.791  -6.508  1.00  4.69           H  
ATOM   2483  HA  THR   163      22.535 -41.746  -6.424  1.00  6.31           H  
ATOM   2484  HB  THR   163      22.234 -44.175  -6.813  1.00  9.47           H  
ATOM   2485  HG1 THR   163      20.845 -42.988  -5.316  1.00  9.47           H  
ATOM   2486 1HG2 THR   163      23.010 -45.788  -5.125  1.00  9.47           H  
ATOM   2487 2HG2 THR   163      24.383 -44.937  -5.870  1.00  9.47           H  
ATOM   2488 3HG2 THR   163      23.823 -44.472  -4.251  1.00  9.47           H  
ATOM   2489  N   PHE   164      22.776 -41.190  -3.963  1.00  3.20           N  
ATOM   2490  CA  PHE   164      23.067 -40.583  -2.664  1.00  3.13           C  
ATOM   2491  C   PHE   164      21.953 -40.843  -1.661  1.00  2.27           C  
ATOM   2492  O   PHE   164      20.854 -41.250  -2.035  1.00  1.97           O  
ATOM   2493  CB  PHE   164      23.230 -39.069  -2.793  1.00  4.70           C  
ATOM   2494  CG  PHE   164      24.326 -38.611  -3.712  1.00  4.70           C  
ATOM   2495  CD1 PHE   164      24.085 -38.413  -5.064  1.00  4.70           C  
ATOM   2496  CD2 PHE   164      25.597 -38.360  -3.224  1.00  4.70           C  
ATOM   2497  CE1 PHE   164      25.087 -37.974  -5.899  1.00  4.70           C  
ATOM   2498  CE2 PHE   164      26.603 -37.920  -4.058  1.00  4.70           C  
ATOM   2499  CZ  PHE   164      26.342 -37.727  -5.398  1.00  4.70           C  
ATOM   2500  H   PHE   164      21.870 -41.049  -4.379  1.00  3.84           H  
ATOM   2501  HA  PHE   164      23.991 -41.012  -2.276  1.00  3.76           H  
ATOM   2502 1HB  PHE   164      22.296 -38.638  -3.132  1.00  5.63           H  
ATOM   2503 2HB  PHE   164      23.431 -38.652  -1.808  1.00  5.63           H  
ATOM   2504  HD1 PHE   164      23.093 -38.607  -5.466  1.00  5.63           H  
ATOM   2505  HD2 PHE   164      25.795 -38.511  -2.164  1.00  5.63           H  
ATOM   2506  HE1 PHE   164      24.886 -37.821  -6.958  1.00  5.63           H  
ATOM   2507  HE2 PHE   164      27.599 -37.724  -3.662  1.00  5.63           H  
ATOM   2508  HZ  PHE   164      27.125 -37.382  -6.065  1.00  5.63           H  
ATOM   2509  N   LEU   165      22.248 -40.609  -0.386  1.00  2.13           N  
ATOM   2510  CA  LEU   165      21.247 -40.753   0.663  1.00  1.87           C  
ATOM   2511  C   LEU   165      21.259 -39.502   1.548  1.00  2.43           C  
ATOM   2512  O   LEU   165      22.239 -39.229   2.239  1.00  6.93           O  
ATOM   2513  CB  LEU   165      21.530 -42.012   1.480  1.00  2.81           C  
ATOM   2514  CG  LEU   165      20.602 -42.293   2.654  1.00  2.81           C  
ATOM   2515  CD1 LEU   165      19.188 -42.527   2.149  1.00  2.81           C  
ATOM   2516  CD2 LEU   165      21.119 -43.505   3.410  1.00  2.81           C  
ATOM   2517  H   LEU   165      23.185 -40.309  -0.144  1.00  2.56           H  
ATOM   2518  HA  LEU   165      20.264 -40.843   0.204  1.00  2.24           H  
ATOM   2519 1HB  LEU   165      21.475 -42.869   0.816  1.00  3.37           H  
ATOM   2520 2HB  LEU   165      22.542 -41.949   1.869  1.00  3.37           H  
ATOM   2521  HG  LEU   165      20.584 -41.430   3.311  1.00  3.37           H  
ATOM   2522 1HD1 LEU   165      18.527 -42.719   2.994  1.00  3.37           H  
ATOM   2523 2HD1 LEU   165      18.843 -41.643   1.614  1.00  3.37           H  
ATOM   2524 3HD1 LEU   165      19.178 -43.385   1.479  1.00  3.37           H  
ATOM   2525 1HD2 LEU   165      20.463 -43.705   4.255  1.00  3.37           H  
ATOM   2526 2HD2 LEU   165      21.133 -44.370   2.746  1.00  3.37           H  
ATOM   2527 3HD2 LEU   165      22.129 -43.308   3.770  1.00  3.37           H  
ATOM   2528  N   ALA   166      20.160 -38.757   1.511  1.00  1.89           N  
ATOM   2529  CA  ALA   166      20.014 -37.503   2.238  1.00  1.94           C  
ATOM   2530  C   ALA   166      18.899 -37.599   3.257  1.00  1.56           C  
ATOM   2531  O   ALA   166      17.942 -38.334   3.055  1.00  1.76           O  
ATOM   2532  CB  ALA   166      19.731 -36.367   1.266  1.00  2.91           C  
ATOM   2533  H   ALA   166      19.389 -39.069   0.943  1.00  2.27           H  
ATOM   2534  HA  ALA   166      20.944 -37.304   2.767  1.00  2.33           H  
ATOM   2535 1HB  ALA   166      19.643 -35.430   1.816  1.00  3.49           H  
ATOM   2536 2HB  ALA   166      20.548 -36.291   0.549  1.00  3.49           H  
ATOM   2537 3HB  ALA   166      18.801 -36.566   0.736  1.00  3.49           H  
ATOM   2538  N   GLY   167      19.020 -36.861   4.352  1.00  1.60           N  
ATOM   2539  CA  GLY   167      17.994 -36.893   5.383  1.00  1.88           C  
ATOM   2540  C   GLY   167      18.198 -35.833   6.446  1.00  1.70           C  
ATOM   2541  O   GLY   167      19.323 -35.428   6.742  1.00  2.68           O  
ATOM   2542  H   GLY   167      19.848 -36.297   4.476  1.00  1.92           H  
ATOM   2543 1HA  GLY   167      17.027 -36.750   4.911  1.00  2.26           H  
ATOM   2544 2HA  GLY   167      17.978 -37.872   5.851  1.00  2.26           H  
ATOM   2545  N   ASP   168      17.084 -35.376   6.996  1.00  1.51           N  
ATOM   2546  CA  ASP   168      17.093 -34.291   7.965  1.00  2.76           C  
ATOM   2547  C   ASP   168      16.548 -34.678   9.343  1.00  2.08           C  
ATOM   2548  O   ASP   168      15.646 -35.512   9.432  1.00  2.22           O  
ATOM   2549  CB  ASP   168      16.305 -33.139   7.375  1.00  4.14           C  
ATOM   2550  CG  ASP   168      16.943 -32.642   6.076  1.00  4.14           C  
ATOM   2551  OD1 ASP   168      18.120 -32.820   5.913  1.00  4.14           O  
ATOM   2552  OD2 ASP   168      16.249 -32.137   5.227  1.00  4.14           O  
ATOM   2553  H   ASP   168      16.206 -35.791   6.699  1.00  1.81           H  
ATOM   2554  HA  ASP   168      18.128 -33.968   8.096  1.00  3.31           H  
ATOM   2555 1HB  ASP   168      15.280 -33.453   7.173  1.00  4.97           H  
ATOM   2556 2HB  ASP   168      16.269 -32.326   8.095  1.00  4.97           H  
ATOM   2557  N   SER   169      17.058 -34.021  10.395  1.00  2.28           N  
ATOM   2558  CA  SER   169      16.639 -34.236  11.789  1.00  2.75           C  
ATOM   2559  C   SER   169      16.691 -35.699  12.220  1.00  1.92           C  
ATOM   2560  O   SER   169      17.757 -36.330  12.180  1.00  1.83           O  
ATOM   2561  CB  SER   169      15.231 -33.690  11.944  1.00  4.12           C  
ATOM   2562  OG  SER   169      14.821 -33.684  13.280  1.00  4.12           O  
ATOM   2563  H   SER   169      17.793 -33.347  10.218  1.00  2.74           H  
ATOM   2564  HA  SER   169      17.290 -33.666  12.434  1.00  3.30           H  
ATOM   2565 1HB  SER   169      15.197 -32.673  11.553  1.00  4.95           H  
ATOM   2566 2HB  SER   169      14.545 -34.282  11.349  1.00  4.95           H  
ATOM   2567  HG  SER   169      15.262 -32.935  13.694  1.00  4.95           H  
ATOM   2568  N   ALA   170      15.541 -36.264  12.573  1.00  2.07           N  
ATOM   2569  CA  ALA   170      15.447 -37.672  12.920  1.00  2.07           C  
ATOM   2570  C   ALA   170      15.868 -38.519  11.736  1.00  1.28           C  
ATOM   2571  O   ALA   170      16.378 -39.629  11.895  1.00  1.27           O  
ATOM   2572  CB  ALA   170      14.046 -38.014  13.332  1.00  3.10           C  
ATOM   2573  H   ALA   170      14.701 -35.706  12.616  1.00  2.48           H  
ATOM   2574  HA  ALA   170      16.129 -37.874  13.745  1.00  2.48           H  
ATOM   2575 1HB  ALA   170      13.994 -39.066  13.592  1.00  3.73           H  
ATOM   2576 2HB  ALA   170      13.774 -37.410  14.191  1.00  3.73           H  
ATOM   2577 3HB  ALA   170      13.364 -37.810  12.508  1.00  3.73           H  
ATOM   2578  N   GLY   171      15.654 -37.977  10.544  1.00  1.07           N  
ATOM   2579  CA  GLY   171      16.030 -38.620   9.321  1.00  0.93           C  
ATOM   2580  C   GLY   171      17.532 -38.696   9.156  1.00  1.07           C  
ATOM   2581  O   GLY   171      18.015 -39.558   8.436  1.00  1.45           O  
ATOM   2582  H   GLY   171      15.230 -37.064  10.474  1.00  1.28           H  
ATOM   2583 1HA  GLY   171      15.610 -39.620   9.310  1.00  1.12           H  
ATOM   2584 2HA  GLY   171      15.601 -38.068   8.487  1.00  1.12           H  
ATOM   2585  N   GLY   172      18.276 -37.814   9.827  1.00  1.18           N  
ATOM   2586  CA  GLY   172      19.725 -37.846   9.786  1.00  1.27           C  
ATOM   2587  C   GLY   172      20.188 -39.079  10.539  1.00  1.21           C  
ATOM   2588  O   GLY   172      21.118 -39.760  10.108  1.00  1.48           O  
ATOM   2589  H   GLY   172      17.841 -37.121  10.410  1.00  1.42           H  
ATOM   2590 1HA  GLY   172      20.071 -37.880   8.753  1.00  1.52           H  
ATOM   2591 2HA  GLY   172      20.123 -36.946  10.245  1.00  1.52           H  
ATOM   2592  N   ASN   173      19.496 -39.383  11.646  1.00  1.06           N  
ATOM   2593  CA  ASN   173      19.758 -40.612  12.405  1.00  1.02           C  
ATOM   2594  C   ASN   173      19.546 -41.812  11.508  1.00  1.02           C  
ATOM   2595  O   ASN   173      20.372 -42.729  11.469  1.00  1.18           O  
ATOM   2596  CB  ASN   173      18.851 -40.734  13.609  1.00  1.53           C  
ATOM   2597  CG  ASN   173      19.190 -41.882  14.535  1.00  1.53           C  
ATOM   2598  OD1 ASN   173      18.656 -42.994  14.435  1.00  1.53           O  
ATOM   2599  ND2 ASN   173      20.063 -41.606  15.465  1.00  1.53           N  
ATOM   2600  H   ASN   173      18.773 -38.733  11.953  1.00  1.27           H  
ATOM   2601  HA  ASN   173      20.799 -40.615  12.730  1.00  1.22           H  
ATOM   2602 1HB  ASN   173      18.884 -39.812  14.176  1.00  1.84           H  
ATOM   2603 2HB  ASN   173      17.830 -40.868  13.269  1.00  1.84           H  
ATOM   2604 1HD2 ASN   173      20.316 -42.292  16.155  1.00  1.84           H  
ATOM   2605 2HD2 ASN   173      20.465 -40.691  15.483  1.00  1.84           H  
ATOM   2606  N   ILE   174      18.426 -41.783  10.779  1.00  1.01           N  
ATOM   2607  CA  ILE   174      18.078 -42.842   9.852  1.00  1.33           C  
ATOM   2608  C   ILE   174      19.122 -42.985   8.766  1.00  1.60           C  
ATOM   2609  O   ILE   174      19.546 -44.100   8.489  1.00  1.97           O  
ATOM   2610  CB  ILE   174      16.691 -42.606   9.230  1.00  2.00           C  
ATOM   2611  CG1 ILE   174      15.603 -42.762  10.296  1.00  2.00           C  
ATOM   2612  CG2 ILE   174      16.453 -43.563   8.075  1.00  2.00           C  
ATOM   2613  CD1 ILE   174      14.236 -42.287   9.854  1.00  2.00           C  
ATOM   2614  H   ILE   174      17.786 -41.003  10.896  1.00  1.21           H  
ATOM   2615  HA  ILE   174      18.044 -43.778  10.397  1.00  1.60           H  
ATOM   2616  HB  ILE   174      16.641 -41.586   8.866  1.00  2.39           H  
ATOM   2617 1HG1 ILE   174      15.525 -43.813  10.570  1.00  2.39           H  
ATOM   2618 2HG1 ILE   174      15.892 -42.197  11.182  1.00  2.39           H  
ATOM   2619 1HG2 ILE   174      15.474 -43.366   7.640  1.00  2.39           H  
ATOM   2620 2HG2 ILE   174      17.222 -43.418   7.317  1.00  2.39           H  
ATOM   2621 3HG2 ILE   174      16.490 -44.590   8.438  1.00  2.39           H  
ATOM   2622 1HD1 ILE   174      13.522 -42.434  10.665  1.00  2.39           H  
ATOM   2623 2HD1 ILE   174      14.279 -41.230   9.599  1.00  2.39           H  
ATOM   2624 3HD1 ILE   174      13.917 -42.857   8.983  1.00  2.39           H  
ATOM   2625  N   VAL   175      19.555 -41.879   8.169  1.00  1.69           N  
ATOM   2626  CA  VAL   175      20.589 -41.909   7.137  1.00  2.25           C  
ATOM   2627  C   VAL   175      21.895 -42.497   7.619  1.00  2.31           C  
ATOM   2628  O   VAL   175      22.490 -43.318   6.923  1.00  2.81           O  
ATOM   2629  CB  VAL   175      20.849 -40.497   6.596  1.00  3.38           C  
ATOM   2630  CG1 VAL   175      22.095 -40.463   5.728  1.00  3.38           C  
ATOM   2631  CG2 VAL   175      19.667 -40.083   5.758  1.00  3.38           C  
ATOM   2632  H   VAL   175      19.153 -40.990   8.424  1.00  2.03           H  
ATOM   2633  HA  VAL   175      20.222 -42.522   6.313  1.00  2.70           H  
ATOM   2634  HB  VAL   175      20.989 -39.805   7.427  1.00  4.05           H  
ATOM   2635 1HG1 VAL   175      22.247 -39.451   5.352  1.00  4.05           H  
ATOM   2636 2HG1 VAL   175      22.959 -40.763   6.320  1.00  4.05           H  
ATOM   2637 3HG1 VAL   175      21.976 -41.145   4.892  1.00  4.05           H  
ATOM   2638 1HG2 VAL   175      19.851 -39.085   5.379  1.00  4.05           H  
ATOM   2639 2HG2 VAL   175      19.544 -40.774   4.929  1.00  4.05           H  
ATOM   2640 3HG2 VAL   175      18.761 -40.085   6.353  1.00  4.05           H  
ATOM   2641  N   TYR   176      22.345 -42.076   8.798  1.00  2.31           N  
ATOM   2642  CA  TYR   176      23.591 -42.586   9.345  1.00  3.53           C  
ATOM   2643  C   TYR   176      23.524 -44.091   9.521  1.00  3.18           C  
ATOM   2644  O   TYR   176      24.399 -44.819   9.046  1.00  4.77           O  
ATOM   2645  CB  TYR   176      23.903 -41.963  10.697  1.00  5.29           C  
ATOM   2646  CG  TYR   176      25.216 -42.463  11.244  1.00  5.29           C  
ATOM   2647  CD1 TYR   176      26.372 -41.747  10.996  1.00  5.29           C  
ATOM   2648  CD2 TYR   176      25.277 -43.652  11.951  1.00  5.29           C  
ATOM   2649  CE1 TYR   176      27.579 -42.208  11.467  1.00  5.29           C  
ATOM   2650  CE2 TYR   176      26.489 -44.115  12.416  1.00  5.29           C  
ATOM   2651  CZ  TYR   176      27.634 -43.394  12.179  1.00  5.29           C  
ATOM   2652  OH  TYR   176      28.837 -43.842  12.653  1.00  5.29           O  
ATOM   2653  H   TYR   176      21.824 -41.384   9.320  1.00  2.77           H  
ATOM   2654  HA  TYR   176      24.398 -42.362   8.647  1.00  4.24           H  
ATOM   2655 1HB  TYR   176      23.955 -40.880  10.609  1.00  6.35           H  
ATOM   2656 2HB  TYR   176      23.116 -42.202  11.411  1.00  6.35           H  
ATOM   2657  HD1 TYR   176      26.326 -40.818  10.432  1.00  6.35           H  
ATOM   2658  HD2 TYR   176      24.370 -44.226  12.139  1.00  6.35           H  
ATOM   2659  HE1 TYR   176      28.487 -41.643  11.282  1.00  6.35           H  
ATOM   2660  HE2 TYR   176      26.539 -45.050  12.975  1.00  6.35           H  
ATOM   2661  HH  TYR   176      28.695 -44.635  13.177  1.00  6.35           H  
ATOM   2662  N   HIS   177      22.488 -44.543  10.232  1.00  2.09           N  
ATOM   2663  CA  HIS   177      22.294 -45.955  10.505  1.00  2.49           C  
ATOM   2664  C   HIS   177      22.111 -46.742   9.223  1.00  2.43           C  
ATOM   2665  O   HIS   177      22.722 -47.797   9.062  1.00  2.79           O  
ATOM   2666  CB  HIS   177      21.131 -46.191  11.470  1.00  3.74           C  
ATOM   2667  CG  HIS   177      20.922 -47.642  11.772  1.00  3.74           C  
ATOM   2668  ND1 HIS   177      21.814 -48.389  12.520  1.00  3.74           N  
ATOM   2669  CD2 HIS   177      19.927 -48.487  11.417  1.00  3.74           C  
ATOM   2670  CE1 HIS   177      21.373 -49.630  12.605  1.00  3.74           C  
ATOM   2671  NE2 HIS   177      20.228 -49.716  11.947  1.00  3.74           N  
ATOM   2672  H   HIS   177      21.807 -43.887  10.595  1.00  2.51           H  
ATOM   2673  HA  HIS   177      23.192 -46.341  10.987  1.00  2.99           H  
ATOM   2674 1HB  HIS   177      21.322 -45.669  12.409  1.00  4.48           H  
ATOM   2675 2HB  HIS   177      20.211 -45.787  11.049  1.00  4.48           H  
ATOM   2676  HD1 HIS   177      22.661 -48.082  12.973  1.00  4.48           H  
ATOM   2677  HD2 HIS   177      19.019 -48.353  10.831  1.00  4.48           H  
ATOM   2678  HE1 HIS   177      21.942 -50.378  13.157  1.00  4.48           H  
ATOM   2679  N   THR   178      21.259 -46.231   8.327  1.00  3.02           N  
ATOM   2680  CA  THR   178      20.998 -46.842   7.030  1.00  4.47           C  
ATOM   2681  C   THR   178      22.287 -47.094   6.291  1.00  4.35           C  
ATOM   2682  O   THR   178      22.478 -48.175   5.742  1.00  5.51           O  
ATOM   2683  CB  THR   178      20.118 -45.944   6.139  1.00  6.71           C  
ATOM   2684  OG1 THR   178      18.867 -45.694   6.780  1.00  6.71           O  
ATOM   2685  CG2 THR   178      19.865 -46.623   4.806  1.00  6.71           C  
ATOM   2686  H   THR   178      20.776 -45.375   8.538  1.00  3.62           H  
ATOM   2687  HA  THR   178      20.496 -47.797   7.185  1.00  5.36           H  
ATOM   2688  HB  THR   178      20.625 -44.995   5.976  1.00  8.05           H  
ATOM   2689  HG1 THR   178      19.031 -45.363   7.667  1.00  8.05           H  
ATOM   2690 1HG2 THR   178      19.246 -45.979   4.182  1.00  8.05           H  
ATOM   2691 2HG2 THR   178      20.816 -46.807   4.307  1.00  8.05           H  
ATOM   2692 3HG2 THR   178      19.353 -47.569   4.971  1.00  8.05           H  
ATOM   2693  N   ALA   179      23.157 -46.085   6.264  1.00  4.17           N  
ATOM   2694  CA  ALA   179      24.435 -46.181   5.586  1.00  5.55           C  
ATOM   2695  C   ALA   179      25.313 -47.255   6.189  1.00  5.30           C  
ATOM   2696  O   ALA   179      25.904 -48.038   5.453  1.00  6.61           O  
ATOM   2697  CB  ALA   179      25.148 -44.857   5.640  1.00  8.32           C  
ATOM   2698  H   ALA   179      22.923 -45.210   6.716  1.00  5.00           H  
ATOM   2699  HA  ALA   179      24.246 -46.445   4.546  1.00  6.66           H  
ATOM   2700 1HB  ALA   179      26.092 -44.927   5.101  1.00  9.99           H  
ATOM   2701 2HB  ALA   179      24.521 -44.094   5.181  1.00  9.99           H  
ATOM   2702 3HB  ALA   179      25.342 -44.588   6.676  1.00  9.99           H  
ATOM   2703  N   VAL   180      25.388 -47.317   7.519  1.00  4.80           N  
ATOM   2704  CA  VAL   180      26.203 -48.346   8.156  1.00  5.90           C  
ATOM   2705  C   VAL   180      25.658 -49.724   7.814  1.00  6.09           C  
ATOM   2706  O   VAL   180      26.405 -50.608   7.390  1.00  7.50           O  
ATOM   2707  CB  VAL   180      26.249 -48.142   9.680  1.00  8.85           C  
ATOM   2708  CG1 VAL   180      26.921 -49.334  10.350  1.00  8.85           C  
ATOM   2709  CG2 VAL   180      27.016 -46.863   9.990  1.00  8.85           C  
ATOM   2710  H   VAL   180      24.895 -46.637   8.090  1.00  5.76           H  
ATOM   2711  HA  VAL   180      27.220 -48.269   7.771  1.00  7.08           H  
ATOM   2712  HB  VAL   180      25.232 -48.068  10.068  1.00 10.62           H  
ATOM   2713 1HG1 VAL   180      26.940 -49.178  11.429  1.00 10.62           H  
ATOM   2714 2HG1 VAL   180      26.360 -50.241  10.125  1.00 10.62           H  
ATOM   2715 3HG1 VAL   180      27.940 -49.434   9.979  1.00 10.62           H  
ATOM   2716 1HG2 VAL   180      27.045 -46.712  11.068  1.00 10.62           H  
ATOM   2717 2HG2 VAL   180      28.033 -46.946   9.607  1.00 10.62           H  
ATOM   2718 3HG2 VAL   180      26.520 -46.015   9.518  1.00 10.62           H  
ATOM   2719  N   ARG   181      24.343 -49.876   7.938  1.00  5.83           N  
ATOM   2720  CA  ARG   181      23.634 -51.091   7.572  1.00  7.61           C  
ATOM   2721  C   ARG   181      23.906 -51.473   6.120  1.00  7.99           C  
ATOM   2722  O   ARG   181      24.099 -52.652   5.802  1.00 11.84           O  
ATOM   2723  CB  ARG   181      22.142 -50.896   7.798  1.00 11.42           C  
ATOM   2724  CG  ARG   181      21.247 -52.078   7.480  1.00 11.42           C  
ATOM   2725  CD  ARG   181      19.833 -51.757   7.796  1.00 11.42           C  
ATOM   2726  NE  ARG   181      19.641 -51.619   9.229  1.00 11.42           N  
ATOM   2727  CZ  ARG   181      19.374 -52.637  10.069  1.00 11.42           C  
ATOM   2728  NH1 ARG   181      19.228 -53.860   9.606  1.00 11.42           N  
ATOM   2729  NH2 ARG   181      19.263 -52.395  11.362  1.00 11.42           N  
ATOM   2730  H   ARG   181      23.798 -49.107   8.302  1.00  7.00           H  
ATOM   2731  HA  ARG   181      23.981 -51.899   8.216  1.00  9.13           H  
ATOM   2732 1HB  ARG   181      21.972 -50.633   8.841  1.00 13.70           H  
ATOM   2733 2HB  ARG   181      21.792 -50.059   7.196  1.00 13.70           H  
ATOM   2734 1HG  ARG   181      21.322 -52.328   6.422  1.00 13.70           H  
ATOM   2735 2HG  ARG   181      21.546 -52.935   8.083  1.00 13.70           H  
ATOM   2736 1HD  ARG   181      19.556 -50.816   7.322  1.00 13.70           H  
ATOM   2737 2HD  ARG   181      19.182 -52.553   7.437  1.00 13.70           H  
ATOM   2738  HE  ARG   181      19.750 -50.697   9.634  1.00 13.70           H  
ATOM   2739 1HH1 ARG   181      19.312 -54.038   8.615  1.00 13.70           H  
ATOM   2740 2HH1 ARG   181      19.029 -54.619  10.241  1.00 13.70           H  
ATOM   2741 1HH2 ARG   181      19.402 -51.449  11.696  1.00 13.70           H  
ATOM   2742 2HH2 ARG   181      19.064 -53.146  12.006  1.00 13.70           H  
ATOM   2743  N   ALA   182      23.906 -50.470   5.242  1.00  6.45           N  
ATOM   2744  CA  ALA   182      24.147 -50.663   3.827  1.00  9.48           C  
ATOM   2745  C   ALA   182      25.532 -51.206   3.547  1.00 12.92           C  
ATOM   2746  O   ALA   182      25.680 -52.092   2.696  1.00 27.74           O  
ATOM   2747  CB  ALA   182      23.952 -49.344   3.081  1.00 14.22           C  
ATOM   2748  H   ALA   182      23.717 -49.531   5.561  1.00  7.74           H  
ATOM   2749  HA  ALA   182      23.436 -51.399   3.479  1.00 11.38           H  
ATOM   2750 1HB  ALA   182      24.098 -49.504   2.013  1.00 17.06           H  
ATOM   2751 2HB  ALA   182      22.942 -48.975   3.258  1.00 17.06           H  
ATOM   2752 3HB  ALA   182      24.671 -48.612   3.436  1.00 17.06           H  
ATOM   2753  N   THR   183      26.540 -50.668   4.254  1.00 10.00           N  
ATOM   2754  CA  THR   183      27.920 -51.112   4.088  1.00 17.02           C  
ATOM   2755  C   THR   183      28.102 -52.516   4.623  1.00 30.22           C  
ATOM   2756  O   THR   183      27.695 -53.486   3.987  1.00 45.32           O  
ATOM   2757  CB  THR   183      28.940 -50.186   4.786  1.00 25.53           C  
ATOM   2758  OG1 THR   183      28.715 -50.185   6.204  1.00 25.53           O  
ATOM   2759  CG2 THR   183      28.850 -48.771   4.238  1.00 25.53           C  
ATOM   2760  H   THR   183      26.343 -49.924   4.913  1.00 12.00           H  
ATOM   2761  HA  THR   183      28.148 -51.128   3.020  1.00 20.42           H  
ATOM   2762  HB  THR   183      29.946 -50.559   4.597  1.00 30.64           H  
ATOM   2763  HG1 THR   183      27.773 -50.204   6.400  1.00 30.64           H  
ATOM   2764 1HG2 THR   183      29.584 -48.141   4.736  1.00 30.64           H  
ATOM   2765 2HG2 THR   183      29.052 -48.787   3.167  1.00 30.64           H  
ATOM   2766 3HG2 THR   183      27.862 -48.368   4.407  1.00 30.64           H  
ATOM   2767  N   ARG   184      28.694 -52.633   5.819  1.00 56.45           N  
ATOM   2768  CA  ARG   184      28.977 -53.962   6.347  1.00 99.37           C  
ATOM   2769  C   ARG   184      29.679 -54.765   5.245  1.00 96.03           C  
ATOM   2770  O   ARG   184      30.807 -54.444   4.871  1.00124.14           O  
ATOM   2771  CB  ARG   184      27.719 -54.641   6.867  1.00149.06           C  
ATOM   2772  CG  ARG   184      27.157 -54.000   8.130  1.00149.06           C  
ATOM   2773  CD  ARG   184      25.987 -54.740   8.663  1.00149.06           C  
ATOM   2774  NE  ARG   184      24.830 -54.617   7.800  1.00149.06           N  
ATOM   2775  CZ  ARG   184      23.733 -55.389   7.858  1.00149.06           C  
ATOM   2776  NH1 ARG   184      23.636 -56.363   8.739  1.00149.06           N  
ATOM   2777  NH2 ARG   184      22.758 -55.145   7.007  1.00149.06           N  
ATOM   2778  H   ARG   184      28.977 -51.813   6.334  1.00 67.74           H  
ATOM   2779  HA  ARG   184      29.661 -53.863   7.190  1.00119.24           H  
ATOM   2780 1HB  ARG   184      26.937 -54.613   6.109  1.00178.87           H  
ATOM   2781 2HB  ARG   184      27.927 -55.687   7.094  1.00178.87           H  
ATOM   2782 1HG  ARG   184      27.929 -53.982   8.900  1.00178.87           H  
ATOM   2783 2HG  ARG   184      26.843 -52.981   7.909  1.00178.87           H  
ATOM   2784 1HD  ARG   184      26.234 -55.797   8.751  1.00178.87           H  
ATOM   2785 2HD  ARG   184      25.723 -54.346   9.643  1.00178.87           H  
ATOM   2786  HE  ARG   184      24.834 -53.886   7.098  1.00178.87           H  
ATOM   2787 1HH1 ARG   184      24.394 -56.537   9.384  1.00178.87           H  
ATOM   2788 2HH1 ARG   184      22.806 -56.935   8.770  1.00178.87           H  
ATOM   2789 1HH2 ARG   184      22.875 -54.381   6.350  1.00178.87           H  
ATOM   2790 2HH2 ARG   184      21.919 -55.704   7.015  1.00178.87           H  
ATOM   2791  N   ASP   185      29.030 -55.804   4.726  1.00105.61           N  
ATOM   2792  CA  ASP   185      29.615 -56.594   3.646  1.00132.75           C  
ATOM   2793  C   ASP   185      29.174 -56.106   2.245  1.00106.24           C  
ATOM   2794  O   ASP   185      29.072 -56.913   1.321  1.00125.06           O  
ATOM   2795  CB  ASP   185      29.241 -58.066   3.815  1.00199.12           C  
ATOM   2796  CG  ASP   185      29.867 -58.693   5.053  1.00199.12           C  
ATOM   2797  OD1 ASP   185      30.944 -58.290   5.421  1.00199.12           O  
ATOM   2798  OD2 ASP   185      29.259 -59.568   5.620  1.00199.12           O  
ATOM   2799  H   ASP   185      28.111 -56.047   5.064  1.00126.73           H  
ATOM   2800  HA  ASP   185      30.700 -56.507   3.707  1.00159.30           H  
ATOM   2801 1HB  ASP   185      28.157 -58.159   3.887  1.00238.95           H  
ATOM   2802 2HB  ASP   185      29.562 -58.628   2.938  1.00238.95           H  
ATOM   2803  N   ASP   186      28.919 -54.791   2.107  1.00110.72           N  
ATOM   2804  CA  ASP   186      28.447 -54.147   0.875  1.00145.36           C  
ATOM   2805  C   ASP   186      27.181 -54.815   0.375  1.00107.30           C  
ATOM   2806  O   ASP   186      27.163 -55.420  -0.699  1.00155.48           O  
ATOM   2807  CB  ASP   186      29.537 -54.165  -0.201  1.00218.04           C  
ATOM   2808  CG  ASP   186      30.748 -53.314   0.175  1.00218.04           C  
ATOM   2809  OD1 ASP   186      30.556 -52.268   0.755  1.00218.04           O  
ATOM   2810  OD2 ASP   186      31.848 -53.710  -0.127  1.00218.04           O  
ATOM   2811  H   ASP   186      29.033 -54.200   2.909  1.00132.86           H  
ATOM   2812  HA  ASP   186      28.211 -53.106   1.101  1.00174.43           H  
ATOM   2813 1HB  ASP   186      29.869 -55.189  -0.370  1.00261.65           H  
ATOM   2814 2HB  ASP   186      29.127 -53.794  -1.141  1.00261.65           H  
ATOM   2815  N   THR   187      26.121 -54.726   1.182  1.00 73.96           N  
ATOM   2816  CA  THR   187      24.904 -55.473   0.854  1.00 74.99           C  
ATOM   2817  C   THR   187      23.730 -54.671   0.280  1.00 80.29           C  
ATOM   2818  O   THR   187      22.954 -55.216  -0.510  1.00165.15           O  
ATOM   2819  CB  THR   187      24.389 -56.196   2.111  1.00112.48           C  
ATOM   2820  OG1 THR   187      24.031 -55.228   3.105  1.00112.48           O  
ATOM   2821  CG2 THR   187      25.474 -57.105   2.673  1.00112.48           C  
ATOM   2822  H   THR   187      26.199 -54.155   2.024  1.00 88.75           H  
ATOM   2823  HA  THR   187      25.171 -56.230   0.117  1.00 89.99           H  
ATOM   2824  HB  THR   187      23.514 -56.793   1.859  1.00134.98           H  
ATOM   2825  HG1 THR   187      24.781 -54.649   3.273  1.00134.98           H  
ATOM   2826 1HG2 THR   187      25.100 -57.610   3.564  1.00134.98           H  
ATOM   2827 2HG2 THR   187      25.751 -57.847   1.924  1.00134.98           H  
ATOM   2828 3HG2 THR   187      26.346 -56.509   2.935  1.00134.98           H  
ATOM   2829  N   MET   188      23.562 -53.417   0.701  1.00 88.51           N  
ATOM   2830  CA  MET   188      22.444 -52.596   0.213  1.00122.38           C  
ATOM   2831  C   MET   188      22.894 -51.637  -0.876  1.00 56.81           C  
ATOM   2832  O   MET   188      24.056 -51.657  -1.284  1.00 81.48           O  
ATOM   2833  CB  MET   188      21.801 -51.807   1.343  1.00183.57           C  
ATOM   2834  CG  MET   188      21.176 -52.630   2.462  1.00183.57           C  
ATOM   2835  SD  MET   188      20.552 -51.590   3.795  1.00183.57           S  
ATOM   2836  CE  MET   188      19.203 -50.767   2.966  1.00183.57           C  
ATOM   2837  H   MET   188      24.219 -53.014   1.361  1.00106.21           H  
ATOM   2838  HA  MET   188      21.697 -53.250  -0.219  1.00146.86           H  
ATOM   2839 1HB  MET   188      22.527 -51.132   1.757  1.00220.28           H  
ATOM   2840 2HB  MET   188      20.998 -51.192   0.943  1.00220.28           H  
ATOM   2841 1HG  MET   188      20.345 -53.211   2.065  1.00220.28           H  
ATOM   2842 2HG  MET   188      21.913 -53.319   2.875  1.00220.28           H  
ATOM   2843 1HE  MET   188      18.718 -50.078   3.657  1.00220.28           H  
ATOM   2844 2HE  MET   188      19.590 -50.210   2.112  1.00220.28           H  
ATOM   2845 3HE  MET   188      18.480 -51.506   2.619  1.00220.28           H  
ATOM   2846  N   MET   189      21.948 -50.812  -1.346  1.00 44.06           N  
ATOM   2847  CA  MET   189      22.193 -49.773  -2.345  1.00 41.33           C  
ATOM   2848  C   MET   189      23.538 -49.105  -2.128  1.00 23.58           C  
ATOM   2849  O   MET   189      23.800 -48.557  -1.055  1.00 47.33           O  
ATOM   2850  CB  MET   189      21.106 -48.699  -2.291  1.00 61.99           C  
ATOM   2851  CG  MET   189      21.240 -47.628  -3.367  1.00 61.99           C  
ATOM   2852  SD  MET   189      19.986 -46.332  -3.249  1.00 61.99           S  
ATOM   2853  CE  MET   189      18.486 -47.183  -3.694  1.00 61.99           C  
ATOM   2854  H   MET   189      21.012 -50.893  -0.975  1.00 52.87           H  
ATOM   2855  HA  MET   189      22.201 -50.233  -3.333  1.00 49.60           H  
ATOM   2856 1HB  MET   189      20.125 -49.162  -2.391  1.00 74.39           H  
ATOM   2857 2HB  MET   189      21.139 -48.201  -1.325  1.00 74.39           H  
ATOM   2858 1HG  MET   189      22.223 -47.164  -3.292  1.00 74.39           H  
ATOM   2859 2HG  MET   189      21.159 -48.093  -4.349  1.00 74.39           H  
ATOM   2860 1HE  MET   189      17.649 -46.486  -3.654  1.00 74.39           H  
ATOM   2861 2HE  MET   189      18.580 -47.584  -4.704  1.00 74.39           H  
ATOM   2862 3HE  MET   189      18.314 -47.998  -2.993  1.00 74.39           H  
ATOM   2863  N   ASP   190      24.392 -49.155  -3.145  1.00 11.20           N  
ATOM   2864  CA  ASP   190      25.734 -48.585  -3.067  1.00 14.71           C  
ATOM   2865  C   ASP   190      25.711 -47.052  -3.050  1.00  9.57           C  
ATOM   2866  O   ASP   190      26.030 -46.405  -4.049  1.00  9.84           O  
ATOM   2867  CB  ASP   190      26.579 -49.090  -4.242  1.00 22.07           C  
ATOM   2868  CG  ASP   190      28.048 -48.707  -4.145  1.00 22.07           C  
ATOM   2869  OD1 ASP   190      28.452 -48.223  -3.116  1.00 22.07           O  
ATOM   2870  OD2 ASP   190      28.753 -48.893  -5.108  1.00 22.07           O  
ATOM   2871  H   ASP   190      24.107 -49.613  -3.998  1.00 13.44           H  
ATOM   2872  HA  ASP   190      26.196 -48.927  -2.140  1.00 17.65           H  
ATOM   2873 1HB  ASP   190      26.507 -50.176  -4.298  1.00 26.48           H  
ATOM   2874 2HB  ASP   190      26.176 -48.691  -5.174  1.00 26.48           H  
ATOM   2875  N   ILE   191      25.358 -46.493  -1.892  1.00 10.07           N  
ATOM   2876  CA  ILE   191      25.276 -45.053  -1.676  1.00  7.13           C  
ATOM   2877  C   ILE   191      26.643 -44.398  -1.840  1.00  7.99           C  
ATOM   2878  O   ILE   191      27.625 -44.849  -1.255  1.00 12.51           O  
ATOM   2879  CB  ILE   191      24.679 -44.757  -0.283  1.00 10.70           C  
ATOM   2880  CG1 ILE   191      23.255 -45.309  -0.189  1.00 10.70           C  
ATOM   2881  CG2 ILE   191      24.682 -43.279   0.002  1.00 10.70           C  
ATOM   2882  CD1 ILE   191      22.309 -44.717  -1.205  1.00 10.70           C  
ATOM   2883  H   ILE   191      25.110 -47.113  -1.134  1.00 12.08           H  
ATOM   2884  HA  ILE   191      24.608 -44.630  -2.418  1.00  8.56           H  
ATOM   2885  HB  ILE   191      25.270 -45.266   0.478  1.00 12.83           H  
ATOM   2886 1HG1 ILE   191      23.277 -46.386  -0.324  1.00 12.83           H  
ATOM   2887 2HG1 ILE   191      22.861 -45.099   0.806  1.00 12.83           H  
ATOM   2888 1HG2 ILE   191      24.260 -43.109   0.988  1.00 12.83           H  
ATOM   2889 2HG2 ILE   191      25.703 -42.918  -0.020  1.00 12.83           H  
ATOM   2890 3HG2 ILE   191      24.085 -42.759  -0.745  1.00 12.83           H  
ATOM   2891 1HD1 ILE   191      21.318 -45.149  -1.071  1.00 12.83           H  
ATOM   2892 2HD1 ILE   191      22.255 -43.638  -1.067  1.00 12.83           H  
ATOM   2893 3HD1 ILE   191      22.668 -44.936  -2.209  1.00 12.83           H  
ATOM   2894  N   GLN   192      26.685 -43.344  -2.663  1.00  6.56           N  
ATOM   2895  CA  GLN   192      27.902 -42.622  -3.044  1.00  7.61           C  
ATOM   2896  C   GLN   192      28.181 -41.364  -2.217  1.00  5.15           C  
ATOM   2897  O   GLN   192      29.152 -40.652  -2.477  1.00  5.44           O  
ATOM   2898  CB  GLN   192      27.831 -42.244  -4.517  1.00 11.42           C  
ATOM   2899  CG  GLN   192      27.711 -43.449  -5.433  1.00 11.42           C  
ATOM   2900  CD  GLN   192      28.913 -44.361  -5.336  1.00 11.42           C  
ATOM   2901  OE1 GLN   192      30.053 -43.929  -5.544  1.00 11.42           O  
ATOM   2902  NE2 GLN   192      28.669 -45.623  -5.013  1.00 11.42           N  
ATOM   2903  H   GLN   192      25.825 -43.034  -3.078  1.00  7.87           H  
ATOM   2904  HA  GLN   192      28.741 -43.299  -2.924  1.00  9.13           H  
ATOM   2905 1HB  GLN   192      26.993 -41.575  -4.696  1.00 13.70           H  
ATOM   2906 2HB  GLN   192      28.739 -41.706  -4.784  1.00 13.70           H  
ATOM   2907 1HG  GLN   192      26.829 -44.022  -5.146  1.00 13.70           H  
ATOM   2908 2HG  GLN   192      27.621 -43.117  -6.464  1.00 13.70           H  
ATOM   2909 1HE2 GLN   192      29.419 -46.282  -4.930  1.00 13.70           H  
ATOM   2910 2HE2 GLN   192      27.729 -45.926  -4.837  1.00 13.70           H  
ATOM   2911  N   GLY   193      27.352 -41.104  -1.218  1.00  5.47           N  
ATOM   2912  CA  GLY   193      27.545 -39.959  -0.343  1.00  3.89           C  
ATOM   2913  C   GLY   193      26.303 -39.679   0.494  1.00  3.41           C  
ATOM   2914  O   GLY   193      25.180 -39.949   0.062  1.00  3.17           O  
ATOM   2915  H   GLY   193      26.568 -41.710  -1.061  1.00  6.56           H  
ATOM   2916 1HA  GLY   193      28.390 -40.159   0.310  1.00  4.67           H  
ATOM   2917 2HA  GLY   193      27.796 -39.083  -0.939  1.00  4.67           H  
ATOM   2918  N   LEU   194      26.523 -39.154   1.702  1.00  3.52           N  
ATOM   2919  CA  LEU   194      25.430 -38.910   2.637  1.00  3.64           C  
ATOM   2920  C   LEU   194      25.223 -37.427   2.923  1.00  2.04           C  
ATOM   2921  O   LEU   194      26.187 -36.668   2.986  1.00  2.40           O  
ATOM   2922  CB  LEU   194      25.703 -39.575   3.986  1.00  5.46           C  
ATOM   2923  CG  LEU   194      26.009 -41.067   3.990  1.00  5.46           C  
ATOM   2924  CD1 LEU   194      26.314 -41.497   5.421  1.00  5.46           C  
ATOM   2925  CD2 LEU   194      24.840 -41.828   3.413  1.00  5.46           C  
ATOM   2926  H   LEU   194      27.476 -38.939   1.968  1.00  4.22           H  
ATOM   2927  HA  LEU   194      24.522 -39.317   2.208  1.00  4.37           H  
ATOM   2928 1HB  LEU   194      26.548 -39.074   4.437  1.00  6.55           H  
ATOM   2929 2HB  LEU   194      24.835 -39.419   4.626  1.00  6.55           H  
ATOM   2930  HG  LEU   194      26.897 -41.255   3.387  1.00  6.55           H  
ATOM   2931 1HD1 LEU   194      26.561 -42.554   5.437  1.00  6.55           H  
ATOM   2932 2HD1 LEU   194      27.158 -40.930   5.806  1.00  6.55           H  
ATOM   2933 3HD1 LEU   194      25.443 -41.314   6.049  1.00  6.55           H  
ATOM   2934 1HD2 LEU   194      25.065 -42.893   3.407  1.00  6.55           H  
ATOM   2935 2HD2 LEU   194      23.952 -41.648   4.014  1.00  6.55           H  
ATOM   2936 3HD2 LEU   194      24.662 -41.487   2.394  1.00  6.55           H  
ATOM   2937  N   VAL   195      23.972 -37.030   3.150  1.00  1.66           N  
ATOM   2938  CA  VAL   195      23.673 -35.665   3.591  1.00  1.40           C  
ATOM   2939  C   VAL   195      22.825 -35.715   4.857  1.00  1.38           C  
ATOM   2940  O   VAL   195      21.718 -36.244   4.844  1.00  2.10           O  
ATOM   2941  CB  VAL   195      22.930 -34.847   2.521  1.00  2.10           C  
ATOM   2942  CG1 VAL   195      22.630 -33.462   3.067  1.00  2.10           C  
ATOM   2943  CG2 VAL   195      23.763 -34.740   1.258  1.00  2.10           C  
ATOM   2944  H   VAL   195      23.220 -37.697   3.030  1.00  1.99           H  
ATOM   2945  HA  VAL   195      24.610 -35.159   3.817  1.00  1.68           H  
ATOM   2946  HB  VAL   195      21.985 -35.327   2.299  1.00  2.52           H  
ATOM   2947 1HG1 VAL   195      22.086 -32.889   2.317  1.00  2.52           H  
ATOM   2948 2HG1 VAL   195      22.022 -33.549   3.967  1.00  2.52           H  
ATOM   2949 3HG1 VAL   195      23.565 -32.955   3.306  1.00  2.52           H  
ATOM   2950 1HG2 VAL   195      23.222 -34.159   0.513  1.00  2.52           H  
ATOM   2951 2HG2 VAL   195      24.708 -34.247   1.487  1.00  2.52           H  
ATOM   2952 3HG2 VAL   195      23.960 -35.737   0.866  1.00  2.52           H  
ATOM   2953  N   MET   196      23.349 -35.166   5.945  1.00  1.37           N  
ATOM   2954  CA  MET   196      22.647 -35.152   7.227  1.00  1.84           C  
ATOM   2955  C   MET   196      22.519 -33.744   7.797  1.00  1.92           C  
ATOM   2956  O   MET   196      23.507 -33.172   8.254  1.00  3.19           O  
ATOM   2957  CB  MET   196      23.339 -36.084   8.214  1.00  2.76           C  
ATOM   2958  CG  MET   196      23.229 -37.561   7.853  1.00  2.76           C  
ATOM   2959  SD  MET   196      24.014 -38.643   9.059  1.00  2.76           S  
ATOM   2960  CE  MET   196      25.733 -38.460   8.626  1.00  2.76           C  
ATOM   2961  H   MET   196      24.264 -34.743   5.884  1.00  1.64           H  
ATOM   2962  HA  MET   196      21.641 -35.527   7.065  1.00  2.21           H  
ATOM   2963 1HB  MET   196      24.398 -35.833   8.269  1.00  3.31           H  
ATOM   2964 2HB  MET   196      22.919 -35.943   9.203  1.00  3.31           H  
ATOM   2965 1HG  MET   196      22.178 -37.837   7.776  1.00  3.31           H  
ATOM   2966 2HG  MET   196      23.696 -37.734   6.884  1.00  3.31           H  
ATOM   2967 1HE  MET   196      26.346 -39.066   9.289  1.00  3.31           H  
ATOM   2968 2HE  MET   196      25.883 -38.784   7.595  1.00  3.31           H  
ATOM   2969 3HE  MET   196      26.021 -37.415   8.723  1.00  3.31           H  
ATOM   2970  N   VAL   197      21.306 -33.184   7.761  1.00  1.66           N  
ATOM   2971  CA  VAL   197      21.104 -31.822   8.269  1.00  1.81           C  
ATOM   2972  C   VAL   197      20.393 -31.804   9.607  1.00  2.00           C  
ATOM   2973  O   VAL   197      19.242 -32.223   9.718  1.00  1.95           O  
ATOM   2974  CB  VAL   197      20.299 -30.979   7.282  1.00  2.71           C  
ATOM   2975  CG1 VAL   197      20.084 -29.589   7.833  1.00  2.71           C  
ATOM   2976  CG2 VAL   197      21.006 -30.937   5.942  1.00  2.71           C  
ATOM   2977  H   VAL   197      20.525 -33.717   7.386  1.00  1.99           H  
ATOM   2978  HA  VAL   197      22.081 -31.363   8.398  1.00  2.17           H  
ATOM   2979  HB  VAL   197      19.318 -31.415   7.170  1.00  3.26           H  
ATOM   2980 1HG1 VAL   197      19.493 -29.019   7.121  1.00  3.26           H  
ATOM   2981 2HG1 VAL   197      19.553 -29.654   8.780  1.00  3.26           H  
ATOM   2982 3HG1 VAL   197      21.035 -29.090   7.987  1.00  3.26           H  
ATOM   2983 1HG2 VAL   197      20.409 -30.348   5.249  1.00  3.26           H  
ATOM   2984 2HG2 VAL   197      21.989 -30.484   6.053  1.00  3.26           H  
ATOM   2985 3HG2 VAL   197      21.116 -31.951   5.557  1.00  3.26           H  
ATOM   2986  N   HIS   198      21.105 -31.314  10.621  1.00  2.38           N  
ATOM   2987  CA  HIS   198      20.622 -31.246  12.000  1.00  2.86           C  
ATOM   2988  C   HIS   198      20.253 -32.651  12.531  1.00  3.07           C  
ATOM   2989  O   HIS   198      19.230 -32.796  13.197  1.00  3.55           O  
ATOM   2990  CB  HIS   198      19.402 -30.295  12.085  1.00  4.29           C  
ATOM   2991  CG  HIS   198      19.696 -28.916  11.556  1.00  4.29           C  
ATOM   2992  ND1 HIS   198      18.712 -27.971  11.293  1.00  4.29           N  
ATOM   2993  CD2 HIS   198      20.873 -28.337  11.229  1.00  4.29           C  
ATOM   2994  CE1 HIS   198      19.292 -26.866  10.843  1.00  4.29           C  
ATOM   2995  NE2 HIS   198      20.593 -27.070  10.785  1.00  4.29           N  
ATOM   2996  H   HIS   198      22.041 -30.976  10.432  1.00  2.86           H  
ATOM   2997  HA  HIS   198      21.408 -30.846  12.641  1.00  3.43           H  
ATOM   2998 1HB  HIS   198      18.561 -30.710  11.531  1.00  5.15           H  
ATOM   2999 2HB  HIS   198      19.094 -30.199  13.126  1.00  5.15           H  
ATOM   3000  HD2 HIS   198      21.861 -28.792  11.302  1.00  5.15           H  
ATOM   3001  HE1 HIS   198      18.783 -25.946  10.557  1.00  5.15           H  
ATOM   3002  HE2 HIS   198      21.282 -26.401  10.470  1.00  5.15           H  
ATOM   3003  N   PRO   199      21.101 -33.678  12.291  1.00  3.11           N  
ATOM   3004  CA  PRO   199      20.885 -35.102  12.566  1.00  3.65           C  
ATOM   3005  C   PRO   199      20.853 -35.510  14.030  1.00  4.49           C  
ATOM   3006  O   PRO   199      21.710 -35.112  14.820  1.00  6.12           O  
ATOM   3007  CB  PRO   199      22.105 -35.761  11.936  1.00  5.47           C  
ATOM   3008  CG  PRO   199      23.181 -34.731  12.024  1.00  5.47           C  
ATOM   3009  CD  PRO   199      22.494 -33.423  11.854  1.00  5.47           C  
ATOM   3010  HA  PRO   199      19.968 -35.425  12.057  1.00  4.38           H  
ATOM   3011 1HB  PRO   199      22.350 -36.684  12.481  1.00  6.57           H  
ATOM   3012 2HB  PRO   199      21.876 -36.051  10.906  1.00  6.57           H  
ATOM   3013 1HG  PRO   199      23.681 -34.787  12.997  1.00  6.57           H  
ATOM   3014 2HG  PRO   199      23.949 -34.914  11.258  1.00  6.57           H  
ATOM   3015 1HD  PRO   199      22.959 -32.643  12.474  1.00  6.57           H  
ATOM   3016 2HD  PRO   199      22.547 -33.192  10.785  1.00  6.57           H  
ATOM   3017  N   PHE   200      19.890 -36.372  14.359  1.00  5.71           N  
ATOM   3018  CA  PHE   200      19.787 -36.964  15.692  1.00  8.74           C  
ATOM   3019  C   PHE   200      20.778 -38.104  15.836  1.00 10.58           C  
ATOM   3020  O   PHE   200      20.978 -38.870  14.898  1.00 20.66           O  
ATOM   3021  CB  PHE   200      18.406 -37.580  15.933  1.00 13.11           C  
ATOM   3022  CG  PHE   200      17.288 -36.628  16.137  1.00 13.11           C  
ATOM   3023  CD1 PHE   200      17.375 -35.324  15.711  1.00 13.11           C  
ATOM   3024  CD2 PHE   200      16.137 -37.051  16.775  1.00 13.11           C  
ATOM   3025  CE1 PHE   200      16.330 -34.458  15.917  1.00 13.11           C  
ATOM   3026  CE2 PHE   200      15.092 -36.186  16.982  1.00 13.11           C  
ATOM   3027  CZ  PHE   200      15.188 -34.884  16.548  1.00 13.11           C  
ATOM   3028  H   PHE   200      19.204 -36.610  13.652  1.00  6.85           H  
ATOM   3029  HA  PHE   200      20.003 -36.202  16.441  1.00 10.49           H  
ATOM   3030 1HB  PHE   200      18.143 -38.200  15.083  1.00 15.73           H  
ATOM   3031 2HB  PHE   200      18.452 -38.233  16.804  1.00 15.73           H  
ATOM   3032  HD1 PHE   200      18.277 -34.981  15.209  1.00 15.73           H  
ATOM   3033  HD2 PHE   200      16.066 -38.083  17.118  1.00 15.73           H  
ATOM   3034  HE1 PHE   200      16.414 -33.434  15.578  1.00 15.73           H  
ATOM   3035  HE2 PHE   200      14.190 -36.529  17.485  1.00 15.73           H  
ATOM   3036  HZ  PHE   200      14.363 -34.193  16.707  1.00 15.73           H  
ATOM   3037  N   PHE   201      21.372 -38.260  17.010  1.00 14.73           N  
ATOM   3038  CA  PHE   201      22.296 -39.374  17.207  1.00 21.12           C  
ATOM   3039  C   PHE   201      22.245 -40.017  18.593  1.00 35.13           C  
ATOM   3040  O   PHE   201      23.154 -40.775  18.935  1.00115.62           O  
ATOM   3041  CB  PHE   201      23.745 -38.957  16.980  1.00 31.68           C  
ATOM   3042  CG  PHE   201      24.155 -38.510  15.600  1.00 31.68           C  
ATOM   3043  CD1 PHE   201      24.581 -37.210  15.385  1.00 31.68           C  
ATOM   3044  CD2 PHE   201      24.151 -39.388  14.524  1.00 31.68           C  
ATOM   3045  CE1 PHE   201      25.004 -36.810  14.135  1.00 31.68           C  
ATOM   3046  CE2 PHE   201      24.567 -38.987  13.273  1.00 31.68           C  
ATOM   3047  CZ  PHE   201      25.000 -37.695  13.078  1.00 31.68           C  
ATOM   3048  H   PHE   201      21.192 -37.609  17.761  1.00 17.68           H  
ATOM   3049  HA  PHE   201      22.053 -40.144  16.479  1.00 25.34           H  
ATOM   3050 1HB  PHE   201      23.964 -38.142  17.660  1.00 38.02           H  
ATOM   3051 2HB  PHE   201      24.387 -39.788  17.264  1.00 38.02           H  
ATOM   3052  HD1 PHE   201      24.595 -36.507  16.217  1.00 38.02           H  
ATOM   3053  HD2 PHE   201      23.821 -40.409  14.674  1.00 38.02           H  
ATOM   3054  HE1 PHE   201      25.343 -35.789  13.981  1.00 38.02           H  
ATOM   3055  HE2 PHE   201      24.560 -39.689  12.442  1.00 38.02           H  
ATOM   3056  HZ  PHE   201      25.333 -37.373  12.093  1.00 38.02           H  
ATOM   3057  N   TRP   202      21.248 -39.700  19.424  1.00 13.07           N  
ATOM   3058  CA  TRP   202      21.325 -40.249  20.775  1.00 22.07           C  
ATOM   3059  C   TRP   202      20.093 -40.329  21.685  1.00 12.68           C  
ATOM   3060  O   TRP   202      19.114 -39.583  21.560  1.00 63.25           O  
ATOM   3061  CB  TRP   202      22.407 -39.472  21.526  1.00 33.11           C  
ATOM   3062  CG  TRP   202      22.293 -37.967  21.427  1.00 33.11           C  
ATOM   3063  CD1 TRP   202      22.987 -37.220  20.531  1.00 33.11           C  
ATOM   3064  CD2 TRP   202      21.487 -37.023  22.184  1.00 33.11           C  
ATOM   3065  NE1 TRP   202      22.694 -35.895  20.681  1.00 33.11           N  
ATOM   3066  CE2 TRP   202      21.782 -35.750  21.689  1.00 33.11           C  
ATOM   3067  CE3 TRP   202      20.563 -37.144  23.223  1.00 33.11           C  
ATOM   3068  CZ2 TRP   202      21.195 -34.601  22.202  1.00 33.11           C  
ATOM   3069  CZ3 TRP   202      19.974 -35.991  23.735  1.00 33.11           C  
ATOM   3070  CH2 TRP   202      20.282 -34.754  23.240  1.00 33.11           C  
ATOM   3071  H   TRP   202      20.486 -39.101  19.143  1.00 15.68           H  
ATOM   3072  HA  TRP   202      21.686 -41.269  20.661  1.00 26.48           H  
ATOM   3073 1HB  TRP   202      22.372 -39.751  22.575  1.00 39.73           H  
ATOM   3074 2HB  TRP   202      23.389 -39.762  21.154  1.00 39.73           H  
ATOM   3075  HD1 TRP   202      23.680 -37.628  19.807  1.00 39.73           H  
ATOM   3076  HE1 TRP   202      23.086 -35.140  20.136  1.00 39.73           H  
ATOM   3077  HE3 TRP   202      20.316 -38.125  23.627  1.00 39.73           H  
ATOM   3078  HZ2 TRP   202      21.428 -33.609  21.816  1.00 39.73           H  
ATOM   3079  HZ3 TRP   202      19.258 -36.094  24.549  1.00 39.73           H  
ATOM   3080  HH2 TRP   202      19.802 -33.873  23.669  1.00 39.73           H  
ATOM   3081  N   GLY   203      20.231 -41.259  22.639  1.00 16.58           N  
ATOM   3082  CA  GLY   203      19.333 -41.507  23.758  1.00 44.14           C  
ATOM   3083  C   GLY   203      20.010 -40.992  25.037  1.00 39.65           C  
ATOM   3084  O   GLY   203      19.347 -40.562  25.982  1.00 45.20           O  
ATOM   3085  H   GLY   203      21.054 -41.842  22.586  1.00 19.90           H  
ATOM   3086 1HA  GLY   203      18.389 -41.003  23.597  1.00 52.97           H  
ATOM   3087 2HA  GLY   203      19.131 -42.574  23.844  1.00 52.97           H  
ATOM   3088  N   LEU   204      21.344 -41.038  25.047  1.00111.33           N  
ATOM   3089  CA  LEU   204      22.161 -40.510  26.139  1.00151.12           C  
ATOM   3090  C   LEU   204      22.492 -39.064  25.820  1.00 94.16           C  
ATOM   3091  O   LEU   204      22.575 -38.703  24.654  1.00135.17           O  
ATOM   3092  CB  LEU   204      23.437 -41.340  26.310  1.00226.68           C  
ATOM   3093  CG  LEU   204      23.212 -42.812  26.667  1.00226.68           C  
ATOM   3094  CD1 LEU   204      24.545 -43.545  26.678  1.00226.68           C  
ATOM   3095  CD2 LEU   204      22.546 -42.886  28.032  1.00226.68           C  
ATOM   3096  H   LEU   204      21.823 -41.437  24.253  1.00133.60           H  
ATOM   3097  HA  LEU   204      21.587 -40.542  27.064  1.00181.34           H  
ATOM   3098 1HB  LEU   204      24.005 -41.306  25.381  1.00272.02           H  
ATOM   3099 2HB  LEU   204      24.042 -40.895  27.100  1.00272.02           H  
ATOM   3100  HG  LEU   204      22.572 -43.280  25.919  1.00272.02           H  
ATOM   3101 1HD1 LEU   204      24.381 -44.593  26.930  1.00272.02           H  
ATOM   3102 2HD1 LEU   204      25.005 -43.478  25.692  1.00272.02           H  
ATOM   3103 3HD1 LEU   204      25.204 -43.092  27.418  1.00272.02           H  
ATOM   3104 1HD2 LEU   204      22.379 -43.930  28.299  1.00272.02           H  
ATOM   3105 2HD2 LEU   204      23.193 -42.421  28.777  1.00272.02           H  
ATOM   3106 3HD2 LEU   204      21.592 -42.361  28.001  1.00272.02           H  
ATOM   3107  N   GLU   205      22.703 -38.232  26.829  1.00 71.53           N  
ATOM   3108  CA  GLU   205      22.861 -36.809  26.549  1.00 84.95           C  
ATOM   3109  C   GLU   205      24.031 -36.146  27.293  1.00 46.76           C  
ATOM   3110  O   GLU   205      25.110 -36.735  27.373  1.00128.64           O  
ATOM   3111  CB  GLU   205      21.514 -36.155  26.907  1.00127.43           C  
ATOM   3112  CG  GLU   205      21.106 -36.326  28.378  1.00127.43           C  
ATOM   3113  CD  GLU   205      19.758 -35.755  28.715  1.00127.43           C  
ATOM   3114  OE1 GLU   205      19.057 -35.344  27.825  1.00127.43           O  
ATOM   3115  OE2 GLU   205      19.429 -35.739  29.879  1.00127.43           O  
ATOM   3116  H   GLU   205      22.692 -38.569  27.780  1.00 85.84           H  
ATOM   3117  HA  GLU   205      23.035 -36.686  25.480  1.00101.94           H  
ATOM   3118 1HB  GLU   205      21.508 -35.101  26.644  1.00152.91           H  
ATOM   3119 2HB  GLU   205      20.734 -36.633  26.317  1.00152.91           H  
ATOM   3120 1HG  GLU   205      21.091 -37.391  28.605  1.00152.91           H  
ATOM   3121 2HG  GLU   205      21.840 -35.866  29.031  1.00152.91           H  
ATOM   3122  N   ARG   206      23.806 -34.951  27.857  1.00 16.42           N  
ATOM   3123  CA  ARG   206      24.806 -34.188  28.607  1.00 25.00           C  
ATOM   3124  C   ARG   206      25.907 -33.646  27.700  1.00 12.89           C  
ATOM   3125  O   ARG   206      27.092 -33.717  28.031  1.00 27.76           O  
ATOM   3126  CB  ARG   206      25.423 -35.032  29.721  1.00 37.50           C  
ATOM   3127  CG  ARG   206      24.426 -35.545  30.749  1.00 37.50           C  
ATOM   3128  CD  ARG   206      25.093 -36.307  31.833  1.00 37.50           C  
ATOM   3129  NE  ARG   206      24.135 -36.820  32.801  1.00 37.50           N  
ATOM   3130  CZ  ARG   206      24.448 -37.624  33.835  1.00 37.50           C  
ATOM   3131  NH1 ARG   206      25.695 -37.996  34.023  1.00 37.50           N  
ATOM   3132  NH2 ARG   206      23.502 -38.039  34.659  1.00 37.50           N  
ATOM   3133  H   ARG   206      22.907 -34.502  27.726  1.00 19.70           H  
ATOM   3134  HA  ARG   206      24.306 -33.340  29.073  1.00 30.00           H  
ATOM   3135 1HB  ARG   206      25.963 -35.883  29.316  1.00 45.00           H  
ATOM   3136 2HB  ARG   206      26.149 -34.425  30.261  1.00 45.00           H  
ATOM   3137 1HG  ARG   206      23.901 -34.703  31.199  1.00 45.00           H  
ATOM   3138 2HG  ARG   206      23.707 -36.205  30.263  1.00 45.00           H  
ATOM   3139 1HD  ARG   206      25.633 -37.152  31.406  1.00 45.00           H  
ATOM   3140 2HD  ARG   206      25.792 -35.657  32.359  1.00 45.00           H  
ATOM   3141  HE  ARG   206      23.164 -36.555  32.688  1.00 45.00           H  
ATOM   3142 1HH1 ARG   206      26.417 -37.678  33.392  1.00 45.00           H  
ATOM   3143 2HH1 ARG   206      25.932 -38.599  34.797  1.00 45.00           H  
ATOM   3144 1HH2 ARG   206      22.543 -37.753  34.513  1.00 45.00           H  
ATOM   3145 2HH2 ARG   206      23.736 -38.642  35.434  1.00 45.00           H  
ATOM   3146  N   LEU   207      25.503 -33.105  26.551  1.00 10.52           N  
ATOM   3147  CA  LEU   207      26.454 -32.521  25.610  1.00 13.63           C  
ATOM   3148  C   LEU   207      26.725 -31.075  25.980  1.00 11.73           C  
ATOM   3149  O   LEU   207      25.854 -30.424  26.536  1.00 11.98           O  
ATOM   3150  CB  LEU   207      25.917 -32.553  24.172  1.00 20.45           C  
ATOM   3151  CG  LEU   207      25.659 -33.923  23.552  1.00 20.45           C  
ATOM   3152  CD1 LEU   207      25.017 -33.723  22.192  1.00 20.45           C  
ATOM   3153  CD2 LEU   207      26.975 -34.671  23.413  1.00 20.45           C  
ATOM   3154  H   LEU   207      24.507 -33.069  26.350  1.00 12.62           H  
ATOM   3155  HA  LEU   207      27.375 -33.096  25.656  1.00 16.36           H  
ATOM   3156 1HB  LEU   207      24.977 -32.009  24.146  1.00 24.53           H  
ATOM   3157 2HB  LEU   207      26.628 -32.035  23.531  1.00 24.53           H  
ATOM   3158  HG  LEU   207      24.973 -34.493  24.179  1.00 24.53           H  
ATOM   3159 1HD1 LEU   207      24.824 -34.694  21.741  1.00 24.53           H  
ATOM   3160 2HD1 LEU   207      24.078 -33.183  22.308  1.00 24.53           H  
ATOM   3161 3HD1 LEU   207      25.688 -33.151  21.552  1.00 24.53           H  
ATOM   3162 1HD2 LEU   207      26.791 -35.645  22.961  1.00 24.53           H  
ATOM   3163 2HD2 LEU   207      27.654 -34.100  22.780  1.00 24.53           H  
ATOM   3164 3HD2 LEU   207      27.424 -34.807  24.398  1.00 24.53           H  
ATOM   3165  N   PRO   208      27.921 -30.568  25.707  1.00 13.32           N  
ATOM   3166  CA  PRO   208      28.318 -29.178  25.892  1.00 13.31           C  
ATOM   3167  C   PRO   208      27.409 -28.228  25.112  1.00 12.15           C  
ATOM   3168  O   PRO   208      27.051 -27.161  25.610  1.00 11.77           O  
ATOM   3169  CB  PRO   208      29.763 -29.183  25.400  1.00 19.96           C  
ATOM   3170  CG  PRO   208      30.265 -30.538  25.795  1.00 19.96           C  
ATOM   3171  CD  PRO   208      29.084 -31.463  25.688  1.00 19.96           C  
ATOM   3172  HA  PRO   208      28.282 -28.941  26.966  1.00 15.97           H  
ATOM   3173 1HB  PRO   208      29.795 -29.013  24.313  1.00 23.96           H  
ATOM   3174 2HB  PRO   208      30.325 -28.364  25.871  1.00 23.96           H  
ATOM   3175 1HG  PRO   208      31.093 -30.837  25.135  1.00 23.96           H  
ATOM   3176 2HG  PRO   208      30.677 -30.502  26.814  1.00 23.96           H  
ATOM   3177 1HD  PRO   208      29.106 -32.042  24.760  1.00 23.96           H  
ATOM   3178 2HD  PRO   208      29.053 -32.122  26.569  1.00 23.96           H  
ATOM   3179  N   ALA   209      27.007 -28.642  23.906  1.00 12.44           N  
ATOM   3180  CA  ALA   209      26.098 -27.849  23.085  1.00 12.63           C  
ATOM   3181  C   ALA   209      24.744 -27.789  23.741  1.00 11.42           C  
ATOM   3182  O   ALA   209      24.102 -26.739  23.765  1.00 12.86           O  
ATOM   3183  CB  ALA   209      25.973 -28.433  21.697  1.00 18.95           C  
ATOM   3184  H   ALA   209      27.339 -29.528  23.551  1.00 14.93           H  
ATOM   3185  HA  ALA   209      26.491 -26.834  23.016  1.00 15.16           H  
ATOM   3186 1HB  ALA   209      25.298 -27.814  21.105  1.00 22.73           H  
ATOM   3187 2HB  ALA   209      26.953 -28.454  21.224  1.00 22.73           H  
ATOM   3188 3HB  ALA   209      25.575 -29.445  21.762  1.00 22.73           H  
ATOM   3189  N   GLU   210      24.329 -28.933  24.271  1.00 10.88           N  
ATOM   3190  CA  GLU   210      23.087 -29.073  24.995  1.00 11.22           C  
ATOM   3191  C   GLU   210      23.094 -28.162  26.205  1.00 11.40           C  
ATOM   3192  O   GLU   210      22.170 -27.388  26.410  1.00 14.72           O  
ATOM   3193  CB  GLU   210      22.882 -30.520  25.421  1.00 16.83           C  
ATOM   3194  CG  GLU   210      21.598 -30.796  26.158  1.00 16.83           C  
ATOM   3195  CD  GLU   210      21.528 -32.214  26.638  1.00 16.83           C  
ATOM   3196  OE1 GLU   210      22.523 -32.902  26.583  1.00 16.83           O  
ATOM   3197  OE2 GLU   210      20.472 -32.614  27.063  1.00 16.83           O  
ATOM   3198  H   GLU   210      24.919 -29.748  24.181  1.00 13.06           H  
ATOM   3199  HA  GLU   210      22.267 -28.775  24.345  1.00 13.46           H  
ATOM   3200 1HB  GLU   210      22.902 -31.160  24.539  1.00 20.20           H  
ATOM   3201 2HB  GLU   210      23.688 -30.839  26.068  1.00 20.20           H  
ATOM   3202 1HG  GLU   210      21.530 -30.127  27.015  1.00 20.20           H  
ATOM   3203 2HG  GLU   210      20.755 -30.592  25.499  1.00 20.20           H  
ATOM   3204  N   LYS   211      24.165 -28.223  26.991  1.00 10.62           N  
ATOM   3205  CA  LYS   211      24.295 -27.407  28.192  1.00 12.96           C  
ATOM   3206  C   LYS   211      24.116 -25.923  27.887  1.00 13.81           C  
ATOM   3207  O   LYS   211      23.529 -25.185  28.680  1.00 17.99           O  
ATOM   3208  CB  LYS   211      25.658 -27.655  28.841  1.00 19.44           C  
ATOM   3209  CG  LYS   211      25.802 -29.027  29.491  1.00 19.44           C  
ATOM   3210  CD  LYS   211      27.199 -29.233  30.056  1.00 19.44           C  
ATOM   3211  CE  LYS   211      27.347 -30.615  30.676  1.00 19.44           C  
ATOM   3212  NZ  LYS   211      28.710 -30.827  31.241  1.00 19.44           N  
ATOM   3213  H   LYS   211      24.902 -28.875  26.769  1.00 12.74           H  
ATOM   3214  HA  LYS   211      23.512 -27.699  28.894  1.00 15.55           H  
ATOM   3215 1HB  LYS   211      26.442 -27.557  28.090  1.00 23.33           H  
ATOM   3216 2HB  LYS   211      25.839 -26.902  29.607  1.00 23.33           H  
ATOM   3217 1HG  LYS   211      25.083 -29.109  30.306  1.00 23.33           H  
ATOM   3218 2HG  LYS   211      25.586 -29.810  28.770  1.00 23.33           H  
ATOM   3219 1HD  LYS   211      27.935 -29.122  29.258  1.00 23.33           H  
ATOM   3220 2HD  LYS   211      27.399 -28.479  30.817  1.00 23.33           H  
ATOM   3221 1HE  LYS   211      26.613 -30.730  31.472  1.00 23.33           H  
ATOM   3222 2HE  LYS   211      27.160 -31.372  29.915  1.00 23.33           H  
ATOM   3223 1HZ  LYS   211      28.769 -31.752  31.643  1.00 23.33           H  
ATOM   3224 2HZ  LYS   211      29.397 -30.736  30.506  1.00 23.33           H  
ATOM   3225 3HZ  LYS   211      28.890 -30.138  31.957  1.00 23.33           H  
ATOM   3226  N   VAL   212      24.606 -25.487  26.731  1.00 12.84           N  
ATOM   3227  CA  VAL   212      24.425 -24.108  26.310  1.00 15.50           C  
ATOM   3228  C   VAL   212      23.002 -23.797  25.822  1.00 12.39           C  
ATOM   3229  O   VAL   212      22.416 -22.788  26.219  1.00 15.78           O  
ATOM   3230  CB  VAL   212      25.417 -23.763  25.184  1.00 23.25           C  
ATOM   3231  CG1 VAL   212      25.115 -22.381  24.624  1.00 23.25           C  
ATOM   3232  CG2 VAL   212      26.836 -23.814  25.727  1.00 23.25           C  
ATOM   3233  H   VAL   212      25.132 -26.120  26.137  1.00 15.41           H  
ATOM   3234  HA  VAL   212      24.641 -23.466  27.164  1.00 18.60           H  
ATOM   3235  HB  VAL   212      25.307 -24.483  24.374  1.00 27.90           H  
ATOM   3236 1HG1 VAL   212      25.817 -22.153  23.822  1.00 27.90           H  
ATOM   3237 2HG1 VAL   212      24.099 -22.361  24.232  1.00 27.90           H  
ATOM   3238 3HG1 VAL   212      25.215 -21.638  25.416  1.00 27.90           H  
ATOM   3239 1HG2 VAL   212      27.539 -23.579  24.928  1.00 27.90           H  
ATOM   3240 2HG2 VAL   212      26.943 -23.085  26.531  1.00 27.90           H  
ATOM   3241 3HG2 VAL   212      27.044 -24.809  26.113  1.00 27.90           H  
ATOM   3242  N   SER   213      22.469 -24.637  24.933  1.00  9.65           N  
ATOM   3243  CA  SER   213      21.181 -24.363  24.293  1.00 11.49           C  
ATOM   3244  C   SER   213      19.916 -24.989  24.901  1.00 13.83           C  
ATOM   3245  O   SER   213      18.824 -24.704  24.410  1.00 26.46           O  
ATOM   3246  CB  SER   213      21.266 -24.779  22.844  1.00 17.23           C  
ATOM   3247  OG  SER   213      22.209 -24.002  22.161  1.00 17.23           O  
ATOM   3248  H   SER   213      22.981 -25.464  24.659  1.00 11.58           H  
ATOM   3249  HA  SER   213      21.041 -23.281  24.316  1.00 13.79           H  
ATOM   3250 1HB  SER   213      21.548 -25.829  22.783  1.00 20.68           H  
ATOM   3251 2HB  SER   213      20.289 -24.672  22.373  1.00 20.68           H  
ATOM   3252  HG  SER   213      22.214 -24.333  21.261  1.00 20.68           H  
ATOM   3253  N   ASP   214      20.044 -25.802  25.960  1.00 17.54           N  
ATOM   3254  CA  ASP   214      18.916 -26.506  26.626  1.00 27.94           C  
ATOM   3255  C   ASP   214      17.903 -25.579  27.323  1.00 19.66           C  
ATOM   3256  O   ASP   214      17.713 -25.656  28.537  1.00 45.30           O  
ATOM   3257  CB  ASP   214      19.445 -27.499  27.670  1.00 41.91           C  
ATOM   3258  CG  ASP   214      20.208 -26.819  28.800  1.00 41.91           C  
ATOM   3259  OD1 ASP   214      20.358 -25.621  28.750  1.00 41.91           O  
ATOM   3260  OD2 ASP   214      20.623 -27.501  29.708  1.00 41.91           O  
ATOM   3261  H   ASP   214      20.970 -25.991  26.307  1.00 21.05           H  
ATOM   3262  HA  ASP   214      18.385 -27.069  25.862  1.00 33.53           H  
ATOM   3263 1HB  ASP   214      18.618 -28.051  28.106  1.00 50.29           H  
ATOM   3264 2HB  ASP   214      20.094 -28.229  27.190  1.00 50.29           H  
ATOM   3265  N   GLY   215      17.294 -24.689  26.553  1.00 38.23           N  
ATOM   3266  CA  GLY   215      16.394 -23.669  27.058  1.00 29.88           C  
ATOM   3267  C   GLY   215      15.533 -23.057  25.951  1.00 15.76           C  
ATOM   3268  O   GLY   215      14.445 -22.551  26.232  1.00 38.20           O  
ATOM   3269  H   GLY   215      17.484 -24.726  25.570  1.00 45.88           H  
ATOM   3270 1HA  GLY   215      15.749 -24.104  27.821  1.00 35.86           H  
ATOM   3271 2HA  GLY   215      16.974 -22.886  27.543  1.00 35.86           H  
ATOM   3272  N   ASP   216      16.045 -23.078  24.710  1.00 33.25           N  
ATOM   3273  CA  ASP   216      15.430 -22.395  23.567  1.00 58.94           C  
ATOM   3274  C   ASP   216      13.963 -22.769  23.308  1.00 52.43           C  
ATOM   3275  O   ASP   216      13.432 -23.738  23.855  1.00134.13           O  
ATOM   3276  CB  ASP   216      16.221 -22.687  22.298  1.00 88.41           C  
ATOM   3277  CG  ASP   216      16.071 -24.127  21.854  1.00 88.41           C  
ATOM   3278  OD1 ASP   216      16.825 -24.963  22.288  1.00 88.41           O  
ATOM   3279  OD2 ASP   216      15.163 -24.376  21.099  1.00 88.41           O  
ATOM   3280  H   ASP   216      16.929 -23.549  24.554  1.00 39.90           H  
ATOM   3281  HA  ASP   216      15.470 -21.321  23.761  1.00 70.73           H  
ATOM   3282 1HB  ASP   216      15.890 -22.032  21.492  1.00106.09           H  
ATOM   3283 2HB  ASP   216      17.278 -22.486  22.472  1.00106.09           H  
ATOM   3284  N   ALA   217      13.329 -22.012  22.417  1.00 40.13           N  
ATOM   3285  CA  ALA   217      11.916 -22.189  22.118  1.00 88.81           C  
ATOM   3286  C   ALA   217      11.621 -22.940  20.818  1.00 71.18           C  
ATOM   3287  O   ALA   217      10.522 -22.797  20.289  1.00165.14           O  
ATOM   3288  CB  ALA   217      11.241 -20.826  22.058  1.00133.22           C  
ATOM   3289  H   ALA   217      13.832 -21.259  21.969  1.00 48.16           H  
ATOM   3290  HA  ALA   217      11.478 -22.762  22.936  1.00106.57           H  
ATOM   3291 1HB  ALA   217      10.171 -20.956  21.888  1.00159.86           H  
ATOM   3292 2HB  ALA   217      11.398 -20.301  23.000  1.00159.86           H  
ATOM   3293 3HB  ALA   217      11.669 -20.244  21.243  1.00159.86           H  
ATOM   3294  N   MET   218      12.571 -23.711  20.286  1.00 21.01           N  
ATOM   3295  CA  MET   218      12.296 -24.481  19.066  1.00 24.03           C  
ATOM   3296  C   MET   218      12.583 -25.968  19.240  1.00 20.79           C  
ATOM   3297  O   MET   218      11.774 -26.811  18.847  1.00 33.42           O  
ATOM   3298  CB  MET   218      13.068 -23.918  17.874  1.00 36.05           C  
ATOM   3299  CG  MET   218      12.782 -24.639  16.559  1.00 36.05           C  
ATOM   3300  SD  MET   218      13.568 -23.868  15.126  1.00 36.05           S  
ATOM   3301  CE  MET   218      12.429 -22.536  14.761  1.00 36.05           C  
ATOM   3302  H   MET   218      13.482 -23.788  20.723  1.00 25.21           H  
ATOM   3303  HA  MET   218      11.238 -24.393  18.845  1.00 28.84           H  
ATOM   3304 1HB  MET   218      12.818 -22.871  17.737  1.00 43.25           H  
ATOM   3305 2HB  MET   218      14.140 -23.977  18.067  1.00 43.25           H  
ATOM   3306 1HG  MET   218      13.138 -25.666  16.631  1.00 43.25           H  
ATOM   3307 2HG  MET   218      11.707 -24.668  16.385  1.00 43.25           H  
ATOM   3308 1HE  MET   218      12.791 -21.974  13.900  1.00 43.25           H  
ATOM   3309 2HE  MET   218      11.446 -22.951  14.536  1.00 43.25           H  
ATOM   3310 3HE  MET   218      12.354 -21.875  15.619  1.00 43.25           H  
ATOM   3311  N   PHE   219      13.731 -26.292  19.822  1.00 16.84           N  
ATOM   3312  CA  PHE   219      14.113 -27.670  20.078  1.00 14.79           C  
ATOM   3313  C   PHE   219      14.701 -27.790  21.488  1.00 15.87           C  
ATOM   3314  O   PHE   219      15.913 -27.947  21.638  1.00 28.58           O  
ATOM   3315  CB  PHE   219      15.153 -28.087  19.033  1.00 22.18           C  
ATOM   3316  CG  PHE   219      15.484 -29.551  18.981  1.00 22.18           C  
ATOM   3317  CD1 PHE   219      14.548 -30.482  18.563  1.00 22.18           C  
ATOM   3318  CD2 PHE   219      16.752 -29.994  19.329  1.00 22.18           C  
ATOM   3319  CE1 PHE   219      14.871 -31.824  18.499  1.00 22.18           C  
ATOM   3320  CE2 PHE   219      17.077 -31.334  19.266  1.00 22.18           C  
ATOM   3321  CZ  PHE   219      16.134 -32.251  18.851  1.00 22.18           C  
ATOM   3322  H   PHE   219      14.361 -25.562  20.128  1.00 20.21           H  
ATOM   3323  HA  PHE   219      13.238 -28.312  19.991  1.00 17.75           H  
ATOM   3324 1HB  PHE   219      14.798 -27.790  18.047  1.00 26.62           H  
ATOM   3325 2HB  PHE   219      16.078 -27.541  19.216  1.00 26.62           H  
ATOM   3326  HD1 PHE   219      13.550 -30.145  18.281  1.00 26.62           H  
ATOM   3327  HD2 PHE   219      17.497 -29.267  19.652  1.00 26.62           H  
ATOM   3328  HE1 PHE   219      14.124 -32.545  18.170  1.00 26.62           H  
ATOM   3329  HE2 PHE   219      18.076 -31.668  19.543  1.00 26.62           H  
ATOM   3330  HZ  PHE   219      16.387 -33.308  18.801  1.00 26.62           H  
ATOM   3331  N   PRO   220      13.849 -27.738  22.522  1.00 14.54           N  
ATOM   3332  CA  PRO   220      14.151 -27.811  23.944  1.00 22.62           C  
ATOM   3333  C   PRO   220      14.457 -29.239  24.379  1.00 17.05           C  
ATOM   3334  O   PRO   220      14.080 -30.194  23.697  1.00  9.76           O  
ATOM   3335  CB  PRO   220      12.868 -27.273  24.601  1.00 33.93           C  
ATOM   3336  CG  PRO   220      11.789 -27.623  23.653  1.00 33.93           C  
ATOM   3337  CD  PRO   220      12.415 -27.452  22.298  1.00 33.93           C  
ATOM   3338  HA  PRO   220      15.004 -27.148  24.150  1.00 27.14           H  
ATOM   3339 1HB  PRO   220      12.723 -27.731  25.589  1.00 40.72           H  
ATOM   3340 2HB  PRO   220      12.958 -26.188  24.760  1.00 40.72           H  
ATOM   3341 1HG  PRO   220      11.438 -28.643  23.843  1.00 40.72           H  
ATOM   3342 2HG  PRO   220      10.925 -26.959  23.804  1.00 40.72           H  
ATOM   3343 1HD  PRO   220      11.980 -28.166  21.585  1.00 40.72           H  
ATOM   3344 2HD  PRO   220      12.284 -26.411  21.972  1.00 40.72           H  
ATOM   3345  N   PRO   221      15.121 -29.394  25.529  1.00 26.50           N  
ATOM   3346  CA  PRO   221      15.510 -30.635  26.179  1.00 25.68           C  
ATOM   3347  C   PRO   221      14.275 -31.393  26.627  1.00 18.92           C  
ATOM   3348  O   PRO   221      14.297 -32.616  26.729  1.00 16.21           O  
ATOM   3349  CB  PRO   221      16.337 -30.172  27.384  1.00 38.52           C  
ATOM   3350  CG  PRO   221      15.852 -28.788  27.658  1.00 38.52           C  
ATOM   3351  CD  PRO   221      15.549 -28.217  26.305  1.00 38.52           C  
ATOM   3352  HA  PRO   221      16.114 -31.240  25.486  1.00 30.82           H  
ATOM   3353 1HB  PRO   221      16.182 -30.855  28.232  1.00 46.22           H  
ATOM   3354 2HB  PRO   221      17.409 -30.206  27.139  1.00 46.22           H  
ATOM   3355 1HG  PRO   221      14.961 -28.829  28.301  1.00 46.22           H  
ATOM   3356 2HG  PRO   221      16.604 -28.210  28.210  1.00 46.22           H  
ATOM   3357 1HD  PRO   221      14.745 -27.480  26.399  1.00 46.22           H  
ATOM   3358 2HD  PRO   221      16.446 -27.783  25.847  1.00 46.22           H  
ATOM   3359  N   VAL   222      13.190 -30.649  26.853  1.00 20.10           N  
ATOM   3360  CA  VAL   222      11.917 -31.210  27.251  1.00 20.01           C  
ATOM   3361  C   VAL   222      11.330 -31.963  26.089  1.00 13.35           C  
ATOM   3362  O   VAL   222      10.887 -33.098  26.249  1.00 13.02           O  
ATOM   3363  CB  VAL   222      10.950 -30.107  27.696  1.00 30.02           C  
ATOM   3364  CG1 VAL   222       9.573 -30.705  27.952  1.00 30.02           C  
ATOM   3365  CG2 VAL   222      11.500 -29.429  28.939  1.00 30.02           C  
ATOM   3366  H   VAL   222      13.254 -29.647  26.756  1.00 24.12           H  
ATOM   3367  HA  VAL   222      12.077 -31.900  28.080  1.00 24.01           H  
ATOM   3368  HB  VAL   222      10.846 -29.374  26.897  1.00 36.02           H  
ATOM   3369 1HG1 VAL   222       8.885 -29.916  28.255  1.00 36.02           H  
ATOM   3370 2HG1 VAL   222       9.205 -31.177  27.041  1.00 36.02           H  
ATOM   3371 3HG1 VAL   222       9.643 -31.450  28.745  1.00 36.02           H  
ATOM   3372 1HG2 VAL   222      10.820 -28.638  29.254  1.00 36.02           H  
ATOM   3373 2HG2 VAL   222      11.598 -30.163  29.740  1.00 36.02           H  
ATOM   3374 3HG2 VAL   222      12.477 -29.000  28.719  1.00 36.02           H  
ATOM   3375  N   TRP   223      11.344 -31.329  24.918  1.00 11.47           N  
ATOM   3376  CA  TRP   223      10.881 -31.960  23.693  1.00  8.61           C  
ATOM   3377  C   TRP   223      11.581 -33.285  23.516  1.00  6.06           C  
ATOM   3378  O   TRP   223      10.924 -34.304  23.322  1.00  7.55           O  
ATOM   3379  CB  TRP   223      11.140 -31.059  22.482  1.00 12.91           C  
ATOM   3380  CG  TRP   223      10.792 -31.673  21.163  1.00 12.91           C  
ATOM   3381  CD1 TRP   223      11.669 -32.155  20.242  1.00 12.91           C  
ATOM   3382  CD2 TRP   223       9.472 -31.880  20.606  1.00 12.91           C  
ATOM   3383  NE1 TRP   223      10.991 -32.638  19.150  1.00 12.91           N  
ATOM   3384  CE2 TRP   223       9.646 -32.480  19.356  1.00 12.91           C  
ATOM   3385  CE3 TRP   223       8.175 -31.609  21.060  1.00 12.91           C  
ATOM   3386  CZ2 TRP   223       8.573 -32.819  18.547  1.00 12.91           C  
ATOM   3387  CZ3 TRP   223       7.099 -31.950  20.248  1.00 12.91           C  
ATOM   3388  CH2 TRP   223       7.293 -32.540  19.024  1.00 12.91           C  
ATOM   3389  H   TRP   223      11.706 -30.387  24.872  1.00 13.76           H  
ATOM   3390  HA  TRP   223       9.809 -32.141  23.774  1.00 10.33           H  
ATOM   3391 1HB  TRP   223      10.554 -30.147  22.585  1.00 15.50           H  
ATOM   3392 2HB  TRP   223      12.186 -30.772  22.449  1.00 15.50           H  
ATOM   3393  HD1 TRP   223      12.750 -32.154  20.358  1.00 15.50           H  
ATOM   3394  HE1 TRP   223      11.402 -33.056  18.325  1.00 15.50           H  
ATOM   3395  HE3 TRP   223       8.013 -31.141  22.030  1.00 15.50           H  
ATOM   3396  HZ2 TRP   223       8.709 -33.289  17.573  1.00 15.50           H  
ATOM   3397  HZ3 TRP   223       6.092 -31.735  20.609  1.00 15.50           H  
ATOM   3398  HH2 TRP   223       6.426 -32.794  18.414  1.00 15.50           H  
ATOM   3399  N   VAL   224      12.912 -33.267  23.628  1.00  5.13           N  
ATOM   3400  CA  VAL   224      13.729 -34.471  23.490  1.00  5.01           C  
ATOM   3401  C   VAL   224      13.345 -35.548  24.517  1.00  4.74           C  
ATOM   3402  O   VAL   224      13.171 -36.720  24.162  1.00  4.68           O  
ATOM   3403  CB  VAL   224      15.212 -34.107  23.634  1.00  7.51           C  
ATOM   3404  CG1 VAL   224      16.049 -35.368  23.693  1.00  7.51           C  
ATOM   3405  CG2 VAL   224      15.628 -33.224  22.465  1.00  7.51           C  
ATOM   3406  H   VAL   224      13.375 -32.376  23.787  1.00  6.16           H  
ATOM   3407  HA  VAL   224      13.573 -34.874  22.493  1.00  6.01           H  
ATOM   3408  HB  VAL   224      15.361 -33.570  24.569  1.00  9.02           H  
ATOM   3409 1HG1 VAL   224      17.099 -35.101  23.811  1.00  9.02           H  
ATOM   3410 2HG1 VAL   224      15.730 -35.971  24.543  1.00  9.02           H  
ATOM   3411 3HG1 VAL   224      15.920 -35.937  22.773  1.00  9.02           H  
ATOM   3412 1HG2 VAL   224      16.678 -32.954  22.569  1.00  9.02           H  
ATOM   3413 2HG2 VAL   224      15.483 -33.765  21.530  1.00  9.02           H  
ATOM   3414 3HG2 VAL   224      15.020 -32.319  22.459  1.00  9.02           H  
ATOM   3415  N   ASP   225      13.157 -35.139  25.774  1.00  6.02           N  
ATOM   3416  CA  ASP   225      12.727 -36.054  26.828  1.00  6.65           C  
ATOM   3417  C   ASP   225      11.372 -36.678  26.517  1.00  6.56           C  
ATOM   3418  O   ASP   225      11.110 -37.810  26.915  1.00  8.12           O  
ATOM   3419  CB  ASP   225      12.643 -35.344  28.185  1.00  9.98           C  
ATOM   3420  CG  ASP   225      13.996 -35.031  28.807  1.00  9.98           C  
ATOM   3421  OD1 ASP   225      14.977 -35.567  28.354  1.00  9.98           O  
ATOM   3422  OD2 ASP   225      14.032 -34.270  29.745  1.00  9.98           O  
ATOM   3423  H   ASP   225      13.334 -34.173  26.019  1.00  7.22           H  
ATOM   3424  HA  ASP   225      13.459 -36.856  26.904  1.00  7.98           H  
ATOM   3425 1HB  ASP   225      12.095 -34.409  28.070  1.00 11.97           H  
ATOM   3426 2HB  ASP   225      12.079 -35.965  28.881  1.00 11.97           H  
ATOM   3427  N   LYS   226      10.520 -35.947  25.792  1.00  7.04           N  
ATOM   3428  CA  LYS   226       9.204 -36.440  25.412  1.00  8.98           C  
ATOM   3429  C   LYS   226       9.198 -37.185  24.070  1.00  8.51           C  
ATOM   3430  O   LYS   226       8.135 -37.572  23.587  1.00 10.77           O  
ATOM   3431  CB  LYS   226       8.208 -35.283  25.364  1.00 13.47           C  
ATOM   3432  CG  LYS   226       8.024 -34.567  26.695  1.00 13.47           C  
ATOM   3433  CD  LYS   226       7.445 -35.495  27.748  1.00 13.47           C  
ATOM   3434  CE  LYS   226       7.194 -34.756  29.053  1.00 13.47           C  
ATOM   3435  NZ  LYS   226       6.670 -35.662  30.111  1.00 13.47           N  
ATOM   3436  H   LYS   226      10.777 -35.006  25.523  1.00  8.45           H  
ATOM   3437  HA  LYS   226       8.872 -37.143  26.178  1.00 10.78           H  
ATOM   3438 1HB  LYS   226       8.542 -34.547  24.632  1.00 16.16           H  
ATOM   3439 2HB  LYS   226       7.234 -35.650  25.040  1.00 16.16           H  
ATOM   3440 1HG  LYS   226       8.982 -34.203  27.055  1.00 16.16           H  
ATOM   3441 2HG  LYS   226       7.357 -33.716  26.563  1.00 16.16           H  
ATOM   3442 1HD  LYS   226       6.505 -35.915  27.388  1.00 16.16           H  
ATOM   3443 2HD  LYS   226       8.141 -36.314  27.933  1.00 16.16           H  
ATOM   3444 1HE  LYS   226       8.127 -34.312  29.398  1.00 16.16           H  
ATOM   3445 2HE  LYS   226       6.470 -33.960  28.880  1.00 16.16           H  
ATOM   3446 1HZ  LYS   226       6.517 -35.136  30.960  1.00 16.16           H  
ATOM   3447 2HZ  LYS   226       5.798 -36.070  29.806  1.00 16.16           H  
ATOM   3448 3HZ  LYS   226       7.341 -36.396  30.288  1.00 16.16           H  
ATOM   3449  N   LEU   227      10.376 -37.406  23.478  1.00  7.86           N  
ATOM   3450  CA  LEU   227      10.466 -38.178  22.247  1.00 10.14           C  
ATOM   3451  C   LEU   227      10.764 -39.608  22.568  1.00  5.76           C  
ATOM   3452  O   LEU   227      10.159 -40.512  22.001  1.00  6.19           O  
ATOM   3453  CB  LEU   227      11.584 -37.679  21.338  1.00 15.21           C  
ATOM   3454  CG  LEU   227      11.435 -36.275  20.809  1.00 15.21           C  
ATOM   3455  CD1 LEU   227      12.669 -35.926  19.992  1.00 15.21           C  
ATOM   3456  CD2 LEU   227      10.139 -36.200  20.020  1.00 15.21           C  
ATOM   3457  H   LEU   227      11.233 -37.060  23.880  1.00  9.43           H  
ATOM   3458  HA  LEU   227       9.513 -38.124  21.721  1.00 12.17           H  
ATOM   3459 1HB  LEU   227      12.524 -37.726  21.885  1.00 18.25           H  
ATOM   3460 2HB  LEU   227      11.655 -38.347  20.479  1.00 18.25           H  
ATOM   3461  HG  LEU   227      11.392 -35.581  21.625  1.00 18.25           H  
ATOM   3462 1HD1 LEU   227      12.582 -34.909  19.610  1.00 18.25           H  
ATOM   3463 2HD1 LEU   227      13.556 -36.002  20.620  1.00 18.25           H  
ATOM   3464 3HD1 LEU   227      12.758 -36.621  19.159  1.00 18.25           H  
ATOM   3465 1HD2 LEU   227      10.006 -35.194  19.633  1.00 18.25           H  
ATOM   3466 2HD2 LEU   227      10.176 -36.907  19.191  1.00 18.25           H  
ATOM   3467 3HD2 LEU   227       9.303 -36.451  20.672  1.00 18.25           H  
ATOM   3468  N   TRP   228      11.677 -39.793  23.513  1.00  5.11           N  
ATOM   3469  CA  TRP   228      12.136 -41.110  23.929  1.00  6.03           C  
ATOM   3470  C   TRP   228      11.009 -42.065  24.377  1.00  5.43           C  
ATOM   3471  O   TRP   228      11.090 -43.259  24.096  1.00  7.63           O  
ATOM   3472  CB  TRP   228      13.175 -40.941  25.029  1.00  9.04           C  
ATOM   3473  CG  TRP   228      14.457 -40.352  24.534  1.00  9.04           C  
ATOM   3474  CD1 TRP   228      15.024 -40.489  23.297  1.00  9.04           C  
ATOM   3475  CD2 TRP   228      15.341 -39.493  25.286  1.00  9.04           C  
ATOM   3476  NE1 TRP   228      16.205 -39.786  23.243  1.00  9.04           N  
ATOM   3477  CE2 TRP   228      16.406 -39.171  24.449  1.00  9.04           C  
ATOM   3478  CE3 TRP   228      15.313 -38.980  26.587  1.00  9.04           C  
ATOM   3479  CZ2 TRP   228      17.440 -38.364  24.866  1.00  9.04           C  
ATOM   3480  CZ3 TRP   228      16.356 -38.164  27.004  1.00  9.04           C  
ATOM   3481  CH2 TRP   228      17.394 -37.865  26.163  1.00  9.04           C  
ATOM   3482  H   TRP   228      12.110 -38.969  23.926  1.00  6.13           H  
ATOM   3483  HA  TRP   228      12.636 -41.569  23.076  1.00  7.24           H  
ATOM   3484 1HB  TRP   228      12.801 -40.281  25.807  1.00 10.85           H  
ATOM   3485 2HB  TRP   228      13.390 -41.906  25.487  1.00 10.85           H  
ATOM   3486  HD1 TRP   228      14.608 -41.076  22.481  1.00 10.85           H  
ATOM   3487  HE1 TRP   228      16.850 -39.717  22.461  1.00 10.85           H  
ATOM   3488  HE3 TRP   228      14.490 -39.217  27.260  1.00 10.85           H  
ATOM   3489  HZ2 TRP   228      18.264 -38.123  24.209  1.00 10.85           H  
ATOM   3490  HZ3 TRP   228      16.330 -37.766  28.019  1.00 10.85           H  
ATOM   3491  HH2 TRP   228      18.198 -37.224  26.519  1.00 10.85           H  
ATOM   3492  N   PRO   229       9.926 -41.579  25.017  1.00  5.17           N  
ATOM   3493  CA  PRO   229       8.732 -42.344  25.384  1.00  6.97           C  
ATOM   3494  C   PRO   229       8.017 -42.971  24.190  1.00  6.44           C  
ATOM   3495  O   PRO   229       7.217 -43.892  24.360  1.00  9.87           O  
ATOM   3496  CB  PRO   229       7.859 -41.313  26.092  1.00 10.46           C  
ATOM   3497  CG  PRO   229       8.834 -40.413  26.761  1.00 10.46           C  
ATOM   3498  CD  PRO   229      10.045 -40.390  25.884  1.00 10.46           C  
ATOM   3499  HA  PRO   229       9.029 -43.131  26.092  1.00  8.36           H  
ATOM   3500 1HB  PRO   229       7.225 -40.791  25.361  1.00 12.55           H  
ATOM   3501 2HB  PRO   229       7.186 -41.815  26.802  1.00 12.55           H  
ATOM   3502 1HG  PRO   229       8.394 -39.413  26.888  1.00 12.55           H  
ATOM   3503 2HG  PRO   229       9.058 -40.788  27.770  1.00 12.55           H  
ATOM   3504 1HD  PRO   229      10.035 -39.468  25.300  1.00 12.55           H  
ATOM   3505 2HD  PRO   229      10.935 -40.465  26.519  1.00 12.55           H  
ATOM   3506  N   PHE   230       8.284 -42.466  22.988  1.00  5.52           N  
ATOM   3507  CA  PHE   230       7.622 -42.952  21.798  1.00  6.13           C  
ATOM   3508  C   PHE   230       8.637 -43.650  20.900  1.00  4.31           C  
ATOM   3509  O   PHE   230       8.314 -44.630  20.229  1.00  5.17           O  
ATOM   3510  CB  PHE   230       7.074 -41.758  21.019  1.00  9.20           C  
ATOM   3511  CG  PHE   230       6.148 -40.873  21.803  1.00  9.20           C  
ATOM   3512  CD1 PHE   230       5.299 -41.381  22.775  1.00  9.20           C  
ATOM   3513  CD2 PHE   230       6.128 -39.511  21.558  1.00  9.20           C  
ATOM   3514  CE1 PHE   230       4.455 -40.552  23.483  1.00  9.20           C  
ATOM   3515  CE2 PHE   230       5.284 -38.678  22.262  1.00  9.20           C  
ATOM   3516  CZ  PHE   230       4.446 -39.199  23.227  1.00  9.20           C  
ATOM   3517  H   PHE   230       8.949 -41.717  22.885  1.00  6.62           H  
ATOM   3518  HA  PHE   230       6.830 -43.649  22.072  1.00  7.36           H  
ATOM   3519 1HB  PHE   230       7.903 -41.147  20.666  1.00 11.03           H  
ATOM   3520 2HB  PHE   230       6.539 -42.112  20.141  1.00 11.03           H  
ATOM   3521  HD1 PHE   230       5.305 -42.451  22.981  1.00 11.03           H  
ATOM   3522  HD2 PHE   230       6.789 -39.097  20.797  1.00 11.03           H  
ATOM   3523  HE1 PHE   230       3.795 -40.967  24.244  1.00 11.03           H  
ATOM   3524  HE2 PHE   230       5.279 -37.607  22.058  1.00 11.03           H  
ATOM   3525  HZ  PHE   230       3.781 -38.541  23.784  1.00 11.03           H  
ATOM   3526  N   VAL   231       9.869 -43.145  20.904  1.00  3.39           N  
ATOM   3527  CA  VAL   231      10.949 -43.685  20.091  1.00  4.09           C  
ATOM   3528  C   VAL   231      11.521 -44.983  20.642  1.00  4.27           C  
ATOM   3529  O   VAL   231      11.620 -45.982  19.927  1.00  5.37           O  
ATOM   3530  CB  VAL   231      12.081 -42.634  19.975  1.00  6.13           C  
ATOM   3531  CG1 VAL   231      13.298 -43.220  19.276  1.00  6.13           C  
ATOM   3532  CG2 VAL   231      11.569 -41.435  19.196  1.00  6.13           C  
ATOM   3533  H   VAL   231      10.064 -42.335  21.473  1.00  4.07           H  
ATOM   3534  HA  VAL   231      10.556 -43.878  19.092  1.00  4.91           H  
ATOM   3535  HB  VAL   231      12.386 -42.326  20.974  1.00  7.36           H  
ATOM   3536 1HG1 VAL   231      14.081 -42.464  19.215  1.00  7.36           H  
ATOM   3537 2HG1 VAL   231      13.666 -44.078  19.839  1.00  7.36           H  
ATOM   3538 3HG1 VAL   231      13.020 -43.533  18.271  1.00  7.36           H  
ATOM   3539 1HG2 VAL   231      12.357 -40.686  19.118  1.00  7.36           H  
ATOM   3540 2HG2 VAL   231      11.276 -41.762  18.201  1.00  7.36           H  
ATOM   3541 3HG2 VAL   231      10.708 -41.005  19.703  1.00  7.36           H  
ATOM   3542  N   THR   232      11.888 -44.982  21.923  1.00  5.08           N  
ATOM   3543  CA  THR   232      12.498 -46.158  22.519  1.00  8.01           C  
ATOM   3544  C   THR   232      11.437 -47.128  23.007  1.00 13.16           C  
ATOM   3545  O   THR   232      10.270 -46.765  23.162  1.00 26.43           O  
ATOM   3546  CB  THR   232      13.390 -45.780  23.722  1.00 12.02           C  
ATOM   3547  OG1 THR   232      12.570 -45.260  24.773  1.00 12.02           O  
ATOM   3548  CG2 THR   232      14.404 -44.716  23.329  1.00 12.02           C  
ATOM   3549  H   THR   232      11.758 -44.161  22.498  1.00  6.10           H  
ATOM   3550  HA  THR   232      13.105 -46.661  21.766  1.00  9.61           H  
ATOM   3551  HB  THR   232      13.916 -46.663  24.082  1.00 14.42           H  
ATOM   3552  HG1 THR   232      12.031 -44.541  24.433  1.00 14.42           H  
ATOM   3553 1HG2 THR   232      15.015 -44.461  24.195  1.00 14.42           H  
ATOM   3554 2HG2 THR   232      15.042 -45.098  22.540  1.00 14.42           H  
ATOM   3555 3HG2 THR   232      13.881 -43.827  22.979  1.00 14.42           H  
ATOM   3556  N   ALA   233      11.858 -48.360  23.276  1.00 18.88           N  
ATOM   3557  CA  ALA   233      10.972 -49.384  23.819  1.00 33.17           C  
ATOM   3558  C   ALA   233      11.048 -49.408  25.349  1.00 22.82           C  
ATOM   3559  O   ALA   233      10.300 -50.132  26.007  1.00 46.00           O  
ATOM   3560  CB  ALA   233      11.331 -50.749  23.251  1.00 49.76           C  
ATOM   3561  H   ALA   233      12.826 -48.593  23.105  1.00 22.66           H  
ATOM   3562  HA  ALA   233       9.949 -49.137  23.535  1.00 39.80           H  
ATOM   3563 1HB  ALA   233      10.648 -51.500  23.648  1.00 59.71           H  
ATOM   3564 2HB  ALA   233      11.251 -50.724  22.164  1.00 59.71           H  
ATOM   3565 3HB  ALA   233      12.352 -51.004  23.532  1.00 59.71           H  
ATOM   3566  N   GLY   234      11.969 -48.622  25.905  1.00  8.92           N  
ATOM   3567  CA  GLY   234      12.188 -48.550  27.340  1.00 10.38           C  
ATOM   3568  C   GLY   234      13.545 -47.916  27.604  1.00 15.24           C  
ATOM   3569  O   GLY   234      14.198 -47.434  26.679  1.00 25.56           O  
ATOM   3570  H   GLY   234      12.547 -48.044  25.315  1.00 10.70           H  
ATOM   3571 1HA  GLY   234      11.400 -47.958  27.806  1.00 12.46           H  
ATOM   3572 2HA  GLY   234      12.150 -49.550  27.770  1.00 12.46           H  
ATOM   3573  N   GLN   235      13.984 -47.949  28.861  1.00 17.29           N  
ATOM   3574  CA  GLN   235      15.267 -47.360  29.258  1.00 16.70           C  
ATOM   3575  C   GLN   235      16.440 -48.007  28.527  1.00 13.67           C  
ATOM   3576  O   GLN   235      17.435 -47.345  28.229  1.00 15.69           O  
ATOM   3577  CB  GLN   235      15.463 -47.485  30.769  1.00 25.05           C  
ATOM   3578  CG  GLN   235      14.529 -46.609  31.587  1.00 25.05           C  
ATOM   3579  CD  GLN   235      14.706 -46.809  33.079  1.00 25.05           C  
ATOM   3580  OE1 GLN   235      15.155 -47.866  33.529  1.00 25.05           O  
ATOM   3581  NE2 GLN   235      14.353 -45.791  33.856  1.00 25.05           N  
ATOM   3582  H   GLN   235      13.403 -48.374  29.570  1.00 20.75           H  
ATOM   3583  HA  GLN   235      15.253 -46.302  28.996  1.00 20.04           H  
ATOM   3584 1HB  GLN   235      15.307 -48.520  31.074  1.00 30.06           H  
ATOM   3585 2HB  GLN   235      16.487 -47.219  31.027  1.00 30.06           H  
ATOM   3586 1HG  GLN   235      14.733 -45.564  31.356  1.00 30.06           H  
ATOM   3587 2HG  GLN   235      13.499 -46.854  31.330  1.00 30.06           H  
ATOM   3588 1HE2 GLN   235      14.448 -45.864  34.850  1.00 30.06           H  
ATOM   3589 2HE2 GLN   235      13.994 -44.951  33.448  1.00 30.06           H  
ATOM   3590  N   ALA   236      16.300 -49.298  28.215  1.00 12.87           N  
ATOM   3591  CA  ALA   236      17.308 -50.078  27.502  1.00 13.90           C  
ATOM   3592  C   ALA   236      17.618 -49.521  26.107  1.00 12.50           C  
ATOM   3593  O   ALA   236      18.673 -49.824  25.548  1.00 14.78           O  
ATOM   3594  CB  ALA   236      16.846 -51.522  27.381  1.00 20.85           C  
ATOM   3595  H   ALA   236      15.453 -49.771  28.497  1.00 15.44           H  
ATOM   3596  HA  ALA   236      18.228 -50.048  28.085  1.00 16.68           H  
ATOM   3597 1HB  ALA   236      17.617 -52.110  26.883  1.00 25.02           H  
ATOM   3598 2HB  ALA   236      16.665 -51.930  28.375  1.00 25.02           H  
ATOM   3599 3HB  ALA   236      15.927 -51.563  26.799  1.00 25.02           H  
ATOM   3600  N   GLY   237      16.721 -48.693  25.549  1.00 11.76           N  
ATOM   3601  CA  GLY   237      16.926 -48.103  24.231  1.00 13.84           C  
ATOM   3602  C   GLY   237      18.123 -47.154  24.212  1.00 15.94           C  
ATOM   3603  O   GLY   237      18.690 -46.889  23.153  1.00 18.91           O  
ATOM   3604  H   GLY   237      15.869 -48.451  26.038  1.00 14.11           H  
ATOM   3605 1HA  GLY   237      17.076 -48.897  23.499  1.00 16.61           H  
ATOM   3606 2HA  GLY   237      16.028 -47.563  23.935  1.00 16.61           H  
ATOM   3607  N   ASN   238      18.558 -46.698  25.389  1.00 17.05           N  
ATOM   3608  CA  ASN   238      19.714 -45.823  25.496  1.00 23.63           C  
ATOM   3609  C   ASN   238      21.010 -46.539  25.104  1.00 24.14           C  
ATOM   3610  O   ASN   238      22.000 -45.890  24.767  1.00 30.91           O  
ATOM   3611  CB  ASN   238      19.823 -45.274  26.899  1.00 35.45           C  
ATOM   3612  CG  ASN   238      18.766 -44.252  27.208  1.00 35.45           C  
ATOM   3613  OD1 ASN   238      18.154 -43.676  26.301  1.00 35.45           O  
ATOM   3614  ND2 ASN   238      18.539 -44.014  28.474  1.00 35.45           N  
ATOM   3615  H   ASN   238      18.076 -46.948  26.245  1.00 20.46           H  
ATOM   3616  HA  ASN   238      19.581 -44.992  24.803  1.00 28.36           H  
ATOM   3617 1HB  ASN   238      19.740 -46.093  27.615  1.00 42.53           H  
ATOM   3618 2HB  ASN   238      20.804 -44.825  27.032  1.00 42.53           H  
ATOM   3619 1HD2 ASN   238      17.847 -43.342  28.741  1.00 42.53           H  
ATOM   3620 2HD2 ASN   238      19.057 -44.504  29.174  1.00 42.53           H  
ATOM   3621  N   ASP   239      21.003 -47.872  25.162  1.00 21.04           N  
ATOM   3622  CA  ASP   239      22.155 -48.675  24.786  1.00 25.58           C  
ATOM   3623  C   ASP   239      21.963 -49.364  23.430  1.00 22.07           C  
ATOM   3624  O   ASP   239      22.761 -50.227  23.064  1.00 26.92           O  
ATOM   3625  CB  ASP   239      22.435 -49.731  25.859  1.00 38.37           C  
ATOM   3626  CG  ASP   239      22.873 -49.131  27.190  1.00 38.37           C  
ATOM   3627  OD1 ASP   239      23.516 -48.109  27.177  1.00 38.37           O  
ATOM   3628  OD2 ASP   239      22.565 -49.705  28.208  1.00 38.37           O  
ATOM   3629  H   ASP   239      20.168 -48.364  25.451  1.00 25.25           H  
ATOM   3630  HA  ASP   239      23.022 -48.019  24.710  1.00 30.70           H  
ATOM   3631 1HB  ASP   239      21.538 -50.330  26.024  1.00 46.04           H  
ATOM   3632 2HB  ASP   239      23.217 -50.405  25.510  1.00 46.04           H  
ATOM   3633  N   ASP   240      20.887 -49.023  22.713  1.00 17.15           N  
ATOM   3634  CA  ASP   240      20.556 -49.658  21.438  1.00 16.39           C  
ATOM   3635  C   ASP   240      21.127 -48.879  20.248  1.00 12.23           C  
ATOM   3636  O   ASP   240      20.633 -47.786  19.972  1.00 10.70           O  
ATOM   3637  CB  ASP   240      19.037 -49.786  21.306  1.00 24.59           C  
ATOM   3638  CG  ASP   240      18.563 -50.527  20.056  1.00 24.59           C  
ATOM   3639  OD1 ASP   240      19.207 -50.492  19.030  1.00 24.59           O  
ATOM   3640  OD2 ASP   240      17.544 -51.168  20.161  1.00 24.59           O  
ATOM   3641  H   ASP   240      20.264 -48.296  23.038  1.00 20.58           H  
ATOM   3642  HA  ASP   240      20.956 -50.665  21.454  1.00 19.67           H  
ATOM   3643 1HB  ASP   240      18.646 -50.311  22.178  1.00 29.50           H  
ATOM   3644 2HB  ASP   240      18.594 -48.790  21.306  1.00 29.50           H  
ATOM   3645  N   PRO   241      22.133 -49.433  19.532  1.00 13.78           N  
ATOM   3646  CA  PRO   241      22.877 -48.896  18.381  1.00 13.68           C  
ATOM   3647  C   PRO   241      22.006 -48.329  17.258  1.00 13.51           C  
ATOM   3648  O   PRO   241      22.451 -47.457  16.512  1.00 16.31           O  
ATOM   3649  CB  PRO   241      23.647 -50.111  17.858  1.00 20.52           C  
ATOM   3650  CG  PRO   241      23.840 -50.970  19.046  1.00 20.52           C  
ATOM   3651  CD  PRO   241      22.559 -50.823  19.812  1.00 20.52           C  
ATOM   3652  HA  PRO   241      23.577 -48.137  18.743  1.00 16.42           H  
ATOM   3653 1HB  PRO   241      23.078 -50.604  17.058  1.00 24.62           H  
ATOM   3654 2HB  PRO   241      24.602 -49.785  17.421  1.00 24.62           H  
ATOM   3655 1HG  PRO   241      24.030 -52.011  18.739  1.00 24.62           H  
ATOM   3656 2HG  PRO   241      24.718 -50.639  19.618  1.00 24.62           H  
ATOM   3657 1HD  PRO   241      21.797 -51.535  19.461  1.00 24.62           H  
ATOM   3658 2HD  PRO   241      22.787 -50.959  20.874  1.00 24.62           H  
ATOM   3659  N   ARG   242      20.771 -48.819  17.125  1.00 13.98           N  
ATOM   3660  CA  ARG   242      19.874 -48.351  16.068  1.00 18.55           C  
ATOM   3661  C   ARG   242      19.365 -46.942  16.354  1.00 18.28           C  
ATOM   3662  O   ARG   242      18.908 -46.243  15.452  1.00 27.02           O  
ATOM   3663  CB  ARG   242      18.716 -49.317  15.914  1.00 27.83           C  
ATOM   3664  CG  ARG   242      19.147 -50.674  15.387  1.00 27.83           C  
ATOM   3665  CD  ARG   242      18.071 -51.685  15.438  1.00 27.83           C  
ATOM   3666  NE  ARG   242      17.728 -52.011  16.808  1.00 27.83           N  
ATOM   3667  CZ  ARG   242      16.932 -53.030  17.181  1.00 27.83           C  
ATOM   3668  NH1 ARG   242      16.432 -53.845  16.277  1.00 27.83           N  
ATOM   3669  NH2 ARG   242      16.663 -53.209  18.460  1.00 27.83           N  
ATOM   3670  H   ARG   242      20.430 -49.528  17.771  1.00 16.78           H  
ATOM   3671  HA  ARG   242      20.431 -48.332  15.131  1.00 22.26           H  
ATOM   3672 1HB  ARG   242      18.225 -49.467  16.874  1.00 33.39           H  
ATOM   3673 2HB  ARG   242      17.980 -48.907  15.223  1.00 33.39           H  
ATOM   3674 1HG  ARG   242      19.455 -50.575  14.351  1.00 33.39           H  
ATOM   3675 2HG  ARG   242      19.984 -51.040  15.982  1.00 33.39           H  
ATOM   3676 1HD  ARG   242      17.181 -51.298  14.944  1.00 33.39           H  
ATOM   3677 2HD  ARG   242      18.397 -52.598  14.941  1.00 33.39           H  
ATOM   3678  HE  ARG   242      18.109 -51.417  17.541  1.00 33.39           H  
ATOM   3679 1HH1 ARG   242      16.643 -53.707  15.299  1.00 33.39           H  
ATOM   3680 2HH1 ARG   242      15.838 -54.610  16.563  1.00 33.39           H  
ATOM   3681 1HH2 ARG   242      17.048 -52.565  19.145  1.00 33.39           H  
ATOM   3682 2HH2 ARG   242      16.071 -53.969  18.755  1.00 33.39           H  
ATOM   3683  N   ILE   243      19.485 -46.520  17.607  1.00 14.05           N  
ATOM   3684  CA  ILE   243      19.120 -45.189  18.052  1.00 18.40           C  
ATOM   3685  C   ILE   243      20.390 -44.430  18.385  1.00 15.63           C  
ATOM   3686  O   ILE   243      20.523 -43.245  18.072  1.00 22.36           O  
ATOM   3687  CB  ILE   243      18.207 -45.236  19.288  1.00 27.60           C  
ATOM   3688  CG1 ILE   243      16.897 -45.933  18.940  1.00 27.60           C  
ATOM   3689  CG2 ILE   243      17.952 -43.826  19.805  1.00 27.60           C  
ATOM   3690  CD1 ILE   243      16.037 -46.225  20.145  1.00 27.60           C  
ATOM   3691  H   ILE   243      19.859 -47.148  18.304  1.00 16.86           H  
ATOM   3692  HA  ILE   243      18.603 -44.669  17.243  1.00 22.08           H  
ATOM   3693  HB  ILE   243      18.689 -45.823  20.069  1.00 33.12           H  
ATOM   3694 1HG1 ILE   243      16.334 -45.304  18.253  1.00 33.12           H  
ATOM   3695 2HG1 ILE   243      17.118 -46.876  18.440  1.00 33.12           H  
ATOM   3696 1HG2 ILE   243      17.314 -43.871  20.687  1.00 33.12           H  
ATOM   3697 2HG2 ILE   243      18.901 -43.360  20.067  1.00 33.12           H  
ATOM   3698 3HG2 ILE   243      17.460 -43.239  19.030  1.00 33.12           H  
ATOM   3699 1HD1 ILE   243      15.121 -46.722  19.830  1.00 33.12           H  
ATOM   3700 2HD1 ILE   243      16.583 -46.870  20.835  1.00 33.12           H  
ATOM   3701 3HD1 ILE   243      15.792 -45.287  20.636  1.00 33.12           H  
ATOM   3702  N   ASN   244      21.327 -45.152  19.014  1.00 10.59           N  
ATOM   3703  CA  ASN   244      22.630 -44.658  19.456  1.00 12.02           C  
ATOM   3704  C   ASN   244      23.815 -45.165  18.613  1.00 12.66           C  
ATOM   3705  O   ASN   244      24.535 -46.070  19.042  1.00 20.60           O  
ATOM   3706  CB  ASN   244      22.844 -45.037  20.904  1.00 18.03           C  
ATOM   3707  CG  ASN   244      21.911 -44.297  21.804  1.00 18.03           C  
ATOM   3708  OD1 ASN   244      22.188 -43.147  22.166  1.00 18.03           O  
ATOM   3709  ND2 ASN   244      20.812 -44.912  22.155  1.00 18.03           N  
ATOM   3710  H   ASN   244      21.116 -46.116  19.224  1.00 12.71           H  
ATOM   3711  HA  ASN   244      22.615 -43.572  19.407  1.00 14.42           H  
ATOM   3712 1HB  ASN   244      22.686 -46.108  21.031  1.00 21.64           H  
ATOM   3713 2HB  ASN   244      23.872 -44.816  21.196  1.00 21.64           H  
ATOM   3714 1HD2 ASN   244      20.150 -44.458  22.750  1.00 21.64           H  
ATOM   3715 2HD2 ASN   244      20.630 -45.841  21.829  1.00 21.64           H  
ATOM   3716  N   PRO   245      24.124 -44.502  17.485  1.00 14.19           N  
ATOM   3717  CA  PRO   245      25.167 -44.821  16.517  1.00 22.18           C  
ATOM   3718  C   PRO   245      26.659 -44.670  16.906  1.00 23.89           C  
ATOM   3719  O   PRO   245      27.480 -45.294  16.239  1.00 32.16           O  
ATOM   3720  CB  PRO   245      24.843 -43.880  15.353  1.00 33.27           C  
ATOM   3721  CG  PRO   245      24.020 -42.801  15.915  1.00 33.27           C  
ATOM   3722  CD  PRO   245      23.205 -43.495  16.937  1.00 33.27           C  
ATOM   3723  HA  PRO   245      24.996 -45.855  16.186  1.00 26.62           H  
ATOM   3724 1HB  PRO   245      25.777 -43.496  14.925  1.00 39.92           H  
ATOM   3725 2HB  PRO   245      24.325 -44.437  14.559  1.00 39.92           H  
ATOM   3726 1HG  PRO   245      24.638 -41.996  16.331  1.00 39.92           H  
ATOM   3727 2HG  PRO   245      23.399 -42.359  15.125  1.00 39.92           H  
ATOM   3728 1HD  PRO   245      22.896 -42.774  17.695  1.00 39.92           H  
ATOM   3729 2HD  PRO   245      22.348 -43.991  16.459  1.00 39.92           H  
ATOM   3730  N   PRO   246      27.093 -43.916  17.954  1.00 28.87           N  
ATOM   3731  CA  PRO   246      28.491 -43.799  18.337  1.00 41.48           C  
ATOM   3732  C   PRO   246      28.958 -45.091  19.009  1.00 44.46           C  
ATOM   3733  O   PRO   246      30.152 -45.276  19.244  1.00 67.39           O  
ATOM   3734  CB  PRO   246      28.520 -42.588  19.269  1.00 62.22           C  
ATOM   3735  CG  PRO   246      27.183 -42.568  19.899  1.00 62.22           C  
ATOM   3736  CD  PRO   246      26.242 -43.089  18.856  1.00 62.22           C  
ATOM   3737  HA  PRO   246      29.093 -43.603  17.435  1.00 49.78           H  
ATOM   3738 1HB  PRO   246      29.331 -42.703  20.003  1.00 74.66           H  
ATOM   3739 2HB  PRO   246      28.735 -41.676  18.695  1.00 74.66           H  
ATOM   3740 1HG  PRO   246      27.187 -43.193  20.804  1.00 74.66           H  
ATOM   3741 2HG  PRO   246      26.930 -41.547  20.220  1.00 74.66           H  
ATOM   3742 1HD  PRO   246      25.563 -43.703  19.432  1.00 74.66           H  
ATOM   3743 2HD  PRO   246      25.728 -42.283  18.317  1.00 74.66           H  
ATOM   3744  N   ASP   247      28.013 -45.998  19.292  1.00 46.27           N  
ATOM   3745  CA  ASP   247      28.336 -47.291  19.849  1.00 71.69           C  
ATOM   3746  C   ASP   247      28.565 -48.336  18.746  1.00 72.42           C  
ATOM   3747  O   ASP   247      28.898 -49.485  19.042  1.00108.12           O  
ATOM   3748  CB  ASP   247      27.216 -47.746  20.780  1.00107.53           C  
ATOM   3749  CG  ASP   247      27.108 -46.874  22.023  1.00107.53           C  
ATOM   3750  OD1 ASP   247      28.110 -46.346  22.446  1.00107.53           O  
ATOM   3751  OD2 ASP   247      26.025 -46.741  22.537  1.00107.53           O  
ATOM   3752  H   ASP   247      27.031 -45.812  19.115  1.00 55.52           H  
ATOM   3753  HA  ASP   247      29.255 -47.199  20.428  1.00 86.03           H  
ATOM   3754 1HB  ASP   247      26.264 -47.717  20.248  1.00129.04           H  
ATOM   3755 2HB  ASP   247      27.391 -48.777  21.088  1.00129.04           H  
ATOM   3756  N   GLU   248      28.383 -47.944  17.477  1.00102.06           N  
ATOM   3757  CA  GLU   248      28.589 -48.859  16.362  1.00143.97           C  
ATOM   3758  C   GLU   248      30.062 -48.893  15.956  1.00 80.80           C  
ATOM   3759  O   GLU   248      30.720 -47.852  15.860  1.00111.91           O  
ATOM   3760  CB  GLU   248      27.722 -48.441  15.162  1.00215.95           C  
ATOM   3761  CG  GLU   248      26.215 -48.554  15.394  1.00215.95           C  
ATOM   3762  CD  GLU   248      25.389 -48.120  14.207  1.00215.95           C  
ATOM   3763  OE1 GLU   248      25.941 -47.524  13.316  1.00215.95           O  
ATOM   3764  OE2 GLU   248      24.209 -48.393  14.190  1.00215.95           O  
ATOM   3765  H   GLU   248      28.107 -46.997  17.258  1.00122.47           H  
ATOM   3766  HA  GLU   248      28.298 -49.862  16.675  1.00172.76           H  
ATOM   3767 1HB  GLU   248      27.943 -47.407  14.897  1.00259.15           H  
ATOM   3768 2HB  GLU   248      27.973 -49.058  14.300  1.00259.15           H  
ATOM   3769 1HG  GLU   248      25.976 -49.592  15.622  1.00259.15           H  
ATOM   3770 2HG  GLU   248      25.945 -47.950  16.259  1.00259.15           H  
ATOM   3771  N   GLU   249      30.583 -50.088  15.698  1.00 38.09           N  
ATOM   3772  CA  GLU   249      31.983 -50.197  15.318  1.00 21.82           C  
ATOM   3773  C   GLU   249      32.180 -49.809  13.865  1.00 17.63           C  
ATOM   3774  O   GLU   249      32.041 -50.631  12.960  1.00 23.75           O  
ATOM   3775  CB  GLU   249      32.500 -51.613  15.561  1.00 32.73           C  
ATOM   3776  CG  GLU   249      33.991 -51.789  15.298  1.00 32.73           C  
ATOM   3777  CD  GLU   249      34.466 -53.184  15.595  1.00 32.73           C  
ATOM   3778  OE1 GLU   249      33.654 -54.003  15.954  1.00 32.73           O  
ATOM   3779  OE2 GLU   249      35.642 -53.430  15.474  1.00 32.73           O  
ATOM   3780  H   GLU   249      30.016 -50.919  15.779  1.00 45.71           H  
ATOM   3781  HA  GLU   249      32.562 -49.508  15.933  1.00 26.18           H  
ATOM   3782 1HB  GLU   249      32.301 -51.899  16.594  1.00 39.28           H  
ATOM   3783 2HB  GLU   249      31.962 -52.311  14.920  1.00 39.28           H  
ATOM   3784 1HG  GLU   249      34.195 -51.563  14.252  1.00 39.28           H  
ATOM   3785 2HG  GLU   249      34.547 -51.081  15.911  1.00 39.28           H  
ATOM   3786  N   ILE   250      32.544 -48.550  13.660  1.00 21.35           N  
ATOM   3787  CA  ILE   250      32.770 -48.019  12.322  1.00 26.84           C  
ATOM   3788  C   ILE   250      34.242 -47.878  11.963  1.00 31.38           C  
ATOM   3789  O   ILE   250      34.568 -47.335  10.910  1.00 47.28           O  
ATOM   3790  CB  ILE   250      32.102 -46.652  12.155  1.00 40.26           C  
ATOM   3791  CG1 ILE   250      32.742 -45.646  13.115  1.00 40.26           C  
ATOM   3792  CG2 ILE   250      30.604 -46.774  12.383  1.00 40.26           C  
ATOM   3793  CD1 ILE   250      32.348 -44.212  12.851  1.00 40.26           C  
ATOM   3794  H   ILE   250      32.604 -47.943  14.469  1.00 25.62           H  
ATOM   3795  HA  ILE   250      32.318 -48.705  11.607  1.00 32.21           H  
ATOM   3796  HB  ILE   250      32.280 -46.286  11.148  1.00 48.31           H  
ATOM   3797 1HG1 ILE   250      32.455 -45.898  14.136  1.00 48.31           H  
ATOM   3798 2HG1 ILE   250      33.826 -45.723  13.036  1.00 48.31           H  
ATOM   3799 1HG2 ILE   250      30.140 -45.802  12.245  1.00 48.31           H  
ATOM   3800 2HG2 ILE   250      30.184 -47.481  11.669  1.00 48.31           H  
ATOM   3801 3HG2 ILE   250      30.415 -47.128  13.397  1.00 48.31           H  
ATOM   3802 1HD1 ILE   250      32.843 -43.560  13.572  1.00 48.31           H  
ATOM   3803 2HD1 ILE   250      32.649 -43.933  11.842  1.00 48.31           H  
ATOM   3804 3HD1 ILE   250      31.271 -44.107  12.951  1.00 48.31           H  
ATOM   3805  N   ALA   251      35.142 -48.347  12.826  1.00 30.87           N  
ATOM   3806  CA  ALA   251      36.576 -48.247  12.541  1.00 46.36           C  
ATOM   3807  C   ALA   251      37.038 -49.345  11.591  1.00 64.70           C  
ATOM   3808  O   ALA   251      37.808 -50.219  11.990  1.00 88.80           O  
ATOM   3809  CB  ALA   251      37.369 -48.313  13.836  1.00 69.54           C  
ATOM   3810  H   ALA   251      34.841 -48.783  13.685  1.00 37.04           H  
ATOM   3811  HA  ALA   251      36.755 -47.294  12.052  1.00 55.63           H  
ATOM   3812 1HB  ALA   251      38.433 -48.209  13.618  1.00 83.45           H  
ATOM   3813 2HB  ALA   251      37.055 -47.505  14.497  1.00 83.45           H  
ATOM   3814 3HB  ALA   251      37.192 -49.270  14.324  1.00 83.45           H  
ATOM   3815  N   LEU   252      36.569 -49.260  10.338  1.00122.64           N  
ATOM   3816  CA  LEU   252      36.804 -50.189   9.219  1.00172.11           C  
ATOM   3817  C   LEU   252      35.634 -50.030   8.237  1.00118.00           C  
ATOM   3818  O   LEU   252      34.974 -48.993   8.233  1.00168.83           O  
ATOM   3819  CB  LEU   252      36.925 -51.689   9.681  1.00258.17           C  
ATOM   3820  CG  LEU   252      35.656 -52.489  10.112  1.00258.17           C  
ATOM   3821  CD1 LEU   252      36.060 -53.938  10.315  1.00258.17           C  
ATOM   3822  CD2 LEU   252      35.018 -51.918  11.370  1.00258.17           C  
ATOM   3823  H   LEU   252      35.968 -48.470  10.152  1.00147.17           H  
ATOM   3824  HA  LEU   252      37.725 -49.904   8.709  1.00206.53           H  
ATOM   3825 1HB  LEU   252      37.341 -52.236   8.837  1.00309.80           H  
ATOM   3826 2HB  LEU   252      37.652 -51.782  10.478  1.00309.80           H  
ATOM   3827  HG  LEU   252      34.928 -52.486   9.317  1.00309.80           H  
ATOM   3828 1HD1 LEU   252      35.184 -54.527  10.587  1.00309.80           H  
ATOM   3829 2HD1 LEU   252      36.488 -54.329   9.392  1.00309.80           H  
ATOM   3830 3HD1 LEU   252      36.800 -53.997  11.113  1.00309.80           H  
ATOM   3831 1HD2 LEU   252      34.142 -52.511  11.635  1.00309.80           H  
ATOM   3832 2HD2 LEU   252      35.737 -51.947  12.189  1.00309.80           H  
ATOM   3833 3HD2 LEU   252      34.712 -50.888  11.188  1.00309.80           H  
ATOM   3834  N   LEU   253      35.361 -51.069   7.444  1.00 73.60           N  
ATOM   3835  CA  LEU   253      34.265 -51.098   6.472  1.00 78.72           C  
ATOM   3836  C   LEU   253      34.452 -50.099   5.333  1.00 44.33           C  
ATOM   3837  O   LEU   253      35.413 -49.330   5.294  1.00 54.60           O  
ATOM   3838  CB  LEU   253      32.904 -50.792   7.145  1.00118.08           C  
ATOM   3839  CG  LEU   253      32.453 -51.733   8.266  1.00118.08           C  
ATOM   3840  CD1 LEU   253      31.115 -51.254   8.813  1.00118.08           C  
ATOM   3841  CD2 LEU   253      32.386 -53.154   7.740  1.00118.08           C  
ATOM   3842  H   LEU   253      35.948 -51.888   7.504  1.00 88.32           H  
ATOM   3843  HA  LEU   253      34.221 -52.098   6.042  1.00 94.46           H  
ATOM   3844 1HB  LEU   253      32.916 -49.784   7.548  1.00141.70           H  
ATOM   3845 2HB  LEU   253      32.130 -50.827   6.379  1.00141.70           H  
ATOM   3846  HG  LEU   253      33.158 -51.683   9.086  1.00141.70           H  
ATOM   3847 1HD1 LEU   253      30.798 -51.907   9.627  1.00141.70           H  
ATOM   3848 2HD1 LEU   253      31.220 -50.235   9.187  1.00141.70           H  
ATOM   3849 3HD1 LEU   253      30.369 -51.274   8.020  1.00141.70           H  
ATOM   3850 1HD2 LEU   253      32.071 -53.825   8.539  1.00141.70           H  
ATOM   3851 2HD2 LEU   253      31.673 -53.202   6.919  1.00141.70           H  
ATOM   3852 3HD2 LEU   253      33.370 -53.455   7.380  1.00141.70           H  
ATOM   3853  N   SER   254      33.530 -50.155   4.380  1.00 49.70           N  
ATOM   3854  CA  SER   254      33.511 -49.233   3.258  1.00 37.89           C  
ATOM   3855  C   SER   254      32.696 -48.001   3.642  1.00 38.78           C  
ATOM   3856  O   SER   254      32.016 -47.996   4.667  1.00 89.15           O  
ATOM   3857  CB  SER   254      32.928 -49.913   2.027  1.00 56.84           C  
ATOM   3858  OG  SER   254      31.566 -50.195   2.198  1.00 56.84           O  
ATOM   3859  H   SER   254      32.793 -50.840   4.455  1.00 59.64           H  
ATOM   3860  HA  SER   254      34.533 -48.918   3.041  1.00 45.47           H  
ATOM   3861 1HB  SER   254      33.066 -49.280   1.152  1.00 68.20           H  
ATOM   3862 2HB  SER   254      33.468 -50.842   1.845  1.00 68.20           H  
ATOM   3863  HG  SER   254      31.347 -50.883   1.555  1.00 68.20           H  
ATOM   3864  N   GLY   255      32.755 -46.966   2.817  1.00 41.70           N  
ATOM   3865  CA  GLY   255      32.000 -45.749   3.086  1.00 65.47           C  
ATOM   3866  C   GLY   255      32.301 -44.669   2.059  1.00 32.25           C  
ATOM   3867  O   GLY   255      33.199 -44.822   1.230  1.00 37.73           O  
ATOM   3868  H   GLY   255      33.331 -47.022   1.990  1.00 50.04           H  
ATOM   3869 1HA  GLY   255      30.934 -45.975   3.081  1.00 78.56           H  
ATOM   3870 2HA  GLY   255      32.245 -45.387   4.084  1.00 78.56           H  
ATOM   3871  N   LYS   256      31.530 -43.584   2.112  1.00 27.61           N  
ATOM   3872  CA  LYS   256      31.656 -42.466   1.179  1.00 16.97           C  
ATOM   3873  C   LYS   256      31.655 -41.110   1.877  1.00 10.18           C  
ATOM   3874  O   LYS   256      31.533 -41.031   3.097  1.00 13.31           O  
ATOM   3875  CB  LYS   256      30.546 -42.527   0.146  1.00 25.45           C  
ATOM   3876  CG  LYS   256      30.572 -43.781  -0.710  1.00 25.45           C  
ATOM   3877  CD  LYS   256      31.752 -43.782  -1.668  1.00 25.45           C  
ATOM   3878  CE  LYS   256      31.721 -45.007  -2.570  1.00 25.45           C  
ATOM   3879  NZ  LYS   256      32.891 -45.050  -3.493  1.00 25.45           N  
ATOM   3880  H   LYS   256      30.817 -43.536   2.824  1.00 33.13           H  
ATOM   3881  HA  LYS   256      32.607 -42.565   0.657  1.00 20.36           H  
ATOM   3882 1HB  LYS   256      29.577 -42.480   0.644  1.00 30.55           H  
ATOM   3883 2HB  LYS   256      30.615 -41.669  -0.522  1.00 30.55           H  
ATOM   3884 1HG  LYS   256      30.615 -44.670  -0.084  1.00 30.55           H  
ATOM   3885 2HG  LYS   256      29.668 -43.828  -1.289  1.00 30.55           H  
ATOM   3886 1HD  LYS   256      31.719 -42.885  -2.287  1.00 30.55           H  
ATOM   3887 2HD  LYS   256      32.683 -43.780  -1.103  1.00 30.55           H  
ATOM   3888 1HE  LYS   256      31.726 -45.905  -1.953  1.00 30.55           H  
ATOM   3889 2HE  LYS   256      30.807 -44.994  -3.161  1.00 30.55           H  
ATOM   3890 1HZ  LYS   256      32.831 -45.876  -4.071  1.00 30.55           H  
ATOM   3891 2HZ  LYS   256      32.886 -44.227  -4.079  1.00 30.55           H  
ATOM   3892 3HZ  LYS   256      33.746 -45.076  -2.955  1.00 30.55           H  
ATOM   3893  N   ARG   257      31.775 -40.045   1.084  1.00  6.94           N  
ATOM   3894  CA  ARG   257      31.839 -38.684   1.605  1.00  5.43           C  
ATOM   3895  C   ARG   257      30.523 -38.286   2.237  1.00  4.21           C  
ATOM   3896  O   ARG   257      29.456 -38.653   1.750  1.00  5.19           O  
ATOM   3897  CB  ARG   257      32.180 -37.691   0.516  1.00  8.14           C  
ATOM   3898  CG  ARG   257      32.470 -36.287   1.023  1.00  8.14           C  
ATOM   3899  CD  ARG   257      32.878 -35.388  -0.080  1.00  8.14           C  
ATOM   3900  NE  ARG   257      33.214 -34.059   0.400  1.00  8.14           N  
ATOM   3901  CZ  ARG   257      34.446 -33.681   0.793  1.00  8.14           C  
ATOM   3902  NH1 ARG   257      35.447 -34.531   0.763  1.00  8.14           N  
ATOM   3903  NH2 ARG   257      34.654 -32.448   1.217  1.00  8.14           N  
ATOM   3904  H   ARG   257      31.854 -40.183   0.087  1.00  8.33           H  
ATOM   3905  HA  ARG   257      32.618 -38.640   2.367  1.00  6.52           H  
ATOM   3906 1HB  ARG   257      33.057 -38.035  -0.030  1.00  9.77           H  
ATOM   3907 2HB  ARG   257      31.354 -37.627  -0.193  1.00  9.77           H  
ATOM   3908 1HG  ARG   257      31.586 -35.870   1.499  1.00  9.77           H  
ATOM   3909 2HG  ARG   257      33.285 -36.325   1.748  1.00  9.77           H  
ATOM   3910 1HD  ARG   257      33.755 -35.803  -0.575  1.00  9.77           H  
ATOM   3911 2HD  ARG   257      32.063 -35.296  -0.797  1.00  9.77           H  
ATOM   3912  HE  ARG   257      32.475 -33.372   0.449  1.00  9.77           H  
ATOM   3913 1HH1 ARG   257      35.303 -35.492   0.473  1.00  9.77           H  
ATOM   3914 2HH1 ARG   257      36.363 -34.243   1.068  1.00  9.77           H  
ATOM   3915 1HH2 ARG   257      33.883 -31.792   1.266  1.00  9.77           H  
ATOM   3916 2HH2 ARG   257      35.576 -32.167   1.516  1.00  9.77           H  
ATOM   3917  N   VAL   258      30.613 -37.577   3.349  1.00  3.86           N  
ATOM   3918  CA  VAL   258      29.443 -37.166   4.098  1.00  4.90           C  
ATOM   3919  C   VAL   258      29.411 -35.667   4.340  1.00  4.53           C  
ATOM   3920  O   VAL   258      30.406 -35.078   4.767  1.00  6.58           O  
ATOM   3921  CB  VAL   258      29.396 -37.880   5.462  1.00  7.35           C  
ATOM   3922  CG1 VAL   258      28.176 -37.434   6.234  1.00  7.35           C  
ATOM   3923  CG2 VAL   258      29.415 -39.381   5.256  1.00  7.35           C  
ATOM   3924  H   VAL   258      31.526 -37.305   3.676  1.00  4.63           H  
ATOM   3925  HA  VAL   258      28.557 -37.445   3.529  1.00  5.88           H  
ATOM   3926  HB  VAL   258      30.254 -37.584   6.058  1.00  8.82           H  
ATOM   3927 1HG1 VAL   258      28.168 -37.928   7.204  1.00  8.82           H  
ATOM   3928 2HG1 VAL   258      28.216 -36.359   6.373  1.00  8.82           H  
ATOM   3929 3HG1 VAL   258      27.275 -37.692   5.687  1.00  8.82           H  
ATOM   3930 1HG2 VAL   258      29.384 -39.877   6.221  1.00  8.82           H  
ATOM   3931 2HG2 VAL   258      28.554 -39.681   4.666  1.00  8.82           H  
ATOM   3932 3HG2 VAL   258      30.326 -39.668   4.735  1.00  8.82           H  
ATOM   3933  N   LEU   259      28.255 -35.071   4.069  1.00  3.41           N  
ATOM   3934  CA  LEU   259      27.989 -33.671   4.345  1.00  3.14           C  
ATOM   3935  C   LEU   259      27.093 -33.559   5.564  1.00  2.70           C  
ATOM   3936  O   LEU   259      25.947 -34.004   5.525  1.00  3.06           O  
ATOM   3937  CB  LEU   259      27.296 -32.996   3.159  1.00  4.71           C  
ATOM   3938  CG  LEU   259      26.867 -31.539   3.390  1.00  4.71           C  
ATOM   3939  CD1 LEU   259      28.102 -30.676   3.619  1.00  4.71           C  
ATOM   3940  CD2 LEU   259      26.065 -31.053   2.193  1.00  4.71           C  
ATOM   3941  H   LEU   259      27.510 -35.630   3.683  1.00  4.09           H  
ATOM   3942  HA  LEU   259      28.930 -33.164   4.549  1.00  3.77           H  
ATOM   3943 1HB  LEU   259      27.979 -33.004   2.315  1.00  5.65           H  
ATOM   3944 2HB  LEU   259      26.409 -33.571   2.894  1.00  5.65           H  
ATOM   3945  HG  LEU   259      26.248 -31.481   4.285  1.00  5.65           H  
ATOM   3946 1HD1 LEU   259      27.796 -29.645   3.795  1.00  5.65           H  
ATOM   3947 2HD1 LEU   259      28.649 -31.045   4.487  1.00  5.65           H  
ATOM   3948 3HD1 LEU   259      28.744 -30.718   2.740  1.00  5.65           H  
ATOM   3949 1HD2 LEU   259      25.752 -30.022   2.359  1.00  5.65           H  
ATOM   3950 2HD2 LEU   259      26.685 -31.104   1.301  1.00  5.65           H  
ATOM   3951 3HD2 LEU   259      25.186 -31.684   2.064  1.00  5.65           H  
ATOM   3952  N   VAL   260      27.599 -32.958   6.635  1.00  2.28           N  
ATOM   3953  CA  VAL   260      26.784 -32.789   7.829  1.00  2.34           C  
ATOM   3954  C   VAL   260      26.553 -31.322   8.107  1.00  1.96           C  
ATOM   3955  O   VAL   260      27.503 -30.560   8.264  1.00  2.08           O  
ATOM   3956  CB  VAL   260      27.436 -33.429   9.069  1.00  3.51           C  
ATOM   3957  CG1 VAL   260      26.549 -33.206  10.285  1.00  3.51           C  
ATOM   3958  CG2 VAL   260      27.648 -34.906   8.833  1.00  3.51           C  
ATOM   3959  H   VAL   260      28.551 -32.617   6.617  1.00  2.74           H  
ATOM   3960  HA  VAL   260      25.823 -33.270   7.662  1.00  2.81           H  
ATOM   3961  HB  VAL   260      28.394 -32.946   9.263  1.00  4.21           H  
ATOM   3962 1HG1 VAL   260      27.018 -33.648  11.165  1.00  4.21           H  
ATOM   3963 2HG1 VAL   260      26.411 -32.140  10.443  1.00  4.21           H  
ATOM   3964 3HG1 VAL   260      25.580 -33.675  10.117  1.00  4.21           H  
ATOM   3965 1HG2 VAL   260      28.110 -35.354   9.712  1.00  4.21           H  
ATOM   3966 2HG2 VAL   260      26.687 -35.383   8.643  1.00  4.21           H  
ATOM   3967 3HG2 VAL   260      28.301 -35.039   7.973  1.00  4.21           H  
ATOM   3968  N   ALA   261      25.294 -30.924   8.163  1.00  1.87           N  
ATOM   3969  CA  ALA   261      24.993 -29.547   8.480  1.00  1.75           C  
ATOM   3970  C   ALA   261      24.693 -29.452   9.956  1.00  2.04           C  
ATOM   3971  O   ALA   261      23.843 -30.169  10.490  1.00  2.38           O  
ATOM   3972  CB  ALA   261      23.850 -29.041   7.656  1.00  2.62           C  
ATOM   3973  H   ALA   261      24.550 -31.593   8.027  1.00  2.24           H  
ATOM   3974  HA  ALA   261      25.874 -28.941   8.272  1.00  2.10           H  
ATOM   3975 1HB  ALA   261      23.649 -27.999   7.906  1.00  3.15           H  
ATOM   3976 2HB  ALA   261      24.108 -29.122   6.601  1.00  3.15           H  
ATOM   3977 3HB  ALA   261      22.976 -29.639   7.861  1.00  3.15           H  
ATOM   3978  N   VAL   262      25.398 -28.557  10.613  1.00  2.72           N  
ATOM   3979  CA  VAL   262      25.278 -28.374  12.041  1.00  4.44           C  
ATOM   3980  C   VAL   262      24.890 -26.959  12.421  1.00  3.63           C  
ATOM   3981  O   VAL   262      25.601 -26.013  12.104  1.00  6.59           O  
ATOM   3982  CB  VAL   262      26.611 -28.711  12.712  1.00  6.66           C  
ATOM   3983  CG1 VAL   262      26.477 -28.469  14.174  1.00  6.66           C  
ATOM   3984  CG2 VAL   262      26.993 -30.157  12.454  1.00  6.66           C  
ATOM   3985  H   VAL   262      26.063 -27.990  10.113  1.00  3.26           H  
ATOM   3986  HA  VAL   262      24.511 -29.056  12.410  1.00  5.33           H  
ATOM   3987  HB  VAL   262      27.391 -28.052  12.330  1.00  7.99           H  
ATOM   3988 1HG1 VAL   262      27.419 -28.702  14.666  1.00  7.99           H  
ATOM   3989 2HG1 VAL   262      26.217 -27.427  14.355  1.00  7.99           H  
ATOM   3990 3HG1 VAL   262      25.691 -29.115  14.555  1.00  7.99           H  
ATOM   3991 1HG2 VAL   262      27.940 -30.376  12.947  1.00  7.99           H  
ATOM   3992 2HG2 VAL   262      26.218 -30.815  12.848  1.00  7.99           H  
ATOM   3993 3HG2 VAL   262      27.098 -30.318  11.382  1.00  7.99           H  
ATOM   3994  N   ALA   263      23.785 -26.806  13.126  1.00  2.94           N  
ATOM   3995  CA  ALA   263      23.383 -25.477  13.549  1.00  3.26           C  
ATOM   3996  C   ALA   263      23.993 -25.129  14.894  1.00  3.04           C  
ATOM   3997  O   ALA   263      23.976 -25.939  15.818  1.00  2.91           O  
ATOM   3998  CB  ALA   263      21.891 -25.390  13.615  1.00  4.89           C  
ATOM   3999  H   ALA   263      23.221 -27.609  13.369  1.00  3.53           H  
ATOM   4000  HA  ALA   263      23.750 -24.759  12.820  1.00  3.91           H  
ATOM   4001 1HB  ALA   263      21.616 -24.393  13.918  1.00  5.87           H  
ATOM   4002 2HB  ALA   263      21.470 -25.602  12.638  1.00  5.87           H  
ATOM   4003 3HB  ALA   263      21.515 -26.107  14.334  1.00  5.87           H  
ATOM   4004  N   LEU   264      24.496 -23.904  15.015  1.00  4.03           N  
ATOM   4005  CA  LEU   264      25.141 -23.448  16.244  1.00  5.82           C  
ATOM   4006  C   LEU   264      24.278 -23.567  17.492  1.00  6.22           C  
ATOM   4007  O   LEU   264      24.766 -23.963  18.551  1.00  8.71           O  
ATOM   4008  CB  LEU   264      25.569 -21.990  16.116  1.00  8.73           C  
ATOM   4009  CG  LEU   264      26.253 -21.427  17.368  1.00  8.73           C  
ATOM   4010  CD1 LEU   264      27.524 -22.223  17.634  1.00  8.73           C  
ATOM   4011  CD2 LEU   264      26.560 -19.954  17.173  1.00  8.73           C  
ATOM   4012  H   LEU   264      24.463 -23.268  14.226  1.00  4.84           H  
ATOM   4013  HA  LEU   264      26.033 -24.056  16.395  1.00  6.98           H  
ATOM   4014 1HB  LEU   264      26.266 -21.906  15.285  1.00 10.48           H  
ATOM   4015 2HB  LEU   264      24.693 -21.379  15.902  1.00 10.48           H  
ATOM   4016  HG  LEU   264      25.593 -21.546  18.227  1.00 10.48           H  
ATOM   4017 1HD1 LEU   264      28.012 -21.842  18.531  1.00 10.48           H  
ATOM   4018 2HD1 LEU   264      27.272 -23.274  17.778  1.00 10.48           H  
ATOM   4019 3HD1 LEU   264      28.200 -22.127  16.784  1.00 10.48           H  
ATOM   4020 1HD2 LEU   264      27.043 -19.562  18.069  1.00 10.48           H  
ATOM   4021 2HD2 LEU   264      27.228 -19.835  16.322  1.00 10.48           H  
ATOM   4022 3HD2 LEU   264      25.634 -19.408  16.993  1.00 10.48           H  
ATOM   4023  N   LYS   265      23.006 -23.193  17.382  1.00  5.93           N  
ATOM   4024  CA  LYS   265      22.112 -23.186  18.529  1.00  8.36           C  
ATOM   4025  C   LYS   265      21.418 -24.533  18.762  1.00  9.80           C  
ATOM   4026  O   LYS   265      20.595 -24.656  19.669  1.00 32.36           O  
ATOM   4027  CB  LYS   265      21.077 -22.083  18.336  1.00 12.54           C  
ATOM   4028  CG  LYS   265      21.676 -20.684  18.308  1.00 12.54           C  
ATOM   4029  CD  LYS   265      20.622 -19.619  18.045  1.00 12.54           C  
ATOM   4030  CE  LYS   265      21.264 -18.242  17.977  1.00 12.54           C  
ATOM   4031  NZ  LYS   265      20.295 -17.176  17.606  1.00 12.54           N  
ATOM   4032  H   LYS   265      22.635 -22.883  16.492  1.00  7.12           H  
ATOM   4033  HA  LYS   265      22.701 -22.958  19.417  1.00 10.03           H  
ATOM   4034 1HB  LYS   265      20.546 -22.238  17.400  1.00 15.05           H  
ATOM   4035 2HB  LYS   265      20.343 -22.123  19.141  1.00 15.05           H  
ATOM   4036 1HG  LYS   265      22.156 -20.477  19.266  1.00 15.05           H  
ATOM   4037 2HG  LYS   265      22.431 -20.632  17.525  1.00 15.05           H  
ATOM   4038 1HD  LYS   265      20.117 -19.827  17.100  1.00 15.05           H  
ATOM   4039 2HD  LYS   265      19.880 -19.628  18.844  1.00 15.05           H  
ATOM   4040 1HE  LYS   265      21.699 -18.001  18.946  1.00 15.05           H  
ATOM   4041 2HE  LYS   265      22.058 -18.267  17.234  1.00 15.05           H  
ATOM   4042 1HZ  LYS   265      20.776 -16.291  17.562  1.00 15.05           H  
ATOM   4043 2HZ  LYS   265      19.896 -17.385  16.701  1.00 15.05           H  
ATOM   4044 3HZ  LYS   265      19.549 -17.104  18.288  1.00 15.05           H  
ATOM   4045  N   ASP   266      21.754 -25.536  17.957  1.00 10.82           N  
ATOM   4046  CA  ASP   266      21.182 -26.865  18.074  1.00  9.19           C  
ATOM   4047  C   ASP   266      21.914 -27.670  19.141  1.00  5.55           C  
ATOM   4048  O   ASP   266      23.139 -27.747  19.131  1.00  5.54           O  
ATOM   4049  CB  ASP   266      21.232 -27.581  16.722  1.00 13.79           C  
ATOM   4050  CG  ASP   266      20.532 -28.924  16.692  1.00 13.79           C  
ATOM   4051  OD1 ASP   266      20.221 -29.443  17.737  1.00 13.79           O  
ATOM   4052  OD2 ASP   266      20.313 -29.429  15.616  1.00 13.79           O  
ATOM   4053  H   ASP   266      22.448 -25.406  17.233  1.00 12.98           H  
ATOM   4054  HA  ASP   266      20.138 -26.767  18.374  1.00 11.03           H  
ATOM   4055 1HB  ASP   266      20.755 -26.945  15.981  1.00 16.54           H  
ATOM   4056 2HB  ASP   266      22.270 -27.719  16.419  1.00 16.54           H  
ATOM   4057  N   THR   267      21.163 -28.274  20.068  1.00  5.30           N  
ATOM   4058  CA  THR   267      21.740 -29.085  21.150  1.00  5.13           C  
ATOM   4059  C   THR   267      22.496 -30.320  20.618  1.00  4.29           C  
ATOM   4060  O   THR   267      23.315 -30.907  21.325  1.00  6.56           O  
ATOM   4061  CB  THR   267      20.639 -29.572  22.115  1.00  7.70           C  
ATOM   4062  OG1 THR   267      19.704 -30.380  21.390  1.00  7.70           O  
ATOM   4063  CG2 THR   267      19.903 -28.396  22.743  1.00  7.70           C  
ATOM   4064  H   THR   267      20.159 -28.170  20.018  1.00  6.36           H  
ATOM   4065  HA  THR   267      22.445 -28.468  21.707  1.00  6.16           H  
ATOM   4066  HB  THR   267      21.090 -30.175  22.903  1.00  9.23           H  
ATOM   4067  HG1 THR   267      19.383 -29.892  20.627  1.00  9.23           H  
ATOM   4068 1HG2 THR   267      19.131 -28.768  23.416  1.00  9.23           H  
ATOM   4069 2HG2 THR   267      20.606 -27.781  23.303  1.00  9.23           H  
ATOM   4070 3HG2 THR   267      19.442 -27.796  21.959  1.00  9.23           H  
ATOM   4071  N   LEU   268      22.231 -30.681  19.359  1.00  3.46           N  
ATOM   4072  CA  LEU   268      22.858 -31.793  18.655  1.00  4.81           C  
ATOM   4073  C   LEU   268      24.224 -31.407  18.054  1.00  4.47           C  
ATOM   4074  O   LEU   268      24.929 -32.273  17.535  1.00  6.51           O  
ATOM   4075  CB  LEU   268      21.934 -32.223  17.502  1.00  7.21           C  
ATOM   4076  CG  LEU   268      20.535 -32.718  17.891  1.00  7.21           C  
ATOM   4077  CD1 LEU   268      19.692 -32.863  16.643  1.00  7.21           C  
ATOM   4078  CD2 LEU   268      20.642 -34.051  18.598  1.00  7.21           C  
ATOM   4079  H   LEU   268      21.529 -30.162  18.846  1.00  4.15           H  
ATOM   4080  HA  LEU   268      22.996 -32.617  19.354  1.00  5.77           H  
ATOM   4081 1HB  LEU   268      21.811 -31.383  16.823  1.00  8.66           H  
ATOM   4082 2HB  LEU   268      22.422 -33.029  16.954  1.00  8.66           H  
ATOM   4083  HG  LEU   268      20.060 -31.987  18.546  1.00  8.66           H  
ATOM   4084 1HD1 LEU   268      18.697 -33.200  16.925  1.00  8.66           H  
ATOM   4085 2HD1 LEU   268      19.619 -31.898  16.141  1.00  8.66           H  
ATOM   4086 3HD1 LEU   268      20.148 -33.586  15.974  1.00  8.66           H  
ATOM   4087 1HD2 LEU   268      19.646 -34.400  18.874  1.00  8.66           H  
ATOM   4088 2HD2 LEU   268      21.112 -34.778  17.936  1.00  8.66           H  
ATOM   4089 3HD2 LEU   268      21.247 -33.927  19.491  1.00  8.66           H  
ATOM   4090  N   ARG   269      24.574 -30.112  18.120  1.00  3.76           N  
ATOM   4091  CA  ARG   269      25.788 -29.549  17.523  1.00  4.46           C  
ATOM   4092  C   ARG   269      27.079 -30.236  17.909  1.00  3.43           C  
ATOM   4093  O   ARG   269      27.901 -30.540  17.041  1.00  5.68           O  
ATOM   4094  CB  ARG   269      25.889 -28.060  17.891  1.00  6.69           C  
ATOM   4095  CG  ARG   269      27.114 -27.285  17.401  1.00  6.69           C  
ATOM   4096  CD  ARG   269      28.186 -27.201  18.430  1.00  6.69           C  
ATOM   4097  NE  ARG   269      29.316 -26.399  17.977  1.00  6.69           N  
ATOM   4098  CZ  ARG   269      30.535 -26.380  18.552  1.00  6.69           C  
ATOM   4099  NH1 ARG   269      30.803 -27.127  19.603  1.00  6.69           N  
ATOM   4100  NH2 ARG   269      31.461 -25.594  18.036  1.00  6.69           N  
ATOM   4101  H   ARG   269      23.960 -29.455  18.577  1.00  4.51           H  
ATOM   4102  HA  ARG   269      25.679 -29.633  16.452  1.00  5.35           H  
ATOM   4103 1HB  ARG   269      25.019 -27.543  17.491  1.00  8.03           H  
ATOM   4104 2HB  ARG   269      25.851 -27.951  18.970  1.00  8.03           H  
ATOM   4105 1HG  ARG   269      27.547 -27.784  16.542  1.00  8.03           H  
ATOM   4106 2HG  ARG   269      26.820 -26.272  17.125  1.00  8.03           H  
ATOM   4107 1HD  ARG   269      27.786 -26.746  19.336  1.00  8.03           H  
ATOM   4108 2HD  ARG   269      28.553 -28.199  18.658  1.00  8.03           H  
ATOM   4109  HE  ARG   269      29.191 -25.795  17.168  1.00  8.03           H  
ATOM   4110 1HH1 ARG   269      30.096 -27.735  19.994  1.00  8.03           H  
ATOM   4111 2HH1 ARG   269      31.723 -27.105  20.019  1.00  8.03           H  
ATOM   4112 1HH2 ARG   269      31.225 -25.030  17.223  1.00  8.03           H  
ATOM   4113 2HH2 ARG   269      32.384 -25.556  18.438  1.00  8.03           H  
ATOM   4114  N   GLU   270      27.257 -30.484  19.195  1.00  4.36           N  
ATOM   4115  CA  GLU   270      28.482 -31.082  19.679  1.00  4.87           C  
ATOM   4116  C   GLU   270      28.643 -32.491  19.162  1.00  3.66           C  
ATOM   4117  O   GLU   270      29.714 -32.852  18.676  1.00  4.02           O  
ATOM   4118  CB  GLU   270      28.496 -31.073  21.203  1.00  7.30           C  
ATOM   4119  CG  GLU   270      29.719 -31.711  21.822  1.00  7.30           C  
ATOM   4120  CD  GLU   270      31.007 -30.983  21.547  1.00  7.30           C  
ATOM   4121  OE1 GLU   270      30.966 -29.848  21.129  1.00  7.30           O  
ATOM   4122  OE2 GLU   270      32.042 -31.573  21.779  1.00  7.30           O  
ATOM   4123  H   GLU   270      26.534 -30.234  19.852  1.00  5.23           H  
ATOM   4124  HA  GLU   270      29.323 -30.490  19.317  1.00  5.84           H  
ATOM   4125 1HB  GLU   270      28.447 -30.046  21.561  1.00  8.77           H  
ATOM   4126 2HB  GLU   270      27.617 -31.595  21.579  1.00  8.77           H  
ATOM   4127 1HG  GLU   270      29.578 -31.765  22.891  1.00  8.77           H  
ATOM   4128 2HG  GLU   270      29.794 -32.728  21.444  1.00  8.77           H  
ATOM   4129  N   ARG   271      27.572 -33.271  19.235  1.00  4.49           N  
ATOM   4130  CA  ARG   271      27.610 -34.642  18.770  1.00  5.62           C  
ATOM   4131  C   ARG   271      27.840 -34.707  17.266  1.00  4.43           C  
ATOM   4132  O   ARG   271      28.578 -35.572  16.796  1.00  5.69           O  
ATOM   4133  CB  ARG   271      26.331 -35.362  19.110  1.00  8.43           C  
ATOM   4134  CG  ARG   271      26.339 -36.820  18.731  1.00  8.43           C  
ATOM   4135  CD  ARG   271      27.245 -37.621  19.597  1.00  8.43           C  
ATOM   4136  NE  ARG   271      26.717 -37.762  20.946  1.00  8.43           N  
ATOM   4137  CZ  ARG   271      27.346 -38.395  21.956  1.00  8.43           C  
ATOM   4138  NH1 ARG   271      28.527 -38.938  21.760  1.00  8.43           N  
ATOM   4139  NH2 ARG   271      26.772 -38.476  23.143  1.00  8.43           N  
ATOM   4140  H   ARG   271      26.717 -32.910  19.635  1.00  5.39           H  
ATOM   4141  HA  ARG   271      28.434 -35.151  19.269  1.00  6.74           H  
ATOM   4142 1HB  ARG   271      26.160 -35.309  20.181  1.00 10.12           H  
ATOM   4143 2HB  ARG   271      25.489 -34.883  18.611  1.00 10.12           H  
ATOM   4144 1HG  ARG   271      25.342 -37.222  18.824  1.00 10.12           H  
ATOM   4145 2HG  ARG   271      26.670 -36.913  17.700  1.00 10.12           H  
ATOM   4146 1HD  ARG   271      27.375 -38.618  19.181  1.00 10.12           H  
ATOM   4147 2HD  ARG   271      28.214 -37.127  19.660  1.00 10.12           H  
ATOM   4148  HE  ARG   271      25.809 -37.360  21.140  1.00 10.12           H  
ATOM   4149 1HH1 ARG   271      28.966 -38.880  20.852  1.00 10.12           H  
ATOM   4150 2HH1 ARG   271      28.993 -39.418  22.517  1.00 10.12           H  
ATOM   4151 1HH2 ARG   271      25.861 -38.061  23.295  1.00 10.12           H  
ATOM   4152 2HH2 ARG   271      27.239 -38.952  23.900  1.00 10.12           H  
ATOM   4153  N   GLY   272      27.219 -33.787  16.520  1.00  3.21           N  
ATOM   4154  CA  GLY   272      27.375 -33.729  15.072  1.00  2.80           C  
ATOM   4155  C   GLY   272      28.836 -33.569  14.684  1.00  2.57           C  
ATOM   4156  O   GLY   272      29.327 -34.281  13.804  1.00  2.96           O  
ATOM   4157  H   GLY   272      26.607 -33.114  16.961  1.00  3.85           H  
ATOM   4158 1HA  GLY   272      26.978 -34.639  14.628  1.00  3.36           H  
ATOM   4159 2HA  GLY   272      26.795 -32.896  14.676  1.00  3.36           H  
ATOM   4160  N   HIS   273      29.540 -32.668  15.371  1.00  3.82           N  
ATOM   4161  CA  HIS   273      30.951 -32.463  15.088  1.00  5.06           C  
ATOM   4162  C   HIS   273      31.780 -33.656  15.535  1.00  5.65           C  
ATOM   4163  O   HIS   273      32.776 -33.994  14.889  1.00  6.92           O  
ATOM   4164  CB  HIS   273      31.470 -31.193  15.766  1.00  7.59           C  
ATOM   4165  CG  HIS   273      30.984 -29.930  15.130  1.00  7.59           C  
ATOM   4166  ND1 HIS   273      31.350 -29.554  13.856  1.00  7.59           N  
ATOM   4167  CD2 HIS   273      30.173 -28.953  15.592  1.00  7.59           C  
ATOM   4168  CE1 HIS   273      30.775 -28.401  13.560  1.00  7.59           C  
ATOM   4169  NE2 HIS   273      30.057 -28.016  14.597  1.00  7.59           N  
ATOM   4170  H   HIS   273      29.082 -32.098  16.076  1.00  4.58           H  
ATOM   4171  HA  HIS   273      31.091 -32.349  14.013  1.00  6.07           H  
ATOM   4172 1HB  HIS   273      31.161 -31.188  16.813  1.00  9.11           H  
ATOM   4173 2HB  HIS   273      32.560 -31.187  15.747  1.00  9.11           H  
ATOM   4174  HD1 HIS   273      31.873 -30.104  13.206  1.00  9.11           H  
ATOM   4175  HD2 HIS   273      29.653 -28.814  16.538  1.00  9.11           H  
ATOM   4176  HE1 HIS   273      30.939 -27.934  12.589  1.00  9.11           H  
ATOM   4177  N   ARG   274      31.346 -34.323  16.610  1.00  6.77           N  
ATOM   4178  CA  ARG   274      32.049 -35.503  17.076  1.00  9.39           C  
ATOM   4179  C   ARG   274      31.950 -36.630  16.068  1.00  7.88           C  
ATOM   4180  O   ARG   274      32.922 -37.354  15.889  1.00  9.66           O  
ATOM   4181  CB  ARG   274      31.526 -35.965  18.426  1.00 14.09           C  
ATOM   4182  CG  ARG   274      31.906 -35.045  19.571  1.00 14.09           C  
ATOM   4183  CD  ARG   274      31.368 -35.497  20.874  1.00 14.09           C  
ATOM   4184  NE  ARG   274      31.674 -34.534  21.915  1.00 14.09           N  
ATOM   4185  CZ  ARG   274      31.520 -34.725  23.234  1.00 14.09           C  
ATOM   4186  NH1 ARG   274      31.093 -35.875  23.709  1.00 14.09           N  
ATOM   4187  NH2 ARG   274      31.812 -33.720  24.036  1.00 14.09           N  
ATOM   4188  H   ARG   274      30.542 -33.991  17.129  1.00  8.12           H  
ATOM   4189  HA  ARG   274      33.101 -35.247  17.198  1.00 11.27           H  
ATOM   4190 1HB  ARG   274      30.441 -36.034  18.400  1.00 16.90           H  
ATOM   4191 2HB  ARG   274      31.916 -36.957  18.652  1.00 16.90           H  
ATOM   4192 1HG  ARG   274      32.993 -35.026  19.655  1.00 16.90           H  
ATOM   4193 2HG  ARG   274      31.554 -34.037  19.378  1.00 16.90           H  
ATOM   4194 1HD  ARG   274      30.286 -35.602  20.811  1.00 16.90           H  
ATOM   4195 2HD  ARG   274      31.815 -36.452  21.148  1.00 16.90           H  
ATOM   4196  HE  ARG   274      31.993 -33.613  21.630  1.00 16.90           H  
ATOM   4197 1HH1 ARG   274      30.876 -36.631  23.077  1.00 16.90           H  
ATOM   4198 2HH1 ARG   274      30.984 -36.001  24.705  1.00 16.90           H  
ATOM   4199 1HH2 ARG   274      32.124 -32.849  23.617  1.00 16.90           H  
ATOM   4200 2HH2 ARG   274      31.714 -33.814  25.036  1.00 16.90           H  
ATOM   4201  N   PHE   275      30.811 -36.765  15.383  1.00  6.89           N  
ATOM   4202  CA  PHE   275      30.696 -37.779  14.336  1.00 10.20           C  
ATOM   4203  C   PHE   275      31.526 -37.482  13.123  1.00  8.30           C  
ATOM   4204  O   PHE   275      32.144 -38.382  12.565  1.00 10.85           O  
ATOM   4205  CB  PHE   275      29.261 -37.989  13.894  1.00 15.30           C  
ATOM   4206  CG  PHE   275      28.560 -39.023  14.690  1.00 15.30           C  
ATOM   4207  CD1 PHE   275      27.811 -38.702  15.794  1.00 15.30           C  
ATOM   4208  CD2 PHE   275      28.657 -40.348  14.306  1.00 15.30           C  
ATOM   4209  CE1 PHE   275      27.170 -39.689  16.503  1.00 15.30           C  
ATOM   4210  CE2 PHE   275      28.013 -41.331  15.011  1.00 15.30           C  
ATOM   4211  CZ  PHE   275      27.269 -40.991  16.103  1.00 15.30           C  
ATOM   4212  H   PHE   275      30.021 -36.169  15.597  1.00  8.27           H  
ATOM   4213  HA  PHE   275      31.050 -38.723  14.752  1.00 12.24           H  
ATOM   4214 1HB  PHE   275      28.708 -37.054  13.986  1.00 18.36           H  
ATOM   4215 2HB  PHE   275      29.237 -38.287  12.847  1.00 18.36           H  
ATOM   4216  HD1 PHE   275      27.730 -37.662  16.095  1.00 18.36           H  
ATOM   4217  HD2 PHE   275      29.252 -40.607  13.429  1.00 18.36           H  
ATOM   4218  HE1 PHE   275      26.574 -39.437  17.376  1.00 18.36           H  
ATOM   4219  HE2 PHE   275      28.089 -42.372  14.707  1.00 18.36           H  
ATOM   4220  HZ  PHE   275      26.758 -41.761  16.650  1.00 18.36           H  
ATOM   4221  N   VAL   276      31.593 -36.223  12.726  1.00  6.09           N  
ATOM   4222  CA  VAL   276      32.412 -35.886  11.577  1.00  6.67           C  
ATOM   4223  C   VAL   276      33.869 -36.247  11.864  1.00  7.37           C  
ATOM   4224  O   VAL   276      34.532 -36.892  11.045  1.00 10.95           O  
ATOM   4225  CB  VAL   276      32.247 -34.395  11.248  1.00 10.00           C  
ATOM   4226  CG1 VAL   276      33.243 -33.954  10.189  1.00 10.00           C  
ATOM   4227  CG2 VAL   276      30.822 -34.175  10.766  1.00 10.00           C  
ATOM   4228  H   VAL   276      31.052 -35.504  13.197  1.00  7.31           H  
ATOM   4229  HA  VAL   276      32.069 -36.469  10.723  1.00  8.00           H  
ATOM   4230  HB  VAL   276      32.429 -33.806  12.146  1.00 12.01           H  
ATOM   4231 1HG1 VAL   276      33.105 -32.894   9.976  1.00 12.01           H  
ATOM   4232 2HG1 VAL   276      34.258 -34.121  10.550  1.00 12.01           H  
ATOM   4233 3HG1 VAL   276      33.077 -34.528   9.283  1.00 12.01           H  
ATOM   4234 1HG2 VAL   276      30.662 -33.126  10.548  1.00 12.01           H  
ATOM   4235 2HG2 VAL   276      30.650 -34.765   9.865  1.00 12.01           H  
ATOM   4236 3HG2 VAL   276      30.125 -34.489  11.539  1.00 12.01           H  
ATOM   4237  N   SER   277      34.349 -35.860  13.043  1.00  6.45           N  
ATOM   4238  CA  SER   277      35.713 -36.166  13.438  1.00  9.17           C  
ATOM   4239  C   SER   277      35.933 -37.658  13.688  1.00  8.07           C  
ATOM   4240  O   SER   277      36.954 -38.201  13.272  1.00  9.74           O  
ATOM   4241  CB  SER   277      36.074 -35.392  14.693  1.00 13.75           C  
ATOM   4242  OG  SER   277      36.102 -34.012  14.446  1.00 13.75           O  
ATOM   4243  H   SER   277      33.763 -35.327  13.676  1.00  7.74           H  
ATOM   4244  HA  SER   277      36.378 -35.855  12.633  1.00 11.00           H  
ATOM   4245 1HB  SER   277      35.349 -35.608  15.477  1.00 16.51           H  
ATOM   4246 2HB  SER   277      37.049 -35.718  15.050  1.00 16.51           H  
ATOM   4247  HG  SER   277      35.189 -33.757  14.286  1.00 16.51           H  
ATOM   4248  N   SER   278      34.976 -38.314  14.353  1.00  7.50           N  
ATOM   4249  CA  SER   278      35.090 -39.728  14.702  1.00  9.87           C  
ATOM   4250  C   SER   278      35.113 -40.631  13.498  1.00  9.43           C  
ATOM   4251  O   SER   278      35.892 -41.571  13.459  1.00 11.58           O  
ATOM   4252  CB  SER   278      33.941 -40.159  15.595  1.00 14.80           C  
ATOM   4253  OG  SER   278      33.997 -39.515  16.838  1.00 14.80           O  
ATOM   4254  H   SER   278      34.155 -37.821  14.660  1.00  9.00           H  
ATOM   4255  HA  SER   278      36.023 -39.868  15.249  1.00 11.84           H  
ATOM   4256 1HB  SER   278      32.994 -39.934  15.107  1.00 17.77           H  
ATOM   4257 2HB  SER   278      33.985 -41.237  15.742  1.00 17.77           H  
ATOM   4258  HG  SER   278      33.799 -38.590  16.660  1.00 17.77           H  
ATOM   4259  N   MET   279      34.282 -40.352  12.507  1.00  8.78           N  
ATOM   4260  CA  MET   279      34.248 -41.166  11.302  1.00 12.15           C  
ATOM   4261  C   MET   279      35.581 -41.072  10.571  1.00 13.23           C  
ATOM   4262  O   MET   279      36.111 -42.078  10.084  1.00 17.53           O  
ATOM   4263  CB  MET   279      33.091 -40.710  10.427  1.00 18.23           C  
ATOM   4264  CG  MET   279      31.720 -41.020  11.015  1.00 18.23           C  
ATOM   4265  SD  MET   279      30.369 -40.240  10.113  1.00 18.23           S  
ATOM   4266  CE  MET   279      30.334 -41.228   8.631  1.00 18.23           C  
ATOM   4267  H   MET   279      33.642 -39.574  12.587  1.00 10.54           H  
ATOM   4268  HA  MET   279      34.095 -42.205  11.585  1.00 14.58           H  
ATOM   4269 1HB  MET   279      33.152 -39.633  10.290  1.00 21.87           H  
ATOM   4270 2HB  MET   279      33.159 -41.177   9.444  1.00 21.87           H  
ATOM   4271 1HG  MET   279      31.561 -42.096  10.993  1.00 21.87           H  
ATOM   4272 2HG  MET   279      31.679 -40.695  12.053  1.00 21.87           H  
ATOM   4273 1HE  MET   279      29.533 -40.879   7.984  1.00 21.87           H  
ATOM   4274 2HE  MET   279      31.290 -41.142   8.113  1.00 21.87           H  
ATOM   4275 3HE  MET   279      30.154 -42.271   8.894  1.00 21.87           H  
ATOM   4276  N   ARG   280      36.144 -39.860  10.521  1.00 12.93           N  
ATOM   4277  CA  ARG   280      37.438 -39.651   9.888  1.00 17.61           C  
ATOM   4278  C   ARG   280      38.574 -40.330  10.664  1.00 18.89           C  
ATOM   4279  O   ARG   280      39.474 -40.921  10.065  1.00 25.23           O  
ATOM   4280  CB  ARG   280      37.733 -38.163   9.784  1.00 26.41           C  
ATOM   4281  CG  ARG   280      36.854 -37.391   8.812  1.00 26.41           C  
ATOM   4282  CD  ARG   280      37.116 -35.931   8.896  1.00 26.41           C  
ATOM   4283  NE  ARG   280      38.425 -35.578   8.365  1.00 26.41           N  
ATOM   4284  CZ  ARG   280      39.115 -34.471   8.696  1.00 26.41           C  
ATOM   4285  NH1 ARG   280      38.630 -33.616   9.569  1.00 26.41           N  
ATOM   4286  NH2 ARG   280      40.287 -34.257   8.130  1.00 26.41           N  
ATOM   4287  H   ARG   280      35.662 -39.052  10.908  1.00 15.52           H  
ATOM   4288  HA  ARG   280      37.402 -40.073   8.883  1.00 21.13           H  
ATOM   4289 1HB  ARG   280      37.618 -37.701  10.763  1.00 31.70           H  
ATOM   4290 2HB  ARG   280      38.768 -38.019   9.474  1.00 31.70           H  
ATOM   4291 1HG  ARG   280      37.062 -37.722   7.795  1.00 31.70           H  
ATOM   4292 2HG  ARG   280      35.805 -37.571   9.046  1.00 31.70           H  
ATOM   4293 1HD  ARG   280      36.359 -35.386   8.335  1.00 31.70           H  
ATOM   4294 2HD  ARG   280      37.080 -35.622   9.939  1.00 31.70           H  
ATOM   4295  HE  ARG   280      38.851 -36.191   7.677  1.00 31.70           H  
ATOM   4296 1HH1 ARG   280      37.732 -33.787   9.998  1.00 31.70           H  
ATOM   4297 2HH1 ARG   280      39.157 -32.789   9.811  1.00 31.70           H  
ATOM   4298 1HH2 ARG   280      40.635 -34.930   7.457  1.00 31.70           H  
ATOM   4299 2HH2 ARG   280      40.824 -33.436   8.362  1.00 31.70           H  
ATOM   4300  N   ARG   281      38.522 -40.254  11.996  1.00 17.01           N  
ATOM   4301  CA  ARG   281      39.547 -40.853  12.848  1.00 23.13           C  
ATOM   4302  C   ARG   281      39.443 -42.370  12.930  1.00 22.69           C  
ATOM   4303  O   ARG   281      40.459 -43.065  12.976  1.00 28.28           O  
ATOM   4304  CB  ARG   281      39.460 -40.280  14.252  1.00 34.70           C  
ATOM   4305  CG  ARG   281      39.891 -38.829  14.386  1.00 34.70           C  
ATOM   4306  CD  ARG   281      39.681 -38.329  15.767  1.00 34.70           C  
ATOM   4307  NE  ARG   281      40.074 -36.937  15.907  1.00 34.70           N  
ATOM   4308  CZ  ARG   281      39.912 -36.207  17.028  1.00 34.70           C  
ATOM   4309  NH1 ARG   281      39.370 -36.752  18.095  1.00 34.70           N  
ATOM   4310  NH2 ARG   281      40.300 -34.944  17.056  1.00 34.70           N  
ATOM   4311  H   ARG   281      37.770 -39.744  12.438  1.00 20.41           H  
ATOM   4312  HA  ARG   281      40.523 -40.599  12.433  1.00 27.76           H  
ATOM   4313 1HB  ARG   281      38.434 -40.353  14.611  1.00 41.63           H  
ATOM   4314 2HB  ARG   281      40.083 -40.870  14.924  1.00 41.63           H  
ATOM   4315 1HG  ARG   281      40.953 -38.748  14.154  1.00 41.63           H  
ATOM   4316 2HG  ARG   281      39.324 -38.205  13.697  1.00 41.63           H  
ATOM   4317 1HD  ARG   281      38.626 -38.413  16.027  1.00 41.63           H  
ATOM   4318 2HD  ARG   281      40.274 -38.922  16.462  1.00 41.63           H  
ATOM   4319  HE  ARG   281      40.495 -36.484  15.107  1.00 41.63           H  
ATOM   4320 1HH1 ARG   281      39.075 -37.718  18.074  1.00 41.63           H  
ATOM   4321 2HH1 ARG   281      39.250 -36.206  18.935  1.00 41.63           H  
ATOM   4322 1HH2 ARG   281      40.716 -34.525  16.236  1.00 41.63           H  
ATOM   4323 2HH2 ARG   281      40.179 -34.398  17.896  1.00 41.63           H  
ATOM   4324  N   CYS   282      38.216 -42.881  12.942  1.00 22.44           N  
ATOM   4325  CA  CYS   282      37.974 -44.312  13.004  1.00 35.83           C  
ATOM   4326  C   CYS   282      38.337 -44.975  11.692  1.00 40.61           C  
ATOM   4327  O   CYS   282      38.924 -46.057  11.680  1.00 61.99           O  
ATOM   4328  CB  CYS   282      36.508 -44.601  13.342  1.00 53.74           C  
ATOM   4329  SG  CYS   282      36.043 -44.192  15.043  1.00 53.74           S  
ATOM   4330  H   CYS   282      37.422 -42.267  12.923  1.00 26.93           H  
ATOM   4331  HA  CYS   282      38.598 -44.735  13.791  1.00 43.00           H  
ATOM   4332 1HB  CYS   282      35.863 -44.033  12.672  1.00 64.49           H  
ATOM   4333 2HB  CYS   282      36.292 -45.650  13.185  1.00 64.49           H  
ATOM   4334  HG  CYS   282      36.926 -44.998  15.625  1.00 64.49           H  
ATOM   4335  N   GLY   283      38.014 -44.319  10.584  1.00 39.52           N  
ATOM   4336  CA  GLY   283      38.342 -44.874   9.288  1.00 66.43           C  
ATOM   4337  C   GLY   283      37.134 -45.501   8.617  1.00108.57           C  
ATOM   4338  O   GLY   283      37.274 -46.491   7.899  1.00160.17           O  
ATOM   4339  H   GLY   283      37.523 -43.436  10.624  1.00 47.42           H  
ATOM   4340 1HA  GLY   283      38.743 -44.085   8.651  1.00 79.72           H  
ATOM   4341 2HA  GLY   283      39.127 -45.620   9.399  1.00 79.72           H  
ATOM   4342  N   TRP   284      35.944 -44.936   8.855  1.00114.30           N  
ATOM   4343  CA  TRP   284      34.737 -45.431   8.194  1.00187.44           C  
ATOM   4344  C   TRP   284      34.889 -45.205   6.693  1.00249.79           C  
ATOM   4345  O   TRP   284      34.527 -46.051   5.877  1.00379.45           O  
ATOM   4346  CB  TRP   284      33.469 -44.759   8.728  1.00281.16           C  
ATOM   4347  CG  TRP   284      32.212 -45.314   8.108  1.00281.16           C  
ATOM   4348  CD1 TRP   284      31.612 -46.494   8.434  1.00281.16           C  
ATOM   4349  CD2 TRP   284      31.377 -44.718   7.080  1.00281.16           C  
ATOM   4350  NE1 TRP   284      30.478 -46.676   7.683  1.00281.16           N  
ATOM   4351  CE2 TRP   284      30.314 -45.599   6.854  1.00281.16           C  
ATOM   4352  CE3 TRP   284      31.438 -43.526   6.354  1.00281.16           C  
ATOM   4353  CZ2 TRP   284      29.318 -45.329   5.927  1.00281.16           C  
ATOM   4354  CZ3 TRP   284      30.437 -43.252   5.430  1.00281.16           C  
ATOM   4355  CH2 TRP   284      29.404 -44.130   5.220  1.00281.16           C  
ATOM   4356  H   TRP   284      35.883 -44.125   9.462  1.00137.16           H  
ATOM   4357  HA  TRP   284      34.651 -46.502   8.373  1.00224.93           H  
ATOM   4358 1HB  TRP   284      33.413 -44.896   9.808  1.00337.39           H  
ATOM   4359 2HB  TRP   284      33.510 -43.688   8.533  1.00337.39           H  
ATOM   4360  HD1 TRP   284      31.981 -47.194   9.181  1.00337.39           H  
ATOM   4361  HE1 TRP   284      29.860 -47.473   7.737  1.00337.39           H  
ATOM   4362  HE3 TRP   284      32.251 -42.823   6.518  1.00337.39           H  
ATOM   4363  HZ2 TRP   284      28.490 -46.015   5.751  1.00337.39           H  
ATOM   4364  HZ3 TRP   284      30.492 -42.317   4.874  1.00337.39           H  
ATOM   4365  HH2 TRP   284      28.636 -43.883   4.487  1.00337.39           H  
ATOM   4366  N   VAL   285      35.438 -44.045   6.346  1.00246.36           N  
ATOM   4367  CA  VAL   285      35.726 -43.690   4.970  1.00340.23           C  
ATOM   4368  C   VAL   285      37.045 -42.924   4.908  1.00293.43           C  
ATOM   4369  O   VAL   285      37.333 -42.101   5.777  1.00235.06           O  
ATOM   4370  CB  VAL   285      34.588 -42.846   4.387  1.00510.35           C  
ATOM   4371  CG1 VAL   285      34.416 -41.580   5.197  1.00510.35           C  
ATOM   4372  CG2 VAL   285      34.903 -42.491   2.953  1.00510.35           C  
ATOM   4373  H   VAL   285      35.686 -43.388   7.071  1.00295.63           H  
ATOM   4374  HA  VAL   285      35.821 -44.604   4.383  1.00408.28           H  
ATOM   4375  HB  VAL   285      33.659 -43.412   4.437  1.00612.41           H  
ATOM   4376 1HG1 VAL   285      33.599 -40.997   4.774  1.00612.41           H  
ATOM   4377 2HG1 VAL   285      34.187 -41.834   6.231  1.00612.41           H  
ATOM   4378 3HG1 VAL   285      35.336 -40.998   5.161  1.00612.41           H  
ATOM   4379 1HG2 VAL   285      34.098 -41.897   2.540  1.00612.41           H  
ATOM   4380 2HG2 VAL   285      35.812 -41.913   2.925  1.00612.41           H  
ATOM   4381 3HG2 VAL   285      35.024 -43.400   2.364  1.00612.41           H  
ATOM   4382  N   ASP   286      37.846 -43.209   3.885  1.00396.24           N  
ATOM   4383  CA  ASP   286      39.151 -42.572   3.715  1.00400.00           C  
ATOM   4384  C   ASP   286      39.037 -41.090   3.360  1.00285.53           C  
ATOM   4385  O   ASP   286      39.842 -40.273   3.808  1.00326.87           O  
ATOM   4386  CB  ASP   286      39.950 -43.304   2.649  1.00600.00           C  
ATOM   4387  CG  ASP   286      40.417 -44.677   3.110  1.00600.00           C  
ATOM   4388  OD1 ASP   286      40.383 -44.927   4.292  1.00600.00           O  
ATOM   4389  OD2 ASP   286      40.801 -45.463   2.279  1.00600.00           O  
ATOM   4390  H   ASP   286      37.544 -43.894   3.206  1.00475.49           H  
ATOM   4391  HA  ASP   286      39.694 -42.652   4.658  1.00480.00           H  
ATOM   4392 1HB  ASP   286      39.348 -43.418   1.747  1.00720.00           H  
ATOM   4393 2HB  ASP   286      40.824 -42.709   2.393  1.00720.00           H  
ATOM   4394  N   ASP   287      38.027 -40.755   2.567  1.00205.98           N  
ATOM   4395  CA  ASP   287      37.744 -39.384   2.177  1.00149.51           C  
ATOM   4396  C   ASP   287      37.395 -38.536   3.393  1.00 70.04           C  
ATOM   4397  O   ASP   287      36.646 -38.970   4.269  1.00138.03           O  
ATOM   4398  CB  ASP   287      36.582 -39.332   1.174  1.00224.26           C  
ATOM   4399  CG  ASP   287      36.406 -37.961   0.538  1.00224.26           C  
ATOM   4400  OD1 ASP   287      37.252 -37.564  -0.224  1.00224.26           O  
ATOM   4401  OD2 ASP   287      35.413 -37.331   0.794  1.00224.26           O  
ATOM   4402  H   ASP   287      37.431 -41.485   2.213  1.00247.18           H  
ATOM   4403  HA  ASP   287      38.635 -38.965   1.708  1.00179.41           H  
ATOM   4404 1HB  ASP   287      36.714 -40.074   0.393  1.00269.12           H  
ATOM   4405 2HB  ASP   287      35.657 -39.583   1.694  1.00269.12           H  
ATOM   4406  N   ASN   288      37.914 -37.313   3.428  1.00 37.24           N  
ATOM   4407  CA  ASN   288      37.627 -36.395   4.523  1.00 64.41           C  
ATOM   4408  C   ASN   288      36.204 -35.883   4.410  1.00 35.31           C  
ATOM   4409  O   ASN   288      35.675 -35.720   3.312  1.00 56.35           O  
ATOM   4410  CB  ASN   288      38.622 -35.253   4.539  1.00 96.61           C  
ATOM   4411  CG  ASN   288      39.999 -35.687   4.963  1.00 96.61           C  
ATOM   4412  OD1 ASN   288      40.183 -36.232   6.060  1.00 96.61           O  
ATOM   4413  ND2 ASN   288      40.971 -35.454   4.119  1.00 96.61           N  
ATOM   4414  H   ASN   288      38.520 -37.014   2.676  1.00 44.69           H  
ATOM   4415  HA  ASN   288      37.703 -36.941   5.465  1.00 77.29           H  
ATOM   4416 1HB  ASN   288      38.686 -34.815   3.542  1.00115.94           H  
ATOM   4417 2HB  ASN   288      38.273 -34.473   5.216  1.00115.94           H  
ATOM   4418 1HD2 ASN   288      41.908 -35.722   4.347  1.00115.94           H  
ATOM   4419 2HD2 ASN   288      40.780 -35.009   3.245  1.00115.94           H  
ATOM   4420  N   LEU   289      35.581 -35.645   5.551  1.00 17.90           N  
ATOM   4421  CA  LEU   289      34.185 -35.253   5.575  1.00  8.93           C  
ATOM   4422  C   LEU   289      34.021 -33.742   5.639  1.00  7.00           C  
ATOM   4423  O   LEU   289      34.933 -33.028   6.060  1.00 10.14           O  
ATOM   4424  CB  LEU   289      33.500 -35.894   6.777  1.00 13.39           C  
ATOM   4425  CG  LEU   289      33.631 -37.415   6.862  1.00 13.39           C  
ATOM   4426  CD1 LEU   289      32.869 -37.912   8.075  1.00 13.39           C  
ATOM   4427  CD2 LEU   289      33.144 -38.045   5.586  1.00 13.39           C  
ATOM   4428  H   LEU   289      36.077 -35.770   6.419  1.00 21.48           H  
ATOM   4429  HA  LEU   289      33.709 -35.611   4.664  1.00 10.72           H  
ATOM   4430 1HB  LEU   289      33.937 -35.479   7.680  1.00 16.07           H  
ATOM   4431 2HB  LEU   289      32.438 -35.646   6.757  1.00 16.07           H  
ATOM   4432  HG  LEU   289      34.678 -37.680   7.001  1.00 16.07           H  
ATOM   4433 1HD1 LEU   289      32.977 -38.993   8.147  1.00 16.07           H  
ATOM   4434 2HD1 LEU   289      33.268 -37.445   8.973  1.00 16.07           H  
ATOM   4435 3HD1 LEU   289      31.814 -37.659   7.971  1.00 16.07           H  
ATOM   4436 1HD2 LEU   289      33.244 -39.123   5.655  1.00 16.07           H  
ATOM   4437 2HD2 LEU   289      32.107 -37.787   5.444  1.00 16.07           H  
ATOM   4438 3HD2 LEU   289      33.731 -37.674   4.745  1.00 16.07           H  
ATOM   4439  N   THR   290      32.858 -33.260   5.209  1.00  5.84           N  
ATOM   4440  CA  THR   290      32.562 -31.833   5.228  1.00  6.57           C  
ATOM   4441  C   THR   290      31.468 -31.527   6.221  1.00  4.49           C  
ATOM   4442  O   THR   290      30.422 -32.177   6.222  1.00  4.26           O  
ATOM   4443  CB  THR   290      32.140 -31.304   3.838  1.00  9.86           C  
ATOM   4444  OG1 THR   290      33.215 -31.476   2.907  1.00  9.86           O  
ATOM   4445  CG2 THR   290      31.768 -29.829   3.913  1.00  9.86           C  
ATOM   4446  H   THR   290      32.141 -33.902   4.888  1.00  7.01           H  
ATOM   4447  HA  THR   290      33.458 -31.297   5.541  1.00  7.88           H  
ATOM   4448  HB  THR   290      31.277 -31.870   3.486  1.00 11.83           H  
ATOM   4449  HG1 THR   290      34.003 -31.053   3.263  1.00 11.83           H  
ATOM   4450 1HG2 THR   290      31.470 -29.480   2.925  1.00 11.83           H  
ATOM   4451 2HG2 THR   290      30.939 -29.695   4.608  1.00 11.83           H  
ATOM   4452 3HG2 THR   290      32.626 -29.254   4.256  1.00 11.83           H  
ATOM   4453  N   VAL   291      31.706 -30.530   7.057  1.00  4.78           N  
ATOM   4454  CA  VAL   291      30.713 -30.136   8.028  1.00  4.27           C  
ATOM   4455  C   VAL   291      30.509 -28.639   7.959  1.00  4.97           C  
ATOM   4456  O   VAL   291      31.465 -27.872   7.831  1.00  8.55           O  
ATOM   4457  CB  VAL   291      31.146 -30.549   9.444  1.00  6.40           C  
ATOM   4458  CG1 VAL   291      32.434 -29.840   9.832  1.00  6.40           C  
ATOM   4459  CG2 VAL   291      30.035 -30.252  10.441  1.00  6.40           C  
ATOM   4460  H   VAL   291      32.587 -30.038   7.014  1.00  5.74           H  
ATOM   4461  HA  VAL   291      29.778 -30.632   7.789  1.00  5.12           H  
ATOM   4462  HB  VAL   291      31.359 -31.613   9.437  1.00  7.69           H  
ATOM   4463 1HG1 VAL   291      32.744 -30.166  10.825  1.00  7.69           H  
ATOM   4464 2HG1 VAL   291      33.216 -30.082   9.112  1.00  7.69           H  
ATOM   4465 3HG1 VAL   291      32.268 -28.763   9.840  1.00  7.69           H  
ATOM   4466 1HG2 VAL   291      30.345 -30.574  11.434  1.00  7.69           H  
ATOM   4467 2HG2 VAL   291      29.828 -29.182  10.457  1.00  7.69           H  
ATOM   4468 3HG2 VAL   291      29.134 -30.793  10.153  1.00  7.69           H  
ATOM   4469  N   VAL   292      29.255 -28.233   8.042  1.00  3.42           N  
ATOM   4470  CA  VAL   292      28.897 -26.832   7.972  1.00  5.06           C  
ATOM   4471  C   VAL   292      28.399 -26.350   9.311  1.00  4.08           C  
ATOM   4472  O   VAL   292      27.338 -26.770   9.754  1.00  4.28           O  
ATOM   4473  CB  VAL   292      27.788 -26.622   6.919  1.00  7.59           C  
ATOM   4474  CG1 VAL   292      27.397 -25.153   6.859  1.00  7.59           C  
ATOM   4475  CG2 VAL   292      28.265 -27.118   5.562  1.00  7.59           C  
ATOM   4476  H   VAL   292      28.528 -28.928   8.150  1.00  4.10           H  
ATOM   4477  HA  VAL   292      29.777 -26.255   7.689  1.00  6.07           H  
ATOM   4478  HB  VAL   292      26.903 -27.183   7.218  1.00  9.11           H  
ATOM   4479 1HG1 VAL   292      26.601 -25.019   6.126  1.00  9.11           H  
ATOM   4480 2HG1 VAL   292      27.046 -24.829   7.838  1.00  9.11           H  
ATOM   4481 3HG1 VAL   292      28.261 -24.558   6.567  1.00  9.11           H  
ATOM   4482 1HG2 VAL   292      27.473 -26.980   4.827  1.00  9.11           H  
ATOM   4483 2HG2 VAL   292      29.146 -26.553   5.257  1.00  9.11           H  
ATOM   4484 3HG2 VAL   292      28.517 -28.176   5.629  1.00  9.11           H  
ATOM   4485  N   GLU   293      29.137 -25.460   9.967  1.00  4.94           N  
ATOM   4486  CA  GLU   293      28.641 -24.959  11.241  1.00  4.92           C  
ATOM   4487  C   GLU   293      27.979 -23.611  11.005  1.00  5.39           C  
ATOM   4488  O   GLU   293      28.631 -22.644  10.606  1.00 10.02           O  
ATOM   4489  CB  GLU   293      29.750 -24.853  12.282  1.00  7.38           C  
ATOM   4490  CG  GLU   293      29.255 -24.440  13.664  1.00  7.38           C  
ATOM   4491  CD  GLU   293      30.350 -24.415  14.693  1.00  7.38           C  
ATOM   4492  OE1 GLU   293      31.496 -24.390  14.315  1.00  7.38           O  
ATOM   4493  OE2 GLU   293      30.044 -24.458  15.864  1.00  7.38           O  
ATOM   4494  H   GLU   293      30.015 -25.133   9.587  1.00  5.93           H  
ATOM   4495  HA  GLU   293      27.891 -25.647  11.621  1.00  5.90           H  
ATOM   4496 1HB  GLU   293      30.257 -25.811  12.375  1.00  8.86           H  
ATOM   4497 2HB  GLU   293      30.489 -24.120  11.956  1.00  8.86           H  
ATOM   4498 1HG  GLU   293      28.813 -23.446  13.597  1.00  8.86           H  
ATOM   4499 2HG  GLU   293      28.478 -25.133  13.983  1.00  8.86           H  
ATOM   4500  N   SER   294      26.676 -23.565  11.243  1.00  5.08           N  
ATOM   4501  CA  SER   294      25.876 -22.381  10.995  1.00  7.32           C  
ATOM   4502  C   SER   294      25.701 -21.463  12.185  1.00  3.85           C  
ATOM   4503  O   SER   294      24.788 -21.649  12.995  1.00  2.46           O  
ATOM   4504  CB  SER   294      24.509 -22.767  10.533  1.00 10.98           C  
ATOM   4505  OG  SER   294      24.503 -23.381   9.277  1.00 10.98           O  
ATOM   4506  H   SER   294      26.219 -24.395  11.587  1.00  6.10           H  
ATOM   4507  HA  SER   294      26.362 -21.812  10.201  1.00  8.78           H  
ATOM   4508 1HB  SER   294      24.045 -23.425  11.262  1.00 13.18           H  
ATOM   4509 2HB  SER   294      23.915 -21.862  10.490  1.00 13.18           H  
ATOM   4510  HG  SER   294      23.577 -23.345   9.001  1.00 13.18           H  
ATOM   4511  N   GLU   295      26.563 -20.461  12.280  1.00  6.57           N  
ATOM   4512  CA  GLU   295      26.448 -19.486  13.348  1.00  7.98           C  
ATOM   4513  C   GLU   295      25.118 -18.753  13.251  1.00  6.41           C  
ATOM   4514  O   GLU   295      24.810 -18.147  12.224  1.00 21.27           O  
ATOM   4515  CB  GLU   295      27.604 -18.487  13.286  1.00 11.97           C  
ATOM   4516  CG  GLU   295      27.617 -17.456  14.405  1.00 11.97           C  
ATOM   4517  CD  GLU   295      28.785 -16.516  14.317  1.00 11.97           C  
ATOM   4518  OE1 GLU   295      29.579 -16.669  13.420  1.00 11.97           O  
ATOM   4519  OE2 GLU   295      28.885 -15.643  15.147  1.00 11.97           O  
ATOM   4520  H   GLU   295      27.300 -20.368  11.594  1.00  7.88           H  
ATOM   4521  HA  GLU   295      26.484 -20.007  14.300  1.00  9.58           H  
ATOM   4522 1HB  GLU   295      28.551 -19.026  13.320  1.00 14.36           H  
ATOM   4523 2HB  GLU   295      27.569 -17.951  12.338  1.00 14.36           H  
ATOM   4524 1HG  GLU   295      26.694 -16.877  14.363  1.00 14.36           H  
ATOM   4525 2HG  GLU   295      27.648 -17.968  15.363  1.00 14.36           H  
ATOM   4526  N   GLY   296      24.338 -18.796  14.326  1.00 11.97           N  
ATOM   4527  CA  GLY   296      23.057 -18.102  14.373  1.00 17.02           C  
ATOM   4528  C   GLY   296      21.838 -18.970  14.024  1.00 13.70           C  
ATOM   4529  O   GLY   296      20.706 -18.575  14.307  1.00 21.91           O  
ATOM   4530  H   GLY   296      24.645 -19.318  15.135  1.00 14.36           H  
ATOM   4531 1HA  GLY   296      22.923 -17.680  15.368  1.00 20.42           H  
ATOM   4532 2HA  GLY   296      23.094 -17.255  13.689  1.00 20.42           H  
ATOM   4533  N   GLU   297      22.054 -20.135  13.407  1.00  6.36           N  
ATOM   4534  CA  GLU   297      20.934 -21.002  13.032  1.00  6.29           C  
ATOM   4535  C   GLU   297      20.634 -21.998  14.144  1.00  3.71           C  
ATOM   4536  O   GLU   297      21.405 -22.106  15.098  1.00  4.13           O  
ATOM   4537  CB  GLU   297      21.217 -21.737  11.714  1.00  9.44           C  
ATOM   4538  CG  GLU   297      21.370 -20.819  10.499  1.00  9.44           C  
ATOM   4539  CD  GLU   297      21.543 -21.556   9.180  1.00  9.44           C  
ATOM   4540  OE1 GLU   297      21.795 -22.740   9.210  1.00  9.44           O  
ATOM   4541  OE2 GLU   297      21.412 -20.940   8.145  1.00  9.44           O  
ATOM   4542  H   GLU   297      22.998 -20.443  13.203  1.00  7.63           H  
ATOM   4543  HA  GLU   297      20.049 -20.380  12.889  1.00  7.55           H  
ATOM   4544 1HB  GLU   297      22.125 -22.324  11.821  1.00 11.32           H  
ATOM   4545 2HB  GLU   297      20.404 -22.431  11.503  1.00 11.32           H  
ATOM   4546 1HG  GLU   297      20.498 -20.174  10.439  1.00 11.32           H  
ATOM   4547 2HG  GLU   297      22.238 -20.181  10.660  1.00 11.32           H  
ATOM   4548  N   ASP   298      19.529 -22.740  13.996  1.00  4.45           N  
ATOM   4549  CA  ASP   298      19.085 -23.720  14.995  1.00  5.18           C  
ATOM   4550  C   ASP   298      18.388 -24.920  14.319  1.00  3.97           C  
ATOM   4551  O   ASP   298      18.202 -24.931  13.104  1.00  3.76           O  
ATOM   4552  CB  ASP   298      18.125 -23.024  15.985  1.00  7.77           C  
ATOM   4553  CG  ASP   298      18.020 -23.661  17.374  1.00  7.77           C  
ATOM   4554  OD1 ASP   298      18.338 -24.819  17.515  1.00  7.77           O  
ATOM   4555  OD2 ASP   298      17.617 -22.972  18.280  1.00  7.77           O  
ATOM   4556  H   ASP   298      18.964 -22.599  13.172  1.00  5.34           H  
ATOM   4557  HA  ASP   298      19.955 -24.085  15.540  1.00  6.22           H  
ATOM   4558 1HB  ASP   298      18.442 -21.989  16.114  1.00  9.32           H  
ATOM   4559 2HB  ASP   298      17.126 -22.999  15.549  1.00  9.32           H  
ATOM   4560  N   HIS   299      18.029 -25.926  15.109  1.00  4.33           N  
ATOM   4561  CA  HIS   299      17.373 -27.130  14.607  1.00  4.53           C  
ATOM   4562  C   HIS   299      16.074 -26.864  13.877  1.00  3.45           C  
ATOM   4563  O   HIS   299      15.118 -26.359  14.463  1.00  4.04           O  
ATOM   4564  CB  HIS   299      17.063 -28.095  15.747  1.00  6.79           C  
ATOM   4565  CG  HIS   299      16.369 -29.324  15.271  1.00  6.79           C  
ATOM   4566  ND1 HIS   299      15.017 -29.347  15.003  1.00  6.79           N  
ATOM   4567  CD2 HIS   299      16.827 -30.565  14.981  1.00  6.79           C  
ATOM   4568  CE1 HIS   299      14.670 -30.543  14.577  1.00  6.79           C  
ATOM   4569  NE2 HIS   299      15.751 -31.301  14.546  1.00  6.79           N  
ATOM   4570  H   HIS   299      18.218 -25.843  16.097  1.00  5.20           H  
ATOM   4571  HA  HIS   299      18.041 -27.640  13.914  1.00  5.44           H  
ATOM   4572 1HB  HIS   299      17.977 -28.385  16.253  1.00  8.15           H  
ATOM   4573 2HB  HIS   299      16.426 -27.599  16.477  1.00  8.15           H  
ATOM   4574  HD1 HIS   299      14.360 -28.631  15.253  1.00  8.15           H  
ATOM   4575  HD2 HIS   299      17.820 -31.014  15.025  1.00  8.15           H  
ATOM   4576  HE1 HIS   299      13.637 -30.760  14.312  1.00  8.15           H  
ATOM   4577  N   GLY   300      16.019 -27.257  12.606  1.00  2.77           N  
ATOM   4578  CA  GLY   300      14.797 -27.094  11.822  1.00  2.67           C  
ATOM   4579  C   GLY   300      14.829 -25.844  10.952  1.00  2.41           C  
ATOM   4580  O   GLY   300      13.983 -25.673  10.073  1.00  2.46           O  
ATOM   4581  H   GLY   300      16.849 -27.656  12.175  1.00  3.32           H  
ATOM   4582 1HA  GLY   300      14.649 -27.972  11.195  1.00  3.20           H  
ATOM   4583 2HA  GLY   300      13.943 -27.044  12.495  1.00  3.20           H  
ATOM   4584  N   PHE   301      15.829 -24.990  11.183  1.00  2.78           N  
ATOM   4585  CA  PHE   301      16.019 -23.735  10.466  1.00  3.49           C  
ATOM   4586  C   PHE   301      16.083 -23.979   8.962  1.00  2.85           C  
ATOM   4587  O   PHE   301      15.603 -23.169   8.167  1.00  3.63           O  
ATOM   4588  CB  PHE   301      17.317 -23.088  10.926  1.00  5.24           C  
ATOM   4589  CG  PHE   301      17.561 -21.708  10.422  1.00  5.24           C  
ATOM   4590  CD1 PHE   301      17.262 -20.613  11.218  1.00  5.24           C  
ATOM   4591  CD2 PHE   301      18.072 -21.496   9.160  1.00  5.24           C  
ATOM   4592  CE1 PHE   301      17.498 -19.331  10.767  1.00  5.24           C  
ATOM   4593  CE2 PHE   301      18.300 -20.217   8.702  1.00  5.24           C  
ATOM   4594  CZ  PHE   301      18.023 -19.135   9.509  1.00  5.24           C  
ATOM   4595  H   PHE   301      16.506 -25.194  11.908  1.00  3.34           H  
ATOM   4596  HA  PHE   301      15.184 -23.073  10.687  1.00  4.19           H  
ATOM   4597 1HB  PHE   301      17.309 -23.038  12.011  1.00  6.28           H  
ATOM   4598 2HB  PHE   301      18.161 -23.711  10.633  1.00  6.28           H  
ATOM   4599  HD1 PHE   301      16.849 -20.773  12.214  1.00  6.28           H  
ATOM   4600  HD2 PHE   301      18.302 -22.354   8.528  1.00  6.28           H  
ATOM   4601  HE1 PHE   301      17.271 -18.477  11.404  1.00  6.28           H  
ATOM   4602  HE2 PHE   301      18.710 -20.063   7.705  1.00  6.28           H  
ATOM   4603  HZ  PHE   301      18.214 -18.127   9.148  1.00  6.28           H  
ATOM   4604  N   HIS   302      16.698 -25.107   8.591  1.00  2.67           N  
ATOM   4605  CA  HIS   302      16.921 -25.516   7.213  1.00  3.66           C  
ATOM   4606  C   HIS   302      15.652 -25.712   6.363  1.00  3.75           C  
ATOM   4607  O   HIS   302      15.748 -25.829   5.141  1.00  6.64           O  
ATOM   4608  CB  HIS   302      17.710 -26.825   7.205  1.00  5.49           C  
ATOM   4609  CG  HIS   302      16.943 -28.016   7.708  1.00  5.49           C  
ATOM   4610  ND1 HIS   302      16.742 -28.278   9.054  1.00  5.49           N  
ATOM   4611  CD2 HIS   302      16.342 -29.018   7.033  1.00  5.49           C  
ATOM   4612  CE1 HIS   302      16.033 -29.387   9.171  1.00  5.49           C  
ATOM   4613  NE2 HIS   302      15.781 -29.851   7.965  1.00  5.49           N  
ATOM   4614  H   HIS   302      17.051 -25.716   9.314  1.00  3.20           H  
ATOM   4615  HA  HIS   302      17.536 -24.772   6.720  1.00  4.39           H  
ATOM   4616 1HB  HIS   302      18.041 -27.041   6.188  1.00  6.59           H  
ATOM   4617 2HB  HIS   302      18.602 -26.713   7.820  1.00  6.59           H  
ATOM   4618  HD1 HIS   302      17.382 -28.039   9.786  1.00  6.59           H  
ATOM   4619  HD2 HIS   302      16.239 -29.241   5.971  1.00  6.59           H  
ATOM   4620  HE1 HIS   302      15.760 -29.769  10.154  1.00  6.59           H  
ATOM   4621  N   LEU   303      14.471 -25.735   6.987  1.00  2.70           N  
ATOM   4622  CA  LEU   303      13.230 -25.879   6.238  1.00  4.33           C  
ATOM   4623  C   LEU   303      12.516 -24.551   6.003  1.00  9.10           C  
ATOM   4624  O   LEU   303      11.396 -24.537   5.490  1.00 15.33           O  
ATOM   4625  CB  LEU   303      12.278 -26.832   6.967  1.00  6.50           C  
ATOM   4626  CG  LEU   303      12.775 -28.271   7.116  1.00  6.50           C  
ATOM   4627  CD1 LEU   303      11.772 -29.084   7.921  1.00  6.50           C  
ATOM   4628  CD2 LEU   303      12.979 -28.877   5.732  1.00  6.50           C  
ATOM   4629  H   LEU   303      14.418 -25.654   7.996  1.00  3.24           H  
ATOM   4630  HA  LEU   303      13.469 -26.307   5.266  1.00  5.20           H  
ATOM   4631 1HB  LEU   303      12.095 -26.440   7.967  1.00  7.79           H  
ATOM   4632 2HB  LEU   303      11.332 -26.858   6.430  1.00  7.79           H  
ATOM   4633  HG  LEU   303      13.715 -28.269   7.661  1.00  7.79           H  
ATOM   4634 1HD1 LEU   303      12.140 -30.104   8.034  1.00  7.79           H  
ATOM   4635 2HD1 LEU   303      11.646 -28.634   8.906  1.00  7.79           H  
ATOM   4636 3HD1 LEU   303      10.815 -29.100   7.405  1.00  7.79           H  
ATOM   4637 1HD2 LEU   303      13.344 -29.900   5.834  1.00  7.79           H  
ATOM   4638 2HD2 LEU   303      12.033 -28.881   5.191  1.00  7.79           H  
ATOM   4639 3HD2 LEU   303      13.710 -28.285   5.181  1.00  7.79           H  
ATOM   4640  N   TYR   304      13.149 -23.433   6.361  1.00  8.98           N  
ATOM   4641  CA  TYR   304      12.501 -22.140   6.181  1.00 16.33           C  
ATOM   4642  C   TYR   304      13.176 -21.276   5.122  1.00 21.95           C  
ATOM   4643  O   TYR   304      13.306 -20.071   5.319  1.00 24.19           O  
ATOM   4644  CB  TYR   304      12.458 -21.381   7.507  1.00 24.49           C  
ATOM   4645  CG  TYR   304      11.725 -22.129   8.597  1.00 24.49           C  
ATOM   4646  CD1 TYR   304      12.415 -22.552   9.720  1.00 24.49           C  
ATOM   4647  CD2 TYR   304      10.375 -22.413   8.466  1.00 24.49           C  
ATOM   4648  CE1 TYR   304      11.760 -23.247  10.718  1.00 24.49           C  
ATOM   4649  CE2 TYR   304       9.718 -23.111   9.461  1.00 24.49           C  
ATOM   4650  CZ  TYR   304      10.406 -23.526  10.585  1.00 24.49           C  
ATOM   4651  OH  TYR   304       9.748 -24.220  11.575  1.00 24.49           O  
ATOM   4652  H   TYR   304      14.068 -23.465   6.787  1.00 10.78           H  
ATOM   4653  HA  TYR   304      11.476 -22.314   5.853  1.00 19.60           H  
ATOM   4654 1HB  TYR   304      13.475 -21.188   7.850  1.00 29.39           H  
ATOM   4655 2HB  TYR   304      11.968 -20.419   7.364  1.00 29.39           H  
ATOM   4656  HD1 TYR   304      13.476 -22.330   9.813  1.00 29.39           H  
ATOM   4657  HD2 TYR   304       9.832 -22.087   7.579  1.00 29.39           H  
ATOM   4658  HE1 TYR   304      12.306 -23.576  11.602  1.00 29.39           H  
ATOM   4659  HE2 TYR   304       8.656 -23.335   9.360  1.00 29.39           H  
ATOM   4660  HH  TYR   304       8.823 -24.314  11.338  1.00 29.39           H  
ATOM   4661  N   ALA   305      13.560 -21.884   3.992  1.00 28.40           N  
ATOM   4662  CA  ALA   305      14.235 -21.177   2.896  1.00 41.83           C  
ATOM   4663  C   ALA   305      13.427 -19.997   2.328  1.00 16.35           C  
ATOM   4664  O   ALA   305      14.038 -19.007   1.925  1.00 25.89           O  
ATOM   4665  CB  ALA   305      14.595 -22.159   1.781  1.00 62.74           C  
ATOM   4666  H   ALA   305      13.400 -22.876   3.897  1.00 34.08           H  
ATOM   4667  HA  ALA   305      15.155 -20.760   3.287  1.00 50.20           H  
ATOM   4668 1HB  ALA   305      15.143 -21.632   1.000  1.00 75.29           H  
ATOM   4669 2HB  ALA   305      15.222 -22.951   2.190  1.00 75.29           H  
ATOM   4670 3HB  ALA   305      13.701 -22.600   1.353  1.00 75.29           H  
ATOM   4671  N   PRO   306      12.078 -20.046   2.272  1.00  6.86           N  
ATOM   4672  CA  PRO   306      11.211 -18.942   1.867  1.00 15.51           C  
ATOM   4673  C   PRO   306      11.407 -17.707   2.751  1.00 19.34           C  
ATOM   4674  O   PRO   306      11.147 -16.583   2.319  1.00 39.61           O  
ATOM   4675  CB  PRO   306       9.804 -19.525   1.994  1.00 23.27           C  
ATOM   4676  CG  PRO   306       9.981 -20.979   1.723  1.00 23.27           C  
ATOM   4677  CD  PRO   306      11.321 -21.325   2.296  1.00 23.27           C  
ATOM   4678  HA  PRO   306      11.427 -18.692   0.818  1.00 18.61           H  
ATOM   4679 1HB  PRO   306       9.402 -19.322   2.997  1.00 27.92           H  
ATOM   4680 2HB  PRO   306       9.131 -19.038   1.274  1.00 27.92           H  
ATOM   4681 1HG  PRO   306       9.165 -21.550   2.191  1.00 27.92           H  
ATOM   4682 2HG  PRO   306       9.922 -21.170   0.643  1.00 27.92           H  
ATOM   4683 1HD  PRO   306      11.169 -21.675   3.325  1.00 27.92           H  
ATOM   4684 2HD  PRO   306      11.804 -22.083   1.672  1.00 27.92           H  
ATOM   4685  N   LEU   307      11.827 -17.924   3.997  1.00 14.63           N  
ATOM   4686  CA  LEU   307      12.018 -16.854   4.954  1.00 22.82           C  
ATOM   4687  C   LEU   307      13.488 -16.588   5.271  1.00 15.07           C  
ATOM   4688  O   LEU   307      13.836 -15.508   5.755  1.00 27.37           O  
ATOM   4689  CB  LEU   307      11.282 -17.216   6.244  1.00 34.23           C  
ATOM   4690  CG  LEU   307       9.773 -17.435   6.089  1.00 34.23           C  
ATOM   4691  CD1 LEU   307       9.188 -17.875   7.421  1.00 34.23           C  
ATOM   4692  CD2 LEU   307       9.126 -16.148   5.602  1.00 34.23           C  
ATOM   4693  H   LEU   307      12.044 -18.861   4.302  1.00 17.56           H  
ATOM   4694  HA  LEU   307      11.587 -15.943   4.541  1.00 27.38           H  
ATOM   4695 1HB  LEU   307      11.711 -18.133   6.646  1.00 41.08           H  
ATOM   4696 2HB  LEU   307      11.430 -16.418   6.971  1.00 41.08           H  
ATOM   4697  HG  LEU   307       9.591 -18.228   5.363  1.00 41.08           H  
ATOM   4698 1HD1 LEU   307       8.117 -18.041   7.310  1.00 41.08           H  
ATOM   4699 2HD1 LEU   307       9.668 -18.800   7.739  1.00 41.08           H  
ATOM   4700 3HD1 LEU   307       9.360 -17.101   8.168  1.00 41.08           H  
ATOM   4701 1HD2 LEU   307       8.052 -16.301   5.486  1.00 41.08           H  
ATOM   4702 2HD2 LEU   307       9.302 -15.354   6.329  1.00 41.08           H  
ATOM   4703 3HD2 LEU   307       9.557 -15.863   4.642  1.00 41.08           H  
ATOM   4704  N   ARG   308      14.349 -17.579   5.033  1.00 10.39           N  
ATOM   4705  CA  ARG   308      15.754 -17.450   5.392  1.00 11.38           C  
ATOM   4706  C   ARG   308      16.711 -17.894   4.293  1.00  8.61           C  
ATOM   4707  O   ARG   308      16.914 -19.091   4.068  1.00  7.89           O  
ATOM   4708  CB  ARG   308      16.028 -18.252   6.650  1.00 17.07           C  
ATOM   4709  CG  ARG   308      15.293 -17.754   7.890  1.00 17.07           C  
ATOM   4710  CD  ARG   308      15.822 -16.440   8.343  1.00 17.07           C  
ATOM   4711  NE  ARG   308      15.189 -15.986   9.570  1.00 17.07           N  
ATOM   4712  CZ  ARG   308      14.050 -15.267   9.636  1.00 17.07           C  
ATOM   4713  NH1 ARG   308      13.407 -14.912   8.545  1.00 17.07           N  
ATOM   4714  NH2 ARG   308      13.575 -14.912  10.817  1.00 17.07           N  
ATOM   4715  H   ARG   308      14.023 -18.447   4.637  1.00 12.47           H  
ATOM   4716  HA  ARG   308      15.952 -16.401   5.612  1.00 13.66           H  
ATOM   4717 1HB  ARG   308      15.741 -19.291   6.491  1.00 20.48           H  
ATOM   4718 2HB  ARG   308      17.095 -18.233   6.866  1.00 20.48           H  
ATOM   4719 1HG  ARG   308      14.231 -17.644   7.680  1.00 20.48           H  
ATOM   4720 2HG  ARG   308      15.418 -18.472   8.700  1.00 20.48           H  
ATOM   4721 1HD  ARG   308      16.893 -16.517   8.522  1.00 20.48           H  
ATOM   4722 2HD  ARG   308      15.641 -15.693   7.572  1.00 20.48           H  
ATOM   4723  HE  ARG   308      15.639 -16.228  10.442  1.00 20.48           H  
ATOM   4724 1HH1 ARG   308      13.753 -15.173   7.629  1.00 20.48           H  
ATOM   4725 2HH1 ARG   308      12.556 -14.373   8.618  1.00 20.48           H  
ATOM   4726 1HH2 ARG   308      14.064 -15.181  11.661  1.00 20.48           H  
ATOM   4727 2HH2 ARG   308      12.724 -14.374  10.878  1.00 20.48           H  
ATOM   4728  N   ALA   309      17.343 -16.908   3.658  1.00 10.51           N  
ATOM   4729  CA  ALA   309      18.282 -17.123   2.562  1.00 11.13           C  
ATOM   4730  C   ALA   309      19.502 -17.950   2.962  1.00  8.73           C  
ATOM   4731  O   ALA   309      20.123 -18.563   2.099  1.00  8.27           O  
ATOM   4732  CB  ALA   309      18.743 -15.785   2.010  1.00 16.70           C  
ATOM   4733  H   ALA   309      17.136 -15.956   3.927  1.00 12.61           H  
ATOM   4734  HA  ALA   309      17.755 -17.665   1.777  1.00 13.36           H  
ATOM   4735 1HB  ALA   309      19.409 -15.950   1.164  1.00 20.03           H  
ATOM   4736 2HB  ALA   309      17.876 -15.210   1.683  1.00 20.03           H  
ATOM   4737 3HB  ALA   309      19.271 -15.233   2.786  1.00 20.03           H  
ATOM   4738  N   THR   310      19.856 -17.980   4.247  1.00  8.90           N  
ATOM   4739  CA  THR   310      21.022 -18.755   4.649  1.00  9.00           C  
ATOM   4740  C   THR   310      20.690 -20.247   4.676  1.00  6.15           C  
ATOM   4741  O   THR   310      21.587 -21.083   4.560  1.00  6.81           O  
ATOM   4742  CB  THR   310      21.560 -18.303   6.023  1.00 13.50           C  
ATOM   4743  OG1 THR   310      20.583 -18.538   7.043  1.00 13.50           O  
ATOM   4744  CG2 THR   310      21.880 -16.818   5.978  1.00 13.50           C  
ATOM   4745  H   THR   310      19.332 -17.464   4.940  1.00 10.68           H  
ATOM   4746  HA  THR   310      21.810 -18.602   3.912  1.00 10.80           H  
ATOM   4747  HB  THR   310      22.466 -18.857   6.266  1.00 16.20           H  
ATOM   4748  HG1 THR   310      20.756 -19.398   7.449  1.00 16.20           H  
ATOM   4749 1HG2 THR   310      22.263 -16.500   6.948  1.00 16.20           H  
ATOM   4750 2HG2 THR   310      22.631 -16.631   5.212  1.00 16.20           H  
ATOM   4751 3HG2 THR   310      20.976 -16.257   5.744  1.00 16.20           H  
ATOM   4752  N   SER   311      19.400 -20.587   4.788  1.00  4.75           N  
ATOM   4753  CA  SER   311      19.010 -21.986   4.727  1.00  4.54           C  
ATOM   4754  C   SER   311      18.928 -22.375   3.268  1.00  3.70           C  
ATOM   4755  O   SER   311      19.207 -23.517   2.909  1.00  4.32           O  
ATOM   4756  CB  SER   311      17.690 -22.221   5.410  1.00  6.81           C  
ATOM   4757  OG  SER   311      16.661 -21.566   4.742  1.00  6.81           O  
ATOM   4758  H   SER   311      18.678 -19.885   4.874  1.00  5.70           H  
ATOM   4759  HA  SER   311      19.775 -22.594   5.212  1.00  5.45           H  
ATOM   4760 1HB  SER   311      17.482 -23.285   5.420  1.00  8.17           H  
ATOM   4761 2HB  SER   311      17.738 -21.879   6.438  1.00  8.17           H  
ATOM   4762  HG  SER   311      16.896 -20.634   4.738  1.00  8.17           H  
ATOM   4763  N   LYS   312      18.611 -21.393   2.422  1.00  3.58           N  
ATOM   4764  CA  LYS   312      18.648 -21.587   0.982  1.00  4.18           C  
ATOM   4765  C   LYS   312      20.087 -21.897   0.569  1.00  3.91           C  
ATOM   4766  O   LYS   312      20.325 -22.798  -0.234  1.00  4.15           O  
ATOM   4767  CB  LYS   312      18.116 -20.359   0.246  1.00  6.27           C  
ATOM   4768  CG  LYS   312      18.068 -20.502  -1.266  1.00  6.27           C  
ATOM   4769  CD  LYS   312      17.477 -19.260  -1.914  1.00  6.27           C  
ATOM   4770  CE  LYS   312      17.453 -19.384  -3.431  1.00  6.27           C  
ATOM   4771  NZ  LYS   312      16.890 -18.168  -4.078  1.00  6.27           N  
ATOM   4772  H   LYS   312      18.325 -20.492   2.795  1.00  4.30           H  
ATOM   4773  HA  LYS   312      18.029 -22.447   0.725  1.00  5.02           H  
ATOM   4774 1HB  LYS   312      17.107 -20.134   0.595  1.00  7.52           H  
ATOM   4775 2HB  LYS   312      18.736 -19.496   0.464  1.00  7.52           H  
ATOM   4776 1HG  LYS   312      19.077 -20.657  -1.649  1.00  7.52           H  
ATOM   4777 2HG  LYS   312      17.460 -21.367  -1.531  1.00  7.52           H  
ATOM   4778 1HD  LYS   312      16.459 -19.109  -1.553  1.00  7.52           H  
ATOM   4779 2HD  LYS   312      18.073 -18.389  -1.641  1.00  7.52           H  
ATOM   4780 1HE  LYS   312      18.469 -19.538  -3.793  1.00  7.52           H  
ATOM   4781 2HE  LYS   312      16.846 -20.245  -3.711  1.00  7.52           H  
ATOM   4782 1HZ  LYS   312      16.891 -18.288  -5.081  1.00  7.52           H  
ATOM   4783 2HZ  LYS   312      15.943 -18.022  -3.758  1.00  7.52           H  
ATOM   4784 3HZ  LYS   312      17.454 -17.365  -3.835  1.00  7.52           H  
ATOM   4785  N   LYS   313      21.041 -21.152   1.145  1.00  4.43           N  
ATOM   4786  CA  LYS   313      22.463 -21.374   0.904  1.00  5.50           C  
ATOM   4787  C   LYS   313      22.891 -22.754   1.395  1.00  4.56           C  
ATOM   4788  O   LYS   313      23.697 -23.419   0.742  1.00  5.10           O  
ATOM   4789  CB  LYS   313      23.296 -20.286   1.578  1.00  8.25           C  
ATOM   4790  CG  LYS   313      23.186 -18.918   0.918  1.00  8.25           C  
ATOM   4791  CD  LYS   313      24.009 -17.871   1.654  1.00  8.25           C  
ATOM   4792  CE  LYS   313      23.883 -16.508   0.987  1.00  8.25           C  
ATOM   4793  NZ  LYS   313      24.686 -15.466   1.685  1.00  8.25           N  
ATOM   4794  H   LYS   313      20.769 -20.396   1.759  1.00  5.32           H  
ATOM   4795  HA  LYS   313      22.642 -21.331  -0.170  1.00  6.60           H  
ATOM   4796 1HB  LYS   313      22.991 -20.182   2.619  1.00  9.90           H  
ATOM   4797 2HB  LYS   313      24.347 -20.576   1.573  1.00  9.90           H  
ATOM   4798 1HG  LYS   313      23.550 -18.988  -0.108  1.00  9.90           H  
ATOM   4799 2HG  LYS   313      22.147 -18.602   0.888  1.00  9.90           H  
ATOM   4800 1HD  LYS   313      23.666 -17.795   2.687  1.00  9.90           H  
ATOM   4801 2HD  LYS   313      25.057 -18.168   1.658  1.00  9.90           H  
ATOM   4802 1HE  LYS   313      24.224 -16.583  -0.045  1.00  9.90           H  
ATOM   4803 2HE  LYS   313      22.836 -16.206   0.989  1.00  9.90           H  
ATOM   4804 1HZ  LYS   313      24.575 -14.581   1.212  1.00  9.90           H  
ATOM   4805 2HZ  LYS   313      24.369 -15.380   2.640  1.00  9.90           H  
ATOM   4806 3HZ  LYS   313      25.661 -15.731   1.678  1.00  9.90           H  
ATOM   4807  N   LEU   314      22.337 -23.199   2.525  1.00  3.95           N  
ATOM   4808  CA  LEU   314      22.602 -24.553   2.993  1.00  4.05           C  
ATOM   4809  C   LEU   314      22.140 -25.567   1.961  1.00  3.05           C  
ATOM   4810  O   LEU   314      22.863 -26.516   1.652  1.00  3.53           O  
ATOM   4811  CB  LEU   314      21.918 -24.840   4.322  1.00  6.07           C  
ATOM   4812  CG  LEU   314      22.137 -26.268   4.816  1.00  6.07           C  
ATOM   4813  CD1 LEU   314      23.631 -26.495   4.991  1.00  6.07           C  
ATOM   4814  CD2 LEU   314      21.385 -26.477   6.117  1.00  6.07           C  
ATOM   4815  H   LEU   314      21.735 -22.594   3.071  1.00  4.74           H  
ATOM   4816  HA  LEU   314      23.677 -24.667   3.128  1.00  4.86           H  
ATOM   4817 1HB  LEU   314      22.304 -24.156   5.076  1.00  7.29           H  
ATOM   4818 2HB  LEU   314      20.847 -24.681   4.221  1.00  7.29           H  
ATOM   4819  HG  LEU   314      21.773 -26.974   4.069  1.00  7.29           H  
ATOM   4820 1HD1 LEU   314      23.807 -27.513   5.321  1.00  7.29           H  
ATOM   4821 2HD1 LEU   314      24.136 -26.336   4.038  1.00  7.29           H  
ATOM   4822 3HD1 LEU   314      24.022 -25.797   5.730  1.00  7.29           H  
ATOM   4823 1HD2 LEU   314      21.544 -27.496   6.465  1.00  7.29           H  
ATOM   4824 2HD2 LEU   314      21.750 -25.775   6.867  1.00  7.29           H  
ATOM   4825 3HD2 LEU   314      20.321 -26.311   5.951  1.00  7.29           H  
ATOM   4826  N   MET   315      20.935 -25.362   1.429  1.00  2.64           N  
ATOM   4827  CA  MET   315      20.408 -26.232   0.395  1.00  2.77           C  
ATOM   4828  C   MET   315      21.311 -26.200  -0.826  1.00  2.60           C  
ATOM   4829  O   MET   315      21.545 -27.239  -1.430  1.00  2.75           O  
ATOM   4830  CB  MET   315      18.982 -25.838   0.039  1.00  4.16           C  
ATOM   4831  CG  MET   315      17.968 -26.128   1.133  1.00  4.16           C  
ATOM   4832  SD  MET   315      16.328 -25.503   0.735  1.00  4.16           S  
ATOM   4833  CE  MET   315      15.886 -26.613  -0.595  1.00  4.16           C  
ATOM   4834  H   MET   315      20.373 -24.585   1.754  1.00  3.17           H  
ATOM   4835  HA  MET   315      20.401 -27.250   0.769  1.00  3.32           H  
ATOM   4836 1HB  MET   315      18.935 -24.775  -0.183  1.00  4.99           H  
ATOM   4837 2HB  MET   315      18.668 -26.372  -0.858  1.00  4.99           H  
ATOM   4838 1HG  MET   315      17.899 -27.204   1.284  1.00  4.99           H  
ATOM   4839 2HG  MET   315      18.294 -25.674   2.067  1.00  4.99           H  
ATOM   4840 1HE  MET   315      14.889 -26.365  -0.957  1.00  4.99           H  
ATOM   4841 2HE  MET   315      16.605 -26.511  -1.409  1.00  4.99           H  
ATOM   4842 3HE  MET   315      15.896 -27.641  -0.232  1.00  4.99           H  
ATOM   4843  N   LYS   316      21.850 -25.024  -1.164  1.00  2.97           N  
ATOM   4844  CA  LYS   316      22.807 -24.899  -2.260  1.00  4.09           C  
ATOM   4845  C   LYS   316      24.030 -25.779  -2.005  1.00  3.52           C  
ATOM   4846  O   LYS   316      24.518 -26.431  -2.923  1.00  3.54           O  
ATOM   4847  CB  LYS   316      23.225 -23.443  -2.463  1.00  6.13           C  
ATOM   4848  CG  LYS   316      24.185 -23.209  -3.623  1.00  6.13           C  
ATOM   4849  CD  LYS   316      24.427 -21.720  -3.819  1.00  6.13           C  
ATOM   4850  CE  LYS   316      25.277 -21.430  -5.050  1.00  6.13           C  
ATOM   4851  NZ  LYS   316      26.703 -21.812  -4.864  1.00  6.13           N  
ATOM   4852  H   LYS   316      21.583 -24.193  -0.655  1.00  3.56           H  
ATOM   4853  HA  LYS   316      22.331 -25.248  -3.177  1.00  4.91           H  
ATOM   4854 1HB  LYS   316      22.339 -22.832  -2.633  1.00  7.36           H  
ATOM   4855 2HB  LYS   316      23.712 -23.068  -1.568  1.00  7.36           H  
ATOM   4856 1HG  LYS   316      25.137 -23.703  -3.421  1.00  7.36           H  
ATOM   4857 2HG  LYS   316      23.765 -23.625  -4.538  1.00  7.36           H  
ATOM   4858 1HD  LYS   316      23.468 -21.211  -3.925  1.00  7.36           H  
ATOM   4859 2HD  LYS   316      24.934 -21.319  -2.941  1.00  7.36           H  
ATOM   4860 1HE  LYS   316      24.874 -21.979  -5.898  1.00  7.36           H  
ATOM   4861 2HE  LYS   316      25.228 -20.363  -5.267  1.00  7.36           H  
ATOM   4862 1HZ  LYS   316      27.218 -21.592  -5.703  1.00  7.36           H  
ATOM   4863 2HZ  LYS   316      27.093 -21.296  -4.089  1.00  7.36           H  
ATOM   4864 3HZ  LYS   316      26.797 -22.803  -4.677  1.00  7.36           H  
ATOM   4865  N   SER   317      24.520 -25.802  -0.760  1.00  3.91           N  
ATOM   4866  CA  SER   317      25.646 -26.664  -0.401  1.00  4.85           C  
ATOM   4867  C   SER   317      25.286 -28.136  -0.616  1.00  4.22           C  
ATOM   4868  O   SER   317      26.116 -28.906  -1.103  1.00  5.15           O  
ATOM   4869  CB  SER   317      26.067 -26.436   1.042  1.00  7.27           C  
ATOM   4870  OG  SER   317      26.581 -25.144   1.217  1.00  7.27           O  
ATOM   4871  H   SER   317      24.108 -25.206  -0.053  1.00  4.69           H  
ATOM   4872  HA  SER   317      26.488 -26.420  -1.049  1.00  5.82           H  
ATOM   4873 1HB  SER   317      25.222 -26.587   1.708  1.00  8.73           H  
ATOM   4874 2HB  SER   317      26.827 -27.167   1.313  1.00  8.73           H  
ATOM   4875  HG  SER   317      25.858 -24.544   1.011  1.00  8.73           H  
ATOM   4876  N   ILE   318      24.047 -28.512  -0.274  1.00  3.47           N  
ATOM   4877  CA  ILE   318      23.546 -29.873  -0.481  1.00  4.01           C  
ATOM   4878  C   ILE   318      23.527 -30.190  -1.972  1.00  3.81           C  
ATOM   4879  O   ILE   318      23.955 -31.263  -2.402  1.00  5.29           O  
ATOM   4880  CB  ILE   318      22.134 -30.051   0.100  1.00  6.01           C  
ATOM   4881  CG1 ILE   318      22.181 -29.937   1.622  1.00  6.01           C  
ATOM   4882  CG2 ILE   318      21.572 -31.404  -0.318  1.00  6.01           C  
ATOM   4883  CD1 ILE   318      20.816 -29.824   2.257  1.00  6.01           C  
ATOM   4884  H   ILE   318      23.434 -27.828   0.157  1.00  4.16           H  
ATOM   4885  HA  ILE   318      24.223 -30.575   0.010  1.00  4.81           H  
ATOM   4886  HB  ILE   318      21.481 -29.267  -0.266  1.00  7.22           H  
ATOM   4887 1HG1 ILE   318      22.691 -30.804   2.033  1.00  7.22           H  
ATOM   4888 2HG1 ILE   318      22.754 -29.049   1.890  1.00  7.22           H  
ATOM   4889 1HG2 ILE   318      20.568 -31.522   0.091  1.00  7.22           H  
ATOM   4890 2HG2 ILE   318      21.528 -31.458  -1.406  1.00  7.22           H  
ATOM   4891 3HG2 ILE   318      22.212 -32.199   0.059  1.00  7.22           H  
ATOM   4892 1HD1 ILE   318      20.931 -29.735   3.334  1.00  7.22           H  
ATOM   4893 2HD1 ILE   318      20.301 -28.946   1.878  1.00  7.22           H  
ATOM   4894 3HD1 ILE   318      20.233 -30.713   2.024  1.00  7.22           H  
ATOM   4895  N   VAL   319      23.034 -29.226  -2.752  1.00  2.82           N  
ATOM   4896  CA  VAL   319      23.010 -29.312  -4.199  1.00  3.41           C  
ATOM   4897  C   VAL   319      24.383 -29.533  -4.771  1.00  3.12           C  
ATOM   4898  O   VAL   319      24.546 -30.392  -5.631  1.00  3.45           O  
ATOM   4899  CB  VAL   319      22.411 -28.031  -4.804  1.00  5.12           C  
ATOM   4900  CG1 VAL   319      22.654 -27.997  -6.293  1.00  5.12           C  
ATOM   4901  CG2 VAL   319      20.920 -28.006  -4.536  1.00  5.12           C  
ATOM   4902  H   VAL   319      22.668 -28.393  -2.320  1.00  3.38           H  
ATOM   4903  HA  VAL   319      22.378 -30.155  -4.480  1.00  4.09           H  
ATOM   4904  HB  VAL   319      22.882 -27.159  -4.366  1.00  6.14           H  
ATOM   4905 1HG1 VAL   319      22.223 -27.090  -6.713  1.00  6.14           H  
ATOM   4906 2HG1 VAL   319      23.725 -28.015  -6.490  1.00  6.14           H  
ATOM   4907 3HG1 VAL   319      22.189 -28.862  -6.741  1.00  6.14           H  
ATOM   4908 1HG2 VAL   319      20.493 -27.098  -4.957  1.00  6.14           H  
ATOM   4909 2HG2 VAL   319      20.454 -28.877  -4.995  1.00  6.14           H  
ATOM   4910 3HG2 VAL   319      20.742 -28.024  -3.467  1.00  6.14           H  
ATOM   4911  N   GLU   320      25.365 -28.768  -4.296  1.00  3.14           N  
ATOM   4912  CA  GLU   320      26.728 -28.910  -4.769  1.00  3.65           C  
ATOM   4913  C   GLU   320      27.331 -30.235  -4.348  1.00  4.04           C  
ATOM   4914  O   GLU   320      28.058 -30.851  -5.112  1.00  4.17           O  
ATOM   4915  CB  GLU   320      27.606 -27.774  -4.264  1.00  5.47           C  
ATOM   4916  CG  GLU   320      27.297 -26.411  -4.865  1.00  5.47           C  
ATOM   4917  CD  GLU   320      28.266 -25.352  -4.420  1.00  5.47           C  
ATOM   4918  OE1 GLU   320      29.374 -25.699  -4.078  1.00  5.47           O  
ATOM   4919  OE2 GLU   320      27.912 -24.196  -4.423  1.00  5.47           O  
ATOM   4920  H   GLU   320      25.155 -28.062  -3.605  1.00  3.77           H  
ATOM   4921  HA  GLU   320      26.717 -28.877  -5.859  1.00  4.38           H  
ATOM   4922 1HB  GLU   320      27.497 -27.690  -3.182  1.00  6.57           H  
ATOM   4923 2HB  GLU   320      28.645 -28.010  -4.468  1.00  6.57           H  
ATOM   4924 1HG  GLU   320      27.333 -26.489  -5.951  1.00  6.57           H  
ATOM   4925 2HG  GLU   320      26.288 -26.117  -4.584  1.00  6.57           H  
ATOM   4926  N   PHE   321      26.994 -30.720  -3.159  1.00  5.01           N  
ATOM   4927  CA  PHE   321      27.479 -32.024  -2.719  1.00  6.53           C  
ATOM   4928  C   PHE   321      27.130 -33.088  -3.756  1.00  5.80           C  
ATOM   4929  O   PHE   321      27.974 -33.899  -4.147  1.00  7.14           O  
ATOM   4930  CB  PHE   321      26.869 -32.382  -1.368  1.00  9.79           C
[truncated: 113,088 more chars]
