# Supplementary material for: The Cer-cqu gene cluster determines three key players in a β-diketone synthase polyketide pathway synthesizing aliphatics in epicuticular waxes
Source: J Exp Bot. 2016 Mar 9;67(9):2715–30. doi: 10.1093/jxb/erw105 (PMC4861019; doi:10.1093/jxb/erw105)
Supplement: Supplementary Data [file supp_erw105_Supp_Data_S3.pdb]

HEADER CerU1
ATOM      1  N   MET A   1      75.911  79.593  14.035  1.00400.00           N  
ATOM      2  CA  MET A   1      76.823  78.525  14.426  1.00400.00           C  
ATOM      3  C   MET A   1      76.874  78.350  15.939  1.00400.00           C  
ATOM      4  O   MET A   1      76.419  77.337  16.477  1.00400.00           O  
ATOM      5  CB  MET A   1      78.229  78.807  13.902  1.00600.00           C  
ATOM      6  CG  MET A   1      79.255  77.748  14.276  1.00600.00           C  
ATOM      7  SD  MET A   1      80.926  78.207  13.792  1.00600.00           S  
ATOM      8  CE  MET A   1      81.242  79.508  14.983  1.00600.00           C  
ATOM      9  N   GLU A   2      77.449  79.353  16.604  1.00400.00           N  
ATOM     10  CA  GLU A   2      77.681  79.371  18.039  1.00400.00           C  
ATOM     11  C   GLU A   2      76.442  79.156  18.906  1.00400.00           C  
ATOM     12  O   GLU A   2      76.566  78.719  20.045  1.00400.00           O  
ATOM     13  CB  GLU A   2      78.330  80.706  18.393  1.00600.00           C  
ATOM     14  CG  GLU A   2      77.427  81.922  18.191  1.00600.00           C  
ATOM     15  CD  GLU A   2      77.334  82.379  16.754  1.00600.00           C  
ATOM     16  OE1 GLU A   2      77.352  81.547  15.874  1.00600.00           O  
ATOM     17  OE2 GLU A   2      77.242  83.565  16.538  1.00600.00           O1-
ATOM     18  N   ALA A   3      75.250  79.408  18.370  1.00400.00           N  
ATOM     19  CA  ALA A   3      74.028  79.159  19.118  1.00400.00           C  
ATOM     20  C   ALA A   3      73.876  77.666  19.381  1.00400.00           C  
ATOM     21  O   ALA A   3      73.417  77.255  20.449  1.00400.00           O  
ATOM     22  CB  ALA A   3      72.822  79.693  18.365  1.00600.00           C  
ATOM     23  N   ASN A   4      74.260  76.864  18.391  1.00400.00           N  
ATOM     24  CA  ASN A   4      74.161  75.425  18.490  1.00400.00           C  
ATOM     25  C   ASN A   4      75.319  74.886  19.293  1.00400.00           C  
ATOM     26  O   ASN A   4      75.164  73.907  20.019  1.00400.00           O  
ATOM     27  CB  ASN A   4      74.111  74.798  17.115  1.00600.00           C  
ATOM     28  CG  ASN A   4      72.803  75.051  16.421  1.00600.00           C  
ATOM     29  ND2 ASN A   4      72.814  74.988  15.115  1.00600.00           N  
ATOM     30  OD1 ASN A   4      71.780  75.303  17.070  1.00600.00           O  
ATOM     31  N   LEU A   5      76.477  75.542  19.181  1.00400.00           N  
ATOM     32  CA  LEU A   5      77.641  75.120  19.949  1.00400.00           C  
ATOM     33  C   LEU A   5      77.381  75.290  21.443  1.00400.00           C  
ATOM     34  O   LEU A   5      77.735  74.418  22.238  1.00400.00           O  
ATOM     35  CB  LEU A   5      78.877  75.930  19.540  1.00600.00           C  
ATOM     36  CG  LEU A   5      79.393  75.672  18.115  1.00600.00           C  
ATOM     37  CD1 LEU A   5      80.532  76.635  17.802  1.00600.00           C  
ATOM     38  CD2 LEU A   5      79.851  74.228  18.001  1.00600.00           C  
ATOM     39  N   VAL A   6      76.720  76.393  21.810  1.00400.00           N  
ATOM     40  CA  VAL A   6      76.339  76.640  23.193  1.00400.00           C  
ATOM     41  C   VAL A   6      75.289  75.652  23.656  1.00400.00           C  
ATOM     42  O   VAL A   6      75.386  75.136  24.767  1.00400.00           O  
ATOM     43  CB  VAL A   6      75.819  78.075  23.388  1.00600.00           C  
ATOM     44  CG1 VAL A   6      75.230  78.224  24.783  1.00600.00           C  
ATOM     45  CG2 VAL A   6      76.968  79.060  23.218  1.00600.00           C  
ATOM     46  N   GLN A   7      74.286  75.387  22.813  1.00400.00           N  
ATOM     47  CA  GLN A   7      73.252  74.423  23.164  1.00400.00           C  
ATOM     48  C   GLN A   7      73.839  73.032  23.389  1.00400.00           C  
ATOM     49  O   GLN A   7      73.433  72.328  24.317  1.00400.00           O  
ATOM     50  CB  GLN A   7      72.192  74.367  22.065  1.00600.00           C  
ATOM     51  CG  GLN A   7      71.013  73.464  22.382  1.00600.00           C  
ATOM     52  CD  GLN A   7      70.204  73.958  23.565  1.00600.00           C  
ATOM     53  NE2 GLN A   7      69.976  73.078  24.533  1.00600.00           N  
ATOM     54  OE1 GLN A   7      69.784  75.118  23.611  1.00600.00           O  
ATOM     55  N   ALA A   8      74.808  72.653  22.551  1.00400.00           N  
ATOM     56  CA  ALA A   8      75.489  71.375  22.682  1.00400.00           C  
ATOM     57  C   ALA A   8      76.247  71.320  23.994  1.00400.00           C  
ATOM     58  O   ALA A   8      76.160  70.326  24.715  1.00400.00           O  
ATOM     59  CB  ALA A   8      76.436  71.156  21.513  1.00600.00           C  
ATOM     60  N   LEU A   9      76.962  72.404  24.310  1.00400.00           N  
ATOM     61  CA  LEU A   9      77.693  72.507  25.561  1.00400.00           C  
ATOM     62  C   LEU A   9      76.775  72.350  26.746  1.00400.00           C  
ATOM     63  O   LEU A   9      77.086  71.598  27.665  1.00400.00           O  
ATOM     64  CB  LEU A   9      78.415  73.848  25.666  1.00600.00           C  
ATOM     65  CG  LEU A   9      79.144  74.078  26.995  1.00600.00           C  
ATOM     66  CD1 LEU A   9      80.207  73.003  27.183  1.00600.00           C  
ATOM     67  CD2 LEU A   9      79.761  75.467  26.996  1.00600.00           C  
ATOM     68  N   ALA A  10      75.654  73.069  26.725  1.00400.00           N  
ATOM     69  CA  ALA A  10      74.676  73.011  27.795  1.00400.00           C  
ATOM     70  C   ALA A  10      74.207  71.585  28.023  1.00400.00           C  
ATOM     71  O   ALA A  10      74.132  71.144  29.167  1.00400.00           O  
ATOM     72  CB  ALA A  10      73.496  73.910  27.473  1.00600.00           C  
ATOM     73  N   ALA A  11      73.918  70.861  26.936  1.00400.00           N  
ATOM     74  CA  ALA A  11      73.493  69.469  27.040  1.00400.00           C  
ATOM     75  C   ALA A  11      74.563  68.629  27.723  1.00400.00           C  
ATOM     76  O   ALA A  11      74.252  67.820  28.598  1.00400.00           O  
ATOM     77  CB  ALA A  11      73.182  68.908  25.663  1.00600.00           C  
ATOM     78  N   VAL A  12      75.823  68.845  27.336  1.00400.00           N  
ATOM     79  CA  VAL A  12      76.943  68.138  27.941  1.00400.00           C  
ATOM     80  C   VAL A  12      77.056  68.443  29.420  1.00400.00           C  
ATOM     81  O   VAL A  12      77.252  67.533  30.220  1.00400.00           O  
ATOM     82  CB  VAL A  12      78.267  68.500  27.245  1.00600.00           C  
ATOM     83  CG1 VAL A  12      79.435  67.931  28.036  1.00600.00           C  
ATOM     84  CG2 VAL A  12      78.266  67.941  25.832  1.00600.00           C  
ATOM     85  N   LEU A  13      76.925  69.718  29.778  1.00400.00           N  
ATOM     86  CA  LEU A  13      77.018  70.142  31.163  1.00400.00           C  
ATOM     87  C   LEU A  13      75.930  69.495  32.007  1.00400.00           C  
ATOM     88  O   LEU A  13      76.193  69.074  33.133  1.00400.00           O  
ATOM     89  CB  LEU A  13      76.916  71.667  31.243  1.00600.00           C  
ATOM     90  CG  LEU A  13      78.109  72.440  30.661  1.00600.00           C  
ATOM     91  CD1 LEU A  13      77.779  73.926  30.632  1.00600.00           C  
ATOM     92  CD2 LEU A  13      79.343  72.166  31.502  1.00600.00           C  
ATOM     93  N   ILE A  14      74.726  69.372  31.445  1.00400.00           N  
ATOM     94  CA  ILE A  14      73.621  68.701  32.119  1.00400.00           C  
ATOM     95  C   ILE A  14      73.968  67.249  32.389  1.00400.00           C  
ATOM     96  O   ILE A  14      73.741  66.746  33.492  1.00400.00           O  
ATOM     97  CB  ILE A  14      72.334  68.776  31.280  1.00600.00           C  
ATOM     98  CG1 ILE A  14      71.828  70.220  31.224  1.00600.00           C  
ATOM     99  CG2 ILE A  14      71.278  67.845  31.855  1.00600.00           C  
ATOM    100  CD1 ILE A  14      70.754  70.442  30.185  1.00600.00           C  
ATOM    101  N   LEU A  15      74.522  66.586  31.374  1.00400.00           N  
ATOM    102  CA  LEU A  15      74.932  65.199  31.488  1.00400.00           C  
ATOM    103  C   LEU A  15      76.042  65.016  32.518  1.00400.00           C  
ATOM    104  O   LEU A  15      76.041  64.024  33.250  1.00400.00           O  
ATOM    105  CB  LEU A  15      75.403  64.690  30.124  1.00600.00           C  
ATOM    106  CG  LEU A  15      74.309  64.547  29.060  1.00600.00           C  
ATOM    107  CD1 LEU A  15      74.957  64.232  27.718  1.00600.00           C  
ATOM    108  CD2 LEU A  15      73.346  63.448  29.479  1.00600.00           C  
ATOM    109  N   LEU A  16      76.973  65.973  32.586  1.00400.00           N  
ATOM    110  CA  LEU A  16      78.064  65.917  33.554  1.00400.00           C  
ATOM    111  C   LEU A  16      77.552  66.046  34.980  1.00400.00           C  
ATOM    112  O   LEU A  16      78.002  65.320  35.868  1.00400.00           O  
ATOM    113  CB  LEU A  16      79.078  67.031  33.268  1.00600.00           C  
ATOM    114  CG  LEU A  16      79.906  66.871  31.986  1.00600.00           C  
ATOM    115  CD1 LEU A  16      80.705  68.144  31.745  1.00600.00           C  
ATOM    116  CD2 LEU A  16      80.825  65.670  32.130  1.00600.00           C  
ATOM    117  N   VAL A  17      76.584  66.942  35.187  1.00400.00           N  
ATOM    118  CA  VAL A  17      75.976  67.118  36.499  1.00400.00           C  
ATOM    119  C   VAL A  17      75.223  65.872  36.911  1.00400.00           C  
ATOM    120  O   VAL A  17      75.353  65.423  38.049  1.00400.00           O  
ATOM    121  CB  VAL A  17      75.023  68.327  36.517  1.00600.00           C  
ATOM    122  CG1 VAL A  17      74.245  68.354  37.825  1.00600.00           C  
ATOM    123  CG2 VAL A  17      75.826  69.611  36.370  1.00600.00           C  
ATOM    124  N   THR A  18      74.442  65.320  35.978  1.00400.00           N  
ATOM    125  CA  THR A  18      73.674  64.111  36.225  1.00400.00           C  
ATOM    126  C   THR A  18      74.584  62.949  36.573  1.00400.00           C  
ATOM    127  O   THR A  18      74.309  62.209  37.515  1.00400.00           O  
ATOM    128  CB  THR A  18      72.823  63.732  34.998  1.00600.00           C  
ATOM    129  CG2 THR A  18      72.071  62.434  35.260  1.00600.00           C  
ATOM    130  OG1 THR A  18      71.886  64.781  34.717  1.00600.00           O  
ATOM    131  N   THR A  19      75.672  62.807  35.816  1.00400.00           N  
ATOM    132  CA  THR A  19      76.647  61.750  36.026  1.00400.00           C  
ATOM    133  C   THR A  19      77.257  61.821  37.416  1.00400.00           C  
ATOM    134  O   THR A  19      77.336  60.808  38.116  1.00400.00           O  
ATOM    135  CB  THR A  19      77.765  61.838  34.973  1.00600.00           C  
ATOM    136  CG2 THR A  19      78.805  60.775  35.232  1.00600.00           C  
ATOM    137  OG1 THR A  19      77.211  61.657  33.663  1.00600.00           O  
ATOM    138  N   ARG A  20      77.666  63.023  37.819  1.00400.00           N  
ATOM    139  CA  ARG A  20      78.245  63.224  39.135  1.00400.00           C  
ATOM    140  C   ARG A  20      77.225  62.985  40.232  1.00400.00           C  
ATOM    141  O   ARG A  20      77.557  62.411  41.270  1.00400.00           O  
ATOM    142  CB  ARG A  20      78.798  64.628  39.257  1.00600.00           C  
ATOM    143  CG  ARG A  20      80.048  64.895  38.437  1.00600.00           C  
ATOM    144  CD  ARG A  20      80.458  66.318  38.529  1.00600.00           C  
ATOM    145  NE  ARG A  20      81.653  66.596  37.751  1.00600.00           N  
ATOM    146  CZ  ARG A  20      82.151  67.829  37.533  1.00600.00           C  
ATOM    147  NH1 ARG A  20      81.545  68.880  38.039  1.00600.00           N1+
ATOM    148  NH2 ARG A  20      83.249  67.981  36.814  1.00600.00           N  
ATOM    149  N   ALA A  21      75.979  63.400  39.994  1.00400.00           N  
ATOM    150  CA  ALA A  21      74.920  63.183  40.959  1.00400.00           C  
ATOM    151  C   ALA A  21      74.734  61.699  41.188  1.00400.00           C  
ATOM    152  O   ALA A  21      74.663  61.269  42.334  1.00400.00           O  
ATOM    153  CB  ALA A  21      73.619  63.814  40.489  1.00600.00           C  
ATOM    154  N   LEU A  22      74.710  60.920  40.101  1.00400.00           N  
ATOM    155  CA  LEU A  22      74.561  59.472  40.178  1.00400.00           C  
ATOM    156  C   LEU A  22      75.712  58.836  40.941  1.00400.00           C  
ATOM    157  O   LEU A  22      75.495  57.926  41.748  1.00400.00           O  
ATOM    158  CB  LEU A  22      74.490  58.885  38.762  1.00600.00           C  
ATOM    159  CG  LEU A  22      73.216  59.197  37.964  1.00600.00           C  
ATOM    160  CD1 LEU A  22      73.407  58.750  36.521  1.00600.00           C  
ATOM    161  CD2 LEU A  22      72.038  58.475  38.596  1.00600.00           C  
ATOM    162  N   TRP A  23      76.929  59.341  40.721  1.00400.00           N  
ATOM    163  CA  TRP A  23      78.090  58.838  41.437  1.00400.00           C  
ATOM    164  C   TRP A  23      77.922  59.012  42.932  1.00400.00           C  
ATOM    165  O   TRP A  23      78.246  58.106  43.703  1.00400.00           O  
ATOM    166  CB  TRP A  23      79.358  59.571  40.999  1.00600.00           C  
ATOM    167  CG  TRP A  23      79.857  59.190  39.644  1.00600.00           C  
ATOM    168  CD1 TRP A  23      79.558  58.060  38.944  1.00600.00           C  
ATOM    169  CD2 TRP A  23      80.771  59.946  38.814  1.00600.00           C  
ATOM    170  CE2 TRP A  23      80.971  59.205  37.648  1.00600.00           C  
ATOM    171  CE3 TRP A  23      81.427  61.174  38.968  1.00600.00           C  
ATOM    172  NE1 TRP A  23      80.223  58.059  37.743  1.00600.00           N  
ATOM    173  CZ2 TRP A  23      81.808  59.647  36.635  1.00600.00           C  
ATOM    174  CZ3 TRP A  23      82.260  61.618  37.951  1.00600.00           C  
ATOM    175  CH2 TRP A  23      82.446  60.875  36.813  1.00600.00           C  
ATOM    176  N   TYR A  24      77.387  60.163  43.339  1.00400.00           N  
ATOM    177  CA  TYR A  24      77.183  60.423  44.746  1.00400.00           C  
ATOM    178  C   TYR A  24      75.929  59.761  45.291  1.00400.00           C  
ATOM    179  O   TYR A  24      75.892  59.375  46.452  1.00400.00           O  
ATOM    180  CB  TYR A  24      77.185  61.908  45.014  1.00600.00           C  
ATOM    181  CG  TYR A  24      78.566  62.496  44.885  1.00600.00           C  
ATOM    182  CD1 TYR A  24      78.827  63.491  43.956  1.00600.00           C  
ATOM    183  CD2 TYR A  24      79.586  62.006  45.686  1.00600.00           C  
ATOM    184  CE1 TYR A  24      80.106  63.997  43.833  1.00600.00           C  
ATOM    185  CE2 TYR A  24      80.864  62.509  45.564  1.00600.00           C  
ATOM    186  CZ  TYR A  24      81.126  63.500  44.641  1.00600.00           C  
ATOM    187  OH  TYR A  24      82.402  64.000  44.512  1.00600.00           O  
ATOM    188  N   LEU A  25      74.913  59.555  44.459  1.00400.00           N  
ATOM    189  CA  LEU A  25      73.733  58.835  44.919  1.00400.00           C  
ATOM    190  C   LEU A  25      74.119  57.425  45.352  1.00400.00           C  
ATOM    191  O   LEU A  25      73.560  56.889  46.310  1.00400.00           O  
ATOM    192  CB  LEU A  25      72.657  58.799  43.825  1.00600.00           C  
ATOM    193  CG  LEU A  25      71.954  60.140  43.555  1.00600.00           C  
ATOM    194  CD1 LEU A  25      71.076  60.022  42.320  1.00600.00           C  
ATOM    195  CD2 LEU A  25      71.124  60.504  44.771  1.00600.00           C  
ATOM    196  N   LEU A  26      75.103  56.844  44.669  1.00400.00           N  
ATOM    197  CA  LEU A  26      75.620  55.542  45.050  1.00400.00           C  
ATOM    198  C   LEU A  26      76.599  55.652  46.234  1.00400.00           C  
ATOM    199  O   LEU A  26      76.494  54.895  47.205  1.00400.00           O  
ATOM    200  CB  LEU A  26      76.328  54.915  43.848  1.00600.00           C  
ATOM    201  CG  LEU A  26      75.423  54.565  42.661  1.00600.00           C  
ATOM    202  CD1 LEU A  26      76.286  54.116  41.490  1.00600.00           C  
ATOM    203  CD2 LEU A  26      74.446  53.475  43.076  1.00600.00           C  
ATOM    204  N   TRP A  27      77.529  56.611  46.145  1.00400.00           N  
ATOM    205  CA  TRP A  27      78.559  56.837  47.157  1.00400.00           C  
ATOM    206  C   TRP A  27      78.027  57.157  48.542  1.00400.00           C  
ATOM    207  O   TRP A  27      78.544  56.628  49.519  1.00400.00           O  
ATOM    208  CB  TRP A  27      79.477  57.965  46.718  1.00600.00           C  
ATOM    209  CG  TRP A  27      80.535  58.308  47.709  1.00600.00           C  
ATOM    210  CD1 TRP A  27      81.748  57.708  47.877  1.00600.00           C  
ATOM    211  CD2 TRP A  27      80.472  59.371  48.685  1.00600.00           C  
ATOM    212  CE2 TRP A  27      81.674  59.348  49.392  1.00600.00           C  
ATOM    213  CE3 TRP A  27      79.505  60.329  49.006  1.00600.00           C  
ATOM    214  NE1 TRP A  27      82.441  58.325  48.890  1.00600.00           N  
ATOM    215  CZ2 TRP A  27      81.941  60.250  50.412  1.00600.00           C  
ATOM    216  CZ3 TRP A  27      79.770  61.230  50.019  1.00600.00           C  
ATOM    217  CH2 TRP A  27      80.956  61.193  50.707  1.00600.00           C  
ATOM    218  N   ARG A  28      77.026  58.038  48.627  1.00400.00           N  
ATOM    219  CA  ARG A  28      76.400  58.414  49.900  1.00400.00           C  
ATOM    220  C   ARG A  28      76.205  57.190  50.829  1.00400.00           C  
ATOM    221  O   ARG A  28      76.980  57.046  51.779  1.00400.00           O  
ATOM    222  CB  ARG A  28      75.094  59.201  49.656  1.00600.00           C  
ATOM    223  CG  ARG A  28      75.258  60.642  49.193  1.00600.00           C  
ATOM    224  CD  ARG A  28      73.972  61.194  48.664  1.00600.00           C  
ATOM    225  NE  ARG A  28      72.966  61.426  49.699  1.00600.00           N  
ATOM    226  CZ  ARG A  28      71.656  61.620  49.455  1.00600.00           C  
ATOM    227  NH1 ARG A  28      71.193  61.590  48.226  1.00600.00           N1+
ATOM    228  NH2 ARG A  28      70.845  61.841  50.469  1.00600.00           N  
ATOM    229  N   PRO A  29      75.172  56.338  50.634  1.00400.00           N  
ATOM    230  CA  PRO A  29      74.879  55.164  51.447  1.00400.00           C  
ATOM    231  C   PRO A  29      76.023  54.159  51.466  1.00400.00           C  
ATOM    232  O   PRO A  29      76.184  53.446  52.451  1.00400.00           O  
ATOM    233  CB  PRO A  29      73.672  54.524  50.757  1.00600.00           C  
ATOM    234  CG  PRO A  29      73.781  54.949  49.334  1.00600.00           C  
ATOM    235  CD  PRO A  29      74.380  56.318  49.384  1.00600.00           C  
ATOM    236  N   TYR A  30      76.833  54.109  50.400  1.00400.00           N  
ATOM    237  CA  TYR A  30      77.969  53.196  50.358  1.00400.00           C  
ATOM    238  C   TYR A  30      78.977  53.507  51.452  1.00400.00           C  
ATOM    239  O   TYR A  30      79.315  52.641  52.263  1.00400.00           O  
ATOM    240  CB  TYR A  30      78.629  53.271  48.981  1.00600.00           C  
ATOM    241  CG  TYR A  30      79.891  52.461  48.827  1.00600.00           C  
ATOM    242  CD1 TYR A  30      79.824  51.088  48.669  1.00600.00           C  
ATOM    243  CD2 TYR A  30      81.122  53.103  48.822  1.00600.00           C  
ATOM    244  CE1 TYR A  30      80.982  50.353  48.508  1.00600.00           C  
ATOM    245  CE2 TYR A  30      82.280  52.371  48.660  1.00600.00           C  
ATOM    246  CZ  TYR A  30      82.213  51.001  48.502  1.00600.00           C  
ATOM    247  OH  TYR A  30      83.365  50.270  48.334  1.00600.00           O  
ATOM    248  N   ALA A  31      79.447  54.748  51.460  1.00400.00           N  
ATOM    249  CA  ALA A  31      80.416  55.221  52.429  1.00400.00           C  
ATOM    250  C   ALA A  31      79.854  55.168  53.839  1.00400.00           C  
ATOM    251  O   ALA A  31      80.545  54.745  54.771  1.00335.56           O  
ATOM    252  CB  ALA A  31      80.836  56.641  52.081  1.00600.00           C  
ATOM    253  N   LEU A  32      78.598  55.595  53.989  1.00400.00           N  
ATOM    254  CA  LEU A  32      77.943  55.613  55.285  1.00400.00           C  
ATOM    255  C   LEU A  32      77.786  54.226  55.864  1.00400.00           C  
ATOM    256  O   LEU A  32      78.033  54.029  57.050  1.00400.00           O  
ATOM    257  CB  LEU A  32      76.574  56.264  55.145  1.00600.00           C  
ATOM    258  CG  LEU A  32      76.586  57.764  54.860  1.00600.00           C  
ATOM    259  CD1 LEU A  32      75.182  58.196  54.482  1.00600.00           C  
ATOM    260  CD2 LEU A  32      77.078  58.508  56.096  1.00600.00           C  
ATOM    261  N   ALA A  33      77.405  53.263  55.025  1.00400.00           N  
ATOM    262  CA  ALA A  33      77.247  51.888  55.465  1.00400.00           C  
ATOM    263  C   ALA A  33      78.567  51.314  55.914  1.00400.00           C  
ATOM    264  O   ALA A  33      78.634  50.659  56.948  1.00400.00           O  
ATOM    265  CB  ALA A  33      76.666  51.028  54.358  1.00600.00           C  
ATOM    266  N   ARG A  34      79.635  51.571  55.160  1.00369.21           N  
ATOM    267  CA  ARG A  34      80.937  51.050  55.549  1.00313.44           C  
ATOM    268  C   ARG A  34      81.355  51.559  56.923  1.00226.34           C  
ATOM    269  O   ARG A  34      81.816  50.785  57.762  1.00223.87           O  
ATOM    270  CB  ARG A  34      81.989  51.435  54.524  1.00470.16           C  
ATOM    271  CG  ARG A  34      81.878  50.714  53.191  1.00470.16           C  
ATOM    272  CD  ARG A  34      82.874  51.215  52.213  1.00470.16           C  
ATOM    273  NE  ARG A  34      84.240  50.925  52.629  1.00470.16           N  
ATOM    274  CZ  ARG A  34      85.338  51.480  52.082  1.00470.16           C  
ATOM    275  NH1 ARG A  34      85.217  52.345  51.100  1.00470.16           N1+
ATOM    276  NH2 ARG A  34      86.538  51.156  52.534  1.00470.16           N  
ATOM    277  N   TRP A  35      81.165  52.853  57.155  1.00209.21           N  
ATOM    278  CA  TRP A  35      81.517  53.470  58.425  1.00188.82           C  
ATOM    279  C   TRP A  35      80.642  52.975  59.575  1.00159.39           C  
ATOM    280  O   TRP A  35      81.148  52.593  60.637  1.00137.08           O  
ATOM    281  CB  TRP A  35      81.411  54.990  58.276  1.00283.23           C  
ATOM    282  CG  TRP A  35      81.748  55.782  59.502  1.00283.23           C  
ATOM    283  CD1 TRP A  35      80.899  56.574  60.210  1.00283.23           C  
ATOM    284  CD2 TRP A  35      83.028  55.867  60.173  1.00283.23           C  
ATOM    285  CE2 TRP A  35      82.863  56.729  61.259  1.00283.23           C  
ATOM    286  CE3 TRP A  35      84.285  55.291  59.941  1.00283.23           C  
ATOM    287  NE1 TRP A  35      81.560  57.154  61.262  1.00283.23           N  
ATOM    288  CZ2 TRP A  35      83.906  57.038  62.118  1.00283.23           C  
ATOM    289  CZ3 TRP A  35      85.330  55.598  60.806  1.00283.23           C  
ATOM    290  CH2 TRP A  35      85.145  56.448  61.866  1.00283.23           C  
ATOM    291  N   PHE A  36      79.330  52.983  59.351  1.00200.46           N  
ATOM    292  CA  PHE A  36      78.368  52.590  60.365  1.00213.88           C  
ATOM    293  C   PHE A  36      78.454  51.127  60.740  1.00178.47           C  
ATOM    294  O   PHE A  36      78.360  50.787  61.919  1.00163.08           O  
ATOM    295  CB  PHE A  36      76.952  52.871  59.862  1.00320.82           C  
ATOM    296  CG  PHE A  36      76.593  54.321  59.869  1.00320.82           C  
ATOM    297  CD1 PHE A  36      77.432  55.232  60.477  1.00320.82           C  
ATOM    298  CD2 PHE A  36      75.412  54.774  59.301  1.00320.82           C  
ATOM    299  CE1 PHE A  36      77.103  56.565  60.526  1.00320.82           C  
ATOM    300  CE2 PHE A  36      75.083  56.115  59.346  1.00320.82           C  
ATOM    301  CZ  PHE A  36      75.932  57.010  59.965  1.00320.82           C  
ATOM    302  N   ARG A  37      78.652  50.266  59.749  1.00196.92           N  
ATOM    303  CA  ARG A  37      78.732  48.837  59.989  1.00228.87           C  
ATOM    304  C   ARG A  37      80.048  48.445  60.624  1.00182.42           C  
ATOM    305  O   ARG A  37      80.090  47.539  61.458  1.00217.65           O  
ATOM    306  CB  ARG A  37      78.555  48.074  58.686  1.00343.31           C  
ATOM    307  CG  ARG A  37      77.154  48.141  58.095  1.00343.31           C  
ATOM    308  CD  ARG A  37      77.080  47.468  56.774  1.00343.31           C  
ATOM    309  NE  ARG A  37      75.751  47.562  56.192  1.00343.31           N  
ATOM    310  CZ  ARG A  37      75.434  47.180  54.939  1.00343.31           C  
ATOM    311  NH1 ARG A  37      76.359  46.680  54.150  1.00343.31           N1+
ATOM    312  NH2 ARG A  37      74.193  47.308  54.503  1.00343.31           N  
ATOM    313  N   GLN A  38      81.126  49.134  60.250  1.00142.64           N  
ATOM    314  CA  GLN A  38      82.426  48.822  60.808  1.00153.47           C  
ATOM    315  C   GLN A  38      82.525  49.101  62.302  1.00127.68           C  
ATOM    316  O   GLN A  38      83.133  48.314  63.030  1.00167.61           O  
ATOM    317  CB  GLN A  38      83.514  49.603  60.076  1.00230.20           C  
ATOM    318  CG  GLN A  38      84.917  49.269  60.530  1.00230.20           C  
ATOM    319  CD  GLN A  38      85.295  47.829  60.251  1.00230.20           C  
ATOM    320  NE2 GLN A  38      85.722  47.124  61.292  1.00230.20           N  
ATOM    321  OE1 GLN A  38      85.205  47.351  59.116  1.00230.20           O  
ATOM    322  N   GLN A  39      81.933  50.201  62.775  1.00 93.92           N  
ATOM    323  CA  GLN A  39      82.040  50.498  64.203  1.00 91.82           C  
ATOM    324  C   GLN A  39      80.734  50.468  65.008  1.00 76.06           C  
ATOM    325  O   GLN A  39      80.777  50.586  66.232  1.00112.23           O  
ATOM    326  CB  GLN A  39      82.719  51.847  64.407  1.00137.73           C  
ATOM    327  CG  GLN A  39      84.142  51.909  63.882  1.00137.73           C  
ATOM    328  CD  GLN A  39      85.037  50.890  64.571  1.00137.73           C  
ATOM    329  NE2 GLN A  39      85.971  50.313  63.827  1.00137.73           N  
ATOM    330  OE1 GLN A  39      84.901  50.637  65.771  1.00137.73           O  
ATOM    331  N   GLY A  40      79.582  50.298  64.364  1.00 56.52           N  
ATOM    332  CA  GLY A  40      78.330  50.266  65.123  1.00 45.40           C  
ATOM    333  C   GLY A  40      77.844  51.681  65.434  1.00 28.76           C  
ATOM    334  O   GLY A  40      77.495  51.998  66.573  1.00 37.84           O  
ATOM    335  N   ILE A  41      77.862  52.529  64.412  1.00 18.08           N  
ATOM    336  CA  ILE A  41      77.488  53.936  64.536  1.00 14.45           C  
ATOM    337  C   ILE A  41      76.151  54.211  63.854  1.00 10.23           C  
ATOM    338  O   ILE A  41      75.875  53.669  62.787  1.00 15.71           O  
ATOM    339  CB  ILE A  41      78.584  54.835  63.945  1.00 21.67           C  
ATOM    340  CG1 ILE A  41      79.889  54.625  64.707  1.00 21.67           C  
ATOM    341  CG2 ILE A  41      78.171  56.301  63.998  1.00 21.67           C  
ATOM    342  CD1 ILE A  41      81.072  55.258  64.026  1.00 21.67           C  
ATOM    343  N   ARG A  42      75.299  55.011  64.491  1.00 10.26           N  
ATOM    344  CA  ARG A  42      73.992  55.309  63.912  1.00  8.97           C  
ATOM    345  C   ARG A  42      73.830  56.783  63.548  1.00  7.05           C  
ATOM    346  O   ARG A  42      74.614  57.639  63.975  1.00  8.31           O  
ATOM    347  CB  ARG A  42      72.866  54.944  64.868  1.00 13.46           C  
ATOM    348  CG  ARG A  42      72.821  53.495  65.315  1.00 13.46           C  
ATOM    349  CD  ARG A  42      71.580  53.207  66.077  1.00 13.46           C  
ATOM    350  NE  ARG A  42      70.420  53.094  65.202  1.00 13.46           N  
ATOM    351  CZ  ARG A  42      69.134  53.216  65.592  1.00 13.46           C  
ATOM    352  NH1 ARG A  42      68.837  53.507  66.839  1.00 13.46           N1+
ATOM    353  NH2 ARG A  42      68.163  53.042  64.710  1.00 13.46           N  
ATOM    354  N   GLY A  43      72.785  57.059  62.769  1.00  7.21           N  
ATOM    355  CA  GLY A  43      72.431  58.412  62.374  1.00  8.84           C  
ATOM    356  C   GLY A  43      71.263  58.427  61.380  1.00  8.17           C  
ATOM    357  O   GLY A  43      70.800  57.372  60.940  1.00  8.80           O  
ATOM    358  N   PRO A  44      70.785  59.627  61.049  1.00  9.23           N  
ATOM    359  CA  PRO A  44      69.722  60.018  60.128  1.00  9.68           C  
ATOM    360  C   PRO A  44      70.262  59.998  58.711  1.00 10.66           C  
ATOM    361  O   PRO A  44      71.412  59.631  58.514  1.00 12.83           O  
ATOM    362  CB  PRO A  44      69.366  61.433  60.605  1.00 14.52           C  
ATOM    363  CG  PRO A  44      70.655  61.972  61.099  1.00 14.52           C  
ATOM    364  CD  PRO A  44      71.308  60.796  61.766  1.00 14.52           C  
ATOM    365  N   PRO A  45      69.453  60.292  57.704  1.00 11.22           N  
ATOM    366  CA  PRO A  45      69.830  60.468  56.316  1.00 13.00           C  
ATOM    367  C   PRO A  45      70.865  61.587  56.187  1.00 12.38           C  
ATOM    368  O   PRO A  45      70.802  62.585  56.915  1.00 10.81           O  
ATOM    369  CB  PRO A  45      68.513  60.814  55.619  1.00 19.50           C  
ATOM    370  CG  PRO A  45      67.459  60.226  56.504  1.00 19.50           C  
ATOM    371  CD  PRO A  45      67.991  60.396  57.896  1.00 19.50           C  
ATOM    372  N   TYR A  46      71.793  61.438  55.249  1.00 16.73           N  
ATOM    373  CA  TYR A  46      72.815  62.452  55.001  1.00 18.71           C  
ATOM    374  C   TYR A  46      72.793  62.820  53.520  1.00 18.21           C  
ATOM    375  O   TYR A  46      72.573  61.950  52.671  1.00 26.58           O  
ATOM    376  CB  TYR A  46      74.200  61.934  55.391  1.00 28.07           C  
ATOM    377  CG  TYR A  46      74.378  61.565  56.852  1.00 28.07           C  
ATOM    378  CD1 TYR A  46      74.094  60.277  57.256  1.00 28.07           C  
ATOM    379  CD2 TYR A  46      74.831  62.486  57.783  1.00 28.07           C  
ATOM    380  CE1 TYR A  46      74.256  59.910  58.570  1.00 28.07           C  
ATOM    381  CE2 TYR A  46      74.992  62.121  59.108  1.00 28.07           C  
ATOM    382  CZ  TYR A  46      74.700  60.831  59.500  1.00 28.07           C  
ATOM    383  OH  TYR A  46      74.844  60.440  60.808  1.00 28.07           O  
ATOM    384  N   LYS A  47      73.023  64.099  53.220  1.00 13.98           N  
ATOM    385  CA  LYS A  47      72.961  64.598  51.851  1.00 17.34           C  
ATOM    386  C   LYS A  47      74.319  64.827  51.196  1.00 18.68           C  
ATOM    387  O   LYS A  47      75.217  65.423  51.789  1.00 21.32           O  
ATOM    388  CB  LYS A  47      72.152  65.890  51.818  1.00 26.01           C  
ATOM    389  CG  LYS A  47      71.980  66.477  50.428  1.00 26.01           C  
ATOM    390  CD  LYS A  47      71.120  67.730  50.441  1.00 26.01           C  
ATOM    391  CE  LYS A  47      70.972  68.303  49.037  1.00 26.01           C  
ATOM    392  NZ  LYS A  47      70.111  69.518  49.021  1.00 26.01           N1+
ATOM    393  N   PHE A  48      74.434  64.346  49.955  1.00 22.39           N  
ATOM    394  CA  PHE A  48      75.613  64.464  49.090  1.00 27.29           C  
ATOM    395  C   PHE A  48      76.929  64.773  49.795  1.00 24.56           C  
ATOM    396  O   PHE A  48      77.562  63.872  50.347  1.00 32.78           O  
ATOM    397  CB  PHE A  48      75.323  65.455  47.960  1.00 40.94           C  
ATOM    398  CG  PHE A  48      74.363  64.901  46.942  1.00 40.94           C  
ATOM    399  CD1 PHE A  48      72.991  65.012  47.098  1.00 40.94           C  
ATOM    400  CD2 PHE A  48      74.843  64.265  45.813  1.00 40.94           C  
ATOM    401  CE1 PHE A  48      72.126  64.489  46.153  1.00 40.94           C  
ATOM    402  CE2 PHE A  48      73.988  63.739  44.864  1.00 40.94           C  
ATOM    403  CZ  PHE A  48      72.625  63.851  45.035  1.00 40.94           C  
ATOM    404  N   LEU A  49      77.363  66.030  49.740  1.00 22.26           N  
ATOM    405  CA  LEU A  49      78.627  66.411  50.354  1.00 24.36           C  
ATOM    406  C   LEU A  49      78.441  67.493  51.413  1.00 19.69           C  
ATOM    407  O   LEU A  49      79.304  68.355  51.589  1.00 22.31           O  
ATOM    408  CB  LEU A  49      79.596  66.891  49.270  1.00 36.54           C  
ATOM    409  CG  LEU A  49      79.958  65.838  48.210  1.00 36.54           C  
ATOM    410  CD1 LEU A  49      80.764  66.496  47.101  1.00 36.54           C  
ATOM    411  CD2 LEU A  49      80.737  64.707  48.867  1.00 36.54           C  
ATOM    412  N   VAL A  50      77.312  67.439  52.115  1.00 15.97           N  
ATOM    413  CA  VAL A  50      77.003  68.386  53.189  1.00 14.24           C  
ATOM    414  C   VAL A  50      76.607  67.643  54.465  1.00 11.97           C  
ATOM    415  O   VAL A  50      76.799  68.152  55.574  1.00 15.47           O  
ATOM    416  CB  VAL A  50      75.880  69.368  52.772  1.00 21.36           C  
ATOM    417  CG1 VAL A  50      76.329  70.223  51.595  1.00 21.36           C  
ATOM    418  CG2 VAL A  50      74.627  68.598  52.400  1.00 21.36           C  
ATOM    419  N   GLY A  51      76.118  66.416  54.297  1.00 10.85           N  
ATOM    420  CA  GLY A  51      75.801  65.545  55.402  1.00  9.55           C  
ATOM    421  C   GLY A  51      74.535  65.910  56.120  1.00  8.11           C  
ATOM    422  O   GLY A  51      73.452  65.932  55.533  1.00 10.23           O  
ATOM    423  N   SER A  52      74.674  66.123  57.418  1.00  7.07           N  
ATOM    424  CA  SER A  52      73.564  66.449  58.275  1.00  6.38           C  
ATOM    425  C   SER A  52      73.460  67.950  58.506  1.00  7.16           C  
ATOM    426  O   SER A  52      72.470  68.410  59.070  1.00  8.71           O  
ATOM    427  CB  SER A  52      73.704  65.718  59.591  1.00  9.57           C  
ATOM    428  OG  SER A  52      74.856  66.134  60.263  1.00  9.57           O  
ATOM    429  N   LEU A  53      74.462  68.717  58.048  1.00  9.88           N  
ATOM    430  CA  LEU A  53      74.421  70.179  58.175  1.00 13.98           C  
ATOM    431  C   LEU A  53      73.093  70.812  57.773  1.00 16.08           C  
ATOM    432  O   LEU A  53      72.516  71.597  58.528  1.00 35.84           O  
ATOM    433  CB  LEU A  53      75.520  70.820  57.329  1.00 20.97           C  
ATOM    434  CG  LEU A  53      75.464  72.357  57.261  1.00 20.97           C  
ATOM    435  CD1 LEU A  53      75.604  72.950  58.661  1.00 20.97           C  
ATOM    436  CD2 LEU A  53      76.564  72.855  56.333  1.00 20.97           C  
ATOM    437  N   THR A  54      72.603  70.470  56.585  1.00 22.30           N  
ATOM    438  CA  THR A  54      71.376  71.060  56.061  1.00 27.28           C  
ATOM    439  C   THR A  54      70.107  70.595  56.780  1.00 33.68           C  
ATOM    440  O   THR A  54      69.032  71.153  56.554  1.00 58.74           O  
ATOM    441  CB  THR A  54      71.236  70.755  54.559  1.00 40.92           C  
ATOM    442  CG2 THR A  54      72.438  71.305  53.806  1.00 40.92           C  
ATOM    443  OG1 THR A  54      71.163  69.337  54.360  1.00 40.92           O  
ATOM    444  N   ASP A  55      70.222  69.578  57.629  1.00 50.01           N  
ATOM    445  CA  ASP A  55      69.084  69.077  58.367  1.00111.68           C  
ATOM    446  C   ASP A  55      69.100  69.518  59.834  1.00135.39           C  
ATOM    447  O   ASP A  55      68.250  69.089  60.610  1.00215.00           O  
ATOM    448  CB  ASP A  55      69.038  67.546  58.301  1.00167.52           C  
ATOM    449  CG  ASP A  55      68.811  67.010  56.892  1.00167.52           C  
ATOM    450  OD1 ASP A  55      68.249  67.713  56.085  1.00167.52           O  
ATOM    451  OD2 ASP A  55      69.194  65.893  56.639  1.00167.52           O1-
ATOM    452  N   CYS A  56      70.059  70.380  60.219  1.00106.33           N  
ATOM    453  CA  CYS A  56      70.237  70.816  61.619  1.00146.20           C  
ATOM    454  C   CYS A  56      69.051  71.530  62.306  1.00132.26           C  
ATOM    455  O   CYS A  56      69.142  71.780  63.508  1.00187.38           O  
ATOM    456  CB  CYS A  56      71.437  71.758  61.718  1.00219.30           C  
ATOM    457  SG  CYS A  56      71.180  73.367  60.936  1.00219.30           S  
ATOM    458  N   GLN A  57      67.984  71.854  61.553  1.00103.46           N  
ATOM    459  CA  GLN A  57      66.744  72.529  62.002  1.00152.87           C  
ATOM    460  C   GLN A  57      66.512  73.743  61.093  1.00170.96           C  
ATOM    461  O   GLN A  57      65.776  73.638  60.116  1.00216.96           O  
ATOM    462  CB  GLN A  57      66.799  72.947  63.489  1.00229.31           C  
ATOM    463  CG  GLN A  57      65.530  73.571  64.041  1.00229.31           C  
ATOM    464  CD  GLN A  57      64.384  72.584  64.106  1.00229.31           C  
ATOM    465  NE2 GLN A  57      63.183  73.056  63.804  1.00229.31           N  
ATOM    466  OE1 GLN A  57      64.572  71.408  64.438  1.00229.31           O  
ATOM    467  N   SER A  58      67.157  74.866  61.439  1.00221.22           N  
ATOM    468  CA  SER A  58      67.162  76.146  60.711  1.00323.13           C  
ATOM    469  C   SER A  58      66.296  76.203  59.448  1.00321.38           C  
ATOM    470  O   SER A  58      65.068  76.329  59.511  1.00400.00           O  
ATOM    471  CB  SER A  58      68.588  76.531  60.368  1.00484.69           C  
ATOM    472  OG  SER A  58      69.125  75.663  59.408  1.00484.69           O  
ATOM    473  N   MET A  59      66.978  76.173  58.301  1.00305.66           N  
ATOM    474  CA  MET A  59      66.323  76.297  57.014  1.00395.29           C  
ATOM    475  C   MET A  59      65.743  74.990  56.488  1.00363.47           C  
ATOM    476  O   MET A  59      65.174  74.973  55.400  1.00400.00           O  
ATOM    477  CB  MET A  59      67.286  76.888  55.998  1.00592.94           C  
ATOM    478  CG  MET A  59      67.715  78.317  56.312  1.00592.94           C  
ATOM    479  SD  MET A  59      66.317  79.453  56.462  1.00592.94           S  
ATOM    480  CE  MET A  59      65.693  79.510  54.784  1.00592.94           C  
ATOM    481  N   LEU A  60      65.868  73.898  57.244  1.00277.47           N  
ATOM    482  CA  LEU A  60      65.239  72.652  56.830  1.00383.05           C  
ATOM    483  C   LEU A  60      63.749  72.886  56.876  1.00400.00           C  
ATOM    484  O   LEU A  60      63.020  72.640  55.911  1.00400.00           O  
ATOM    485  CB  LEU A  60      65.597  71.489  57.766  1.00574.58           C  
ATOM    486  CG  LEU A  60      64.931  70.155  57.423  1.00574.58           C  
ATOM    487  CD1 LEU A  60      65.416  69.702  56.056  1.00574.58           C  
ATOM    488  CD2 LEU A  60      65.231  69.134  58.511  1.00574.58           C  
ATOM    489  N   VAL A  61      63.320  73.387  58.028  1.00394.82           N  
ATOM    490  CA  VAL A  61      61.933  73.702  58.275  1.00400.00           C  
ATOM    491  C   VAL A  61      61.501  74.938  57.519  1.00400.00           C  
ATOM    492  O   VAL A  61      60.464  74.924  56.865  1.00400.00           O  
ATOM    493  CB  VAL A  61      61.684  73.909  59.771  1.00600.00           C  
ATOM    494  CG1 VAL A  61      60.259  74.394  59.995  1.00600.00           C  
ATOM    495  CG2 VAL A  61      61.940  72.599  60.497  1.00600.00           C  
ATOM    496  N   ALA A  62      62.282  76.018  57.598  1.00400.00           N  
ATOM    497  CA  ALA A  62      61.899  77.244  56.898  1.00400.00           C  
ATOM    498  C   ALA A  62      61.771  77.022  55.389  1.00400.00           C  
ATOM    499  O   ALA A  62      60.877  77.581  54.754  1.00400.00           O  
ATOM    500  CB  ALA A  62      62.902  78.343  57.172  1.00600.00           C  
ATOM    501  N   GLY A  63      62.663  76.214  54.816  1.00400.00           N  
ATOM    502  CA  GLY A  63      62.618  75.907  53.396  1.00400.00           C  
ATOM    503  C   GLY A  63      61.405  75.061  53.011  1.00400.00           C  
ATOM    504  O   GLY A  63      60.734  75.358  52.021  1.00400.00           O  
ATOM    505  N   ARG A  64      61.119  74.003  53.778  1.00400.00           N  
ATOM    506  CA  ARG A  64      59.985  73.140  53.449  1.00400.00           C  
ATOM    507  C   ARG A  64      58.628  73.781  53.748  1.00400.00           C  
ATOM    508  O   ARG A  64      57.697  73.685  52.942  1.00400.00           O  
ATOM    509  CB  ARG A  64      60.086  71.826  54.206  1.00600.00           C  
ATOM    510  CG  ARG A  64      61.189  70.897  53.728  1.00600.00           C  
ATOM    511  CD  ARG A  64      61.255  69.661  54.547  1.00600.00           C  
ATOM    512  NE  ARG A  64      62.259  68.734  54.050  1.00600.00           N  
ATOM    513  CZ  ARG A  64      62.589  67.573  54.646  1.00600.00           C  
ATOM    514  NH1 ARG A  64      61.992  67.212  55.759  1.00600.00           N1+
ATOM    515  NH2 ARG A  64      63.514  66.795  54.109  1.00600.00           N  
ATOM    516  N   ALA A  65      58.508  74.417  54.907  1.00400.00           N  
ATOM    517  CA  ALA A  65      57.272  75.074  55.298  1.00400.00           C  
ATOM    518  C   ALA A  65      56.996  76.296  54.432  1.00400.00           C  
ATOM    519  O   ALA A  65      57.347  77.418  54.799  1.00400.00           O  
ATOM    520  CB  ALA A  65      57.325  75.459  56.764  1.00600.00           C  
ATOM    521  N   LYS A  66      56.336  76.081  53.301  1.00400.00           N  
ATOM    522  CA  LYS A  66      55.998  77.156  52.367  1.00400.00           C  
ATOM    523  C   LYS A  66      55.110  78.241  52.986  1.00400.00           C  
ATOM    524  O   LYS A  66      55.143  79.394  52.549  1.00400.00           O  
ATOM    525  CB  LYS A  66      55.316  76.573  51.131  1.00600.00           C  
ATOM    526  CG  LYS A  66      56.244  75.764  50.235  1.00600.00           C  
ATOM    527  CD  LYS A  66      55.503  75.207  49.030  1.00600.00           C  
ATOM    528  CE  LYS A  66      56.431  74.399  48.135  1.00600.00           C  
ATOM    529  NZ  LYS A  66      55.709  73.817  46.971  1.00600.00           N1+
ATOM    530  N   ASP A  67      54.327  77.881  54.000  1.00400.00           N  
ATOM    531  CA  ASP A  67      53.462  78.828  54.688  1.00400.00           C  
ATOM    532  C   ASP A  67      54.123  79.475  55.913  1.00400.00           C  
ATOM    533  O   ASP A  67      53.457  80.167  56.685  1.00400.00           O  
ATOM    534  CB  ASP A  67      52.170  78.131  55.113  1.00600.00           C  
ATOM    535  CG  ASP A  67      52.414  76.999  56.106  1.00600.00           C  
ATOM    536  OD1 ASP A  67      53.555  76.709  56.383  1.00600.00           O  
ATOM    537  OD2 ASP A  67      51.456  76.437  56.581  1.00600.00           O1-
ATOM    538  N   LEU A  68      55.425  79.254  56.088  1.00400.00           N  
ATOM    539  CA  LEU A  68      56.169  79.810  57.207  1.00400.00           C  
ATOM    540  C   LEU A  68      57.111  80.914  56.770  1.00400.00           C  
ATOM    541  O   LEU A  68      57.860  80.755  55.806  1.00400.00           O  
ATOM    542  CB  LEU A  68      56.979  78.713  57.901  1.00600.00           C  
ATOM    543  CG  LEU A  68      57.887  79.157  59.057  1.00600.00           C  
ATOM    544  CD1 LEU A  68      57.037  79.665  60.211  1.00600.00           C  
ATOM    545  CD2 LEU A  68      58.743  77.976  59.496  1.00600.00           C  
ATOM    546  N   ASP A  69      57.083  82.026  57.487  1.00400.00           N  
ATOM    547  CA  ASP A  69      58.004  83.115  57.209  1.00400.00           C  
ATOM    548  C   ASP A  69      59.427  82.641  57.430  1.00400.00           C  
ATOM    549  O   ASP A  69      59.805  82.295  58.557  1.00400.00           O  
ATOM    550  CB  ASP A  69      57.693  84.330  58.086  1.00600.00           C  
ATOM    551  CG  ASP A  69      58.610  85.532  57.841  1.00600.00           C  
ATOM    552  OD1 ASP A  69      59.734  85.343  57.427  1.00600.00           O  
ATOM    553  OD2 ASP A  69      58.167  86.634  58.079  1.00600.00           O1-
ATOM    554  N   THR A  70      60.208  82.627  56.344  1.00400.00           N  
ATOM    555  CA  THR A  70      61.591  82.139  56.320  1.00400.00           C  
ATOM    556  C   THR A  70      62.531  82.805  57.328  1.00400.00           C  
ATOM    557  O   THR A  70      63.604  82.271  57.607  1.00400.00           O  
ATOM    558  CB  THR A  70      62.184  82.256  54.903  1.00600.00           C  
ATOM    559  CG2 THR A  70      61.409  81.369  53.943  1.00600.00           C  
ATOM    560  OG1 THR A  70      62.134  83.619  54.458  1.00600.00           O  
ATOM    561  N   SER A  71      62.125  83.953  57.894  1.00400.00           N  
ATOM    562  CA  SER A  71      62.887  84.605  58.955  1.00400.00           C  
ATOM    563  C   SER A  71      63.117  83.592  60.079  1.00400.00           C  
ATOM    564  O   SER A  71      64.211  83.517  60.642  1.00400.00           O  
ATOM    565  CB  SER A  71      62.123  85.799  59.499  1.00600.00           C  
ATOM    566  OG  SER A  71      61.933  86.772  58.508  1.00600.00           O  
ATOM    567  N   SER A  72      62.057  82.824  60.386  1.00400.00           N  
ATOM    568  CA  SER A  72      62.039  81.696  61.327  1.00400.00           C  
ATOM    569  C   SER A  72      63.069  81.724  62.451  1.00400.00           C  
ATOM    570  O   SER A  72      63.701  80.699  62.698  1.00400.00           O  
ATOM    571  CB  SER A  72      62.202  80.415  60.545  1.00600.00           C  
ATOM    572  OG  SER A  72      61.133  80.242  59.660  1.00600.00           O  
ATOM    573  N   HIS A  73      63.239  82.867  63.125  1.00400.00           N  
ATOM    574  CA  HIS A  73      64.270  83.009  64.157  1.00400.00           C  
ATOM    575  C   HIS A  73      64.301  81.885  65.197  1.00400.00           C  
ATOM    576  O   HIS A  73      65.364  81.580  65.733  1.00400.00           O  
ATOM    577  CB  HIS A  73      64.119  84.355  64.885  1.00600.00           C  
ATOM    578  CG  HIS A  73      62.905  84.463  65.765  1.00600.00           C  
ATOM    579  CD2 HIS A  73      62.773  84.412  67.114  1.00600.00           C  
ATOM    580  ND1 HIS A  73      61.636  84.667  65.265  1.00600.00           N  
ATOM    581  CE1 HIS A  73      60.775  84.731  66.268  1.00600.00           C  
ATOM    582  NE2 HIS A  73      61.439  84.584  67.403  1.00600.00           N  
ATOM    583  N   ASP A  74      63.160  81.238  65.460  1.00400.00           N  
ATOM    584  CA  ASP A  74      63.135  80.112  66.373  1.00400.00           C  
ATOM    585  C   ASP A  74      63.847  78.904  65.795  1.00400.00           C  
ATOM    586  O   ASP A  74      64.709  78.319  66.445  1.00400.00           O  
ATOM    587  CB  ASP A  74      61.705  79.719  66.726  1.00600.00           C  
ATOM    588  CG  ASP A  74      61.035  80.689  67.681  1.00600.00           C  
ATOM    589  OD1 ASP A  74      61.731  81.439  68.323  1.00600.00           O  
ATOM    590  OD2 ASP A  74      59.831  80.648  67.791  1.00600.00           O1-
ATOM    591  N   CYS A  75      63.510  78.531  64.561  1.00400.00           N  
ATOM    592  CA  CYS A  75      64.147  77.381  63.929  1.00355.55           C  
ATOM    593  C   CYS A  75      65.619  77.645  63.675  1.00234.46           C  
ATOM    594  O   CYS A  75      66.453  76.753  63.826  1.00173.51           O  
ATOM    595  CB  CYS A  75      63.466  77.032  62.606  1.00533.33           C  
ATOM    596  SG  CYS A  75      61.802  76.348  62.783  1.00533.33           S  
ATOM    597  N   VAL A  76      65.932  78.883  63.299  1.00281.38           N  
ATOM    598  CA  VAL A  76      67.299  79.297  63.036  1.00263.64           C  
ATOM    599  C   VAL A  76      68.139  79.216  64.298  1.00169.59           C  
ATOM    600  O   VAL A  76      69.286  78.765  64.257  1.00166.70           O  
ATOM    601  CB  VAL A  76      67.327  80.721  62.464  1.00395.46           C  
ATOM    602  CG1 VAL A  76      68.756  81.225  62.378  1.00395.46           C  
ATOM    603  CG2 VAL A  76      66.680  80.717  61.088  1.00395.46           C  
ATOM    604  N   SER A  77      67.560  79.649  65.418  1.00132.36           N  
ATOM    605  CA  SER A  77      68.243  79.610  66.701  1.00111.62           C  
ATOM    606  C   SER A  77      68.321  78.199  67.292  1.00 66.28           C  
ATOM    607  O   SER A  77      69.423  77.671  67.450  1.00100.33           O  
ATOM    608  CB  SER A  77      67.523  80.530  67.662  1.00167.43           C  
ATOM    609  OG  SER A  77      68.129  80.499  68.915  1.00167.43           O  
ATOM    610  N   THR A  78      67.172  77.642  67.712  1.00 41.83           N  
ATOM    611  CA  THR A  78      66.989  76.281  68.287  1.00 53.88           C  
ATOM    612  C   THR A  78      67.678  75.069  67.604  1.00 37.80           C  
ATOM    613  O   THR A  78      66.995  74.100  67.273  1.00 62.74           O  
ATOM    614  CB  THR A  78      65.497  75.933  68.426  1.00 80.82           C  
ATOM    615  CG2 THR A  78      64.796  76.947  69.324  1.00 80.82           C  
ATOM    616  OG1 THR A  78      64.884  75.923  67.137  1.00 80.82           O  
ATOM    617  N   VAL A  79      68.990  75.105  67.394  1.00 22.28           N  
ATOM    618  CA  VAL A  79      69.697  73.979  66.785  1.00 18.17           C  
ATOM    619  C   VAL A  79      69.864  72.860  67.807  1.00 13.94           C  
ATOM    620  O   VAL A  79      69.545  71.703  67.524  1.00 12.85           O  
ATOM    621  CB  VAL A  79      71.065  74.437  66.259  1.00 27.26           C  
ATOM    622  CG1 VAL A  79      71.859  73.238  65.795  1.00 27.26           C  
ATOM    623  CG2 VAL A  79      70.852  75.412  65.110  1.00 27.26           C  
ATOM    624  N   GLN A  80      70.348  73.233  68.980  1.00 15.22           N  
ATOM    625  CA  GLN A  80      70.521  72.367  70.146  1.00 14.99           C  
ATOM    626  C   GLN A  80      69.404  71.301  70.306  1.00 11.05           C  
ATOM    627  O   GLN A  80      69.739  70.117  70.332  1.00 10.09           O  
ATOM    628  CB  GLN A  80      70.741  73.236  71.391  1.00 22.48           C  
ATOM    629  CG  GLN A  80      70.823  72.495  72.698  1.00 22.48           C  
ATOM    630  CD  GLN A  80      71.028  73.456  73.838  1.00 22.48           C  
ATOM    631  NE2 GLN A  80      70.124  73.403  74.805  1.00 22.48           N  
ATOM    632  OE1 GLN A  80      71.984  74.239  73.846  1.00 22.48           O  
ATOM    633  N   PRO A  81      68.120  71.674  70.465  1.00 11.40           N  
ATOM    634  CA  PRO A  81      66.953  70.786  70.559  1.00 11.82           C  
ATOM    635  C   PRO A  81      66.907  69.707  69.480  1.00  9.32           C  
ATOM    636  O   PRO A  81      66.464  68.594  69.749  1.00 10.16           O  
ATOM    637  CB  PRO A  81      65.775  71.754  70.430  1.00 17.73           C  
ATOM    638  CG  PRO A  81      66.265  72.993  71.063  1.00 17.73           C  
ATOM    639  CD  PRO A  81      67.715  73.070  70.713  1.00 17.73           C  
ATOM    640  N   PHE A  82      67.365  70.041  68.262  1.00  8.81           N  
ATOM    641  CA  PHE A  82      67.421  69.057  67.178  1.00  9.63           C  
ATOM    642  C   PHE A  82      68.349  67.929  67.582  1.00  8.32           C  
ATOM    643  O   PHE A  82      68.002  66.755  67.433  1.00  9.03           O  
ATOM    644  CB  PHE A  82      67.884  69.683  65.847  1.00 14.45           C  
ATOM    645  CG  PHE A  82      68.037  68.680  64.728  1.00 14.45           C  
ATOM    646  CD1 PHE A  82      66.929  68.165  64.072  1.00 14.45           C  
ATOM    647  CD2 PHE A  82      69.295  68.245  64.330  1.00 14.45           C  
ATOM    648  CE1 PHE A  82      67.074  67.235  63.057  1.00 14.45           C  
ATOM    649  CE2 PHE A  82      69.441  67.322  63.314  1.00 14.45           C  
ATOM    650  CZ  PHE A  82      68.330  66.809  62.682  1.00 14.45           C  
ATOM    651  N   PHE A  83      69.525  68.300  68.088  1.00  9.12           N  
ATOM    652  CA  PHE A  83      70.540  67.347  68.532  1.00 11.29           C  
ATOM    653  C   PHE A  83      70.134  66.614  69.803  1.00  9.83           C  
ATOM    654  O   PHE A  83      70.517  65.456  70.001  1.00 10.91           O  
ATOM    655  CB  PHE A  83      71.850  68.074  68.753  1.00 16.93           C  
ATOM    656  CG  PHE A  83      72.512  68.419  67.469  1.00 16.93           C  
ATOM    657  CD1 PHE A  83      72.072  69.498  66.727  1.00 16.93           C  
ATOM    658  CD2 PHE A  83      73.581  67.676  67.007  1.00 16.93           C  
ATOM    659  CE1 PHE A  83      72.680  69.819  65.534  1.00 16.93           C  
ATOM    660  CE2 PHE A  83      74.197  68.001  65.820  1.00 16.93           C  
ATOM    661  CZ  PHE A  83      73.739  69.074  65.084  1.00 16.93           C  
ATOM    662  N   ARG A  84      69.350  67.272  70.652  1.00  9.66           N  
ATOM    663  CA  ARG A  84      68.859  66.629  71.862  1.00 12.49           C  
ATOM    664  C   ARG A  84      67.938  65.477  71.487  1.00 11.22           C  
ATOM    665  O   ARG A  84      68.047  64.372  72.033  1.00 12.82           O  
ATOM    666  CB  ARG A  84      68.101  67.617  72.742  1.00 18.73           C  
ATOM    667  CG  ARG A  84      68.940  68.684  73.427  1.00 18.73           C  
ATOM    668  CD  ARG A  84      68.085  69.605  74.222  1.00 18.73           C  
ATOM    669  NE  ARG A  84      67.432  68.920  75.331  1.00 18.73           N  
ATOM    670  CZ  ARG A  84      66.338  69.376  75.978  1.00 18.73           C  
ATOM    671  NH1 ARG A  84      65.782  70.510  75.615  1.00 18.73           N1+
ATOM    672  NH2 ARG A  84      65.817  68.685  76.976  1.00 18.73           N  
ATOM    673  N   LYS A  85      67.058  65.740  70.522  1.00 10.69           N  
ATOM    674  CA  LYS A  85      66.149  64.729  70.025  1.00 13.77           C  
ATOM    675  C   LYS A  85      66.918  63.646  69.303  1.00 11.38           C  
ATOM    676  O   LYS A  85      66.686  62.463  69.548  1.00 13.17           O  
ATOM    677  CB  LYS A  85      65.123  65.358  69.090  1.00 20.66           C  
ATOM    678  CG  LYS A  85      64.109  66.252  69.786  1.00 20.66           C  
ATOM    679  CD  LYS A  85      63.163  66.885  68.782  1.00 20.66           C  
ATOM    680  CE  LYS A  85      62.171  67.812  69.466  1.00 20.66           C  
ATOM    681  NZ  LYS A  85      61.260  68.463  68.488  1.00 20.66           N1+
ATOM    682  N   TRP A  86      67.864  64.064  68.457  1.00  9.43           N  
ATOM    683  CA  TRP A  86      68.724  63.188  67.672  1.00 10.47           C  
ATOM    684  C   TRP A  86      69.338  62.093  68.526  1.00  9.28           C  
ATOM    685  O   TRP A  86      69.307  60.915  68.157  1.00 11.94           O  
ATOM    686  CB  TRP A  86      69.815  64.035  67.022  1.00 15.71           C  
ATOM    687  CG  TRP A  86      70.733  63.310  66.114  1.00 15.71           C  
ATOM    688  CD1 TRP A  86      70.934  61.974  66.038  1.00 15.71           C  
ATOM    689  CD2 TRP A  86      71.594  63.907  65.124  1.00 15.71           C  
ATOM    690  CE2 TRP A  86      72.260  62.864  64.486  1.00 15.71           C  
ATOM    691  CE3 TRP A  86      71.846  65.222  64.730  1.00 15.71           C  
ATOM    692  NE1 TRP A  86      71.847  61.689  65.058  1.00 15.71           N  
ATOM    693  CZ2 TRP A  86      73.169  63.091  63.472  1.00 15.71           C  
ATOM    694  CZ3 TRP A  86      72.758  65.451  63.711  1.00 15.71           C  
ATOM    695  CH2 TRP A  86      73.401  64.410  63.098  1.00 15.71           C  
ATOM    696  N   SER A  87      69.869  62.487  69.682  1.00  7.88           N  
ATOM    697  CA  SER A  87      70.446  61.547  70.620  1.00  9.48           C  
ATOM    698  C   SER A  87      69.417  60.503  71.026  1.00  8.83           C  
ATOM    699  O   SER A  87      69.620  59.305  70.822  1.00  9.31           O  
ATOM    700  CB  SER A  87      70.941  62.277  71.853  1.00 14.22           C  
ATOM    701  OG  SER A  87      71.509  61.388  72.777  1.00 14.22           O  
ATOM    702  N   SER A  88      68.278  60.953  71.562  1.00 10.18           N  
ATOM    703  CA  SER A  88      67.249  60.011  72.013  1.00 13.80           C  
ATOM    704  C   SER A  88      66.698  59.128  70.884  1.00 15.45           C  
ATOM    705  O   SER A  88      66.262  58.002  71.131  1.00 19.57           O  
ATOM    706  CB  SER A  88      66.099  60.763  72.654  1.00 20.70           C  
ATOM    707  OG  SER A  88      65.381  61.496  71.702  1.00 20.70           O  
ATOM    708  N   LEU A  89      66.746  59.625  69.648  1.00 15.84           N  
ATOM    709  CA  LEU A  89      66.286  58.873  68.491  1.00 21.49           C  
ATOM    710  C   LEU A  89      67.238  57.766  68.041  1.00 20.12           C  
ATOM    711  O   LEU A  89      66.794  56.793  67.427  1.00 25.22           O  
ATOM    712  CB  LEU A  89      66.058  59.826  67.311  1.00 32.23           C  
ATOM    713  CG  LEU A  89      64.893  60.813  67.456  1.00 32.23           C  
ATOM    714  CD1 LEU A  89      64.923  61.790  66.291  1.00 32.23           C  
ATOM    715  CD2 LEU A  89      63.585  60.040  67.489  1.00 32.23           C  
ATOM    716  N   TYR A  90      68.539  57.903  68.319  1.00 16.12           N  
ATOM    717  CA  TYR A  90      69.476  56.895  67.828  1.00 18.40           C  
ATOM    718  C   TYR A  90      70.293  56.154  68.893  1.00 13.68           C  
ATOM    719  O   TYR A  90      70.428  54.931  68.804  1.00 17.82           O  
ATOM    720  CB  TYR A  90      70.377  57.533  66.766  1.00 27.60           C  
ATOM    721  CG  TYR A  90      69.594  57.829  65.496  1.00 27.60           C  
ATOM    722  CD1 TYR A  90      69.042  59.079  65.264  1.00 27.60           C  
ATOM    723  CD2 TYR A  90      69.402  56.822  64.568  1.00 27.60           C  
ATOM    724  CE1 TYR A  90      68.308  59.324  64.123  1.00 27.60           C  
ATOM    725  CE2 TYR A  90      68.663  57.057  63.428  1.00 27.60           C  
ATOM    726  CZ  TYR A  90      68.115  58.304  63.204  1.00 27.60           C  
ATOM    727  OH  TYR A  90      67.369  58.533  62.073  1.00 27.60           O  
ATOM    728  N   GLY A  91      70.846  56.840  69.891  1.00  9.16           N  
ATOM    729  CA  GLY A  91      71.609  56.077  70.878  1.00 10.42           C  
ATOM    730  C   GLY A  91      72.548  56.891  71.757  1.00 10.01           C  
ATOM    731  O   GLY A  91      72.465  58.115  71.834  1.00 14.38           O  
ATOM    732  N   LYS A  92      73.453  56.170  72.422  1.00  8.32           N  
ATOM    733  CA  LYS A  92      74.442  56.745  73.330  1.00  9.18           C  
ATOM    734  C   LYS A  92      75.393  57.703  72.625  1.00  7.18           C  
ATOM    735  O   LYS A  92      75.873  58.660  73.237  1.00  8.53           O  
ATOM    736  CB  LYS A  92      75.240  55.625  73.992  1.00 13.77           C  
ATOM    737  CG  LYS A  92      74.435  54.798  74.981  1.00 13.77           C  
ATOM    738  CD  LYS A  92      75.278  53.696  75.594  1.00 13.77           C  
ATOM    739  CE  LYS A  92      74.470  52.881  76.593  1.00 13.77           C  
ATOM    740  NZ  LYS A  92      75.290  51.819  77.231  1.00 13.77           N1+
ATOM    741  N   THR A  93      75.689  57.409  71.350  1.00  6.55           N  
ATOM    742  CA  THR A  93      76.537  58.250  70.512  1.00  8.13           C  
ATOM    743  C   THR A  93      75.928  58.401  69.110  1.00  6.19           C  
ATOM    744  O   THR A  93      75.075  57.604  68.718  1.00  7.46           O  
ATOM    745  CB  THR A  93      77.963  57.667  70.364  1.00 12.20           C  
ATOM    746  CG2 THR A  93      78.624  57.419  71.712  1.00 12.20           C  
ATOM    747  OG1 THR A  93      77.893  56.429  69.641  1.00 12.20           O  
ATOM    748  N   PHE A  94      76.384  59.399  68.343  1.00  5.62           N  
ATOM    749  CA  PHE A  94      75.899  59.559  66.960  1.00  7.63           C  
ATOM    750  C   PHE A  94      76.840  60.323  66.015  1.00  7.08           C  
ATOM    751  O   PHE A  94      77.692  61.098  66.448  1.00  8.81           O  
ATOM    752  CB  PHE A  94      74.503  60.179  66.921  1.00 11.45           C  
ATOM    753  CG  PHE A  94      74.359  61.545  67.531  1.00 11.45           C  
ATOM    754  CD1 PHE A  94      74.608  62.684  66.785  1.00 11.45           C  
ATOM    755  CD2 PHE A  94      73.918  61.694  68.836  1.00 11.45           C  
ATOM    756  CE1 PHE A  94      74.416  63.942  67.321  1.00 11.45           C  
ATOM    757  CE2 PHE A  94      73.730  62.949  69.378  1.00 11.45           C  
ATOM    758  CZ  PHE A  94      73.973  64.076  68.620  1.00 11.45           C  
ATOM    759  N   LEU A  95      76.668  60.111  64.703  1.00  6.46           N  
ATOM    760  CA  LEU A  95      77.519  60.795  63.717  1.00  6.92           C  
ATOM    761  C   LEU A  95      76.986  62.130  63.197  1.00  7.19           C  
ATOM    762  O   LEU A  95      76.006  62.178  62.453  1.00 15.12           O  
ATOM    763  CB  LEU A  95      77.750  59.919  62.480  1.00 10.38           C  
ATOM    764  CG  LEU A  95      78.572  60.621  61.381  1.00 10.38           C  
ATOM    765  CD1 LEU A  95      79.971  60.887  61.906  1.00 10.38           C  
ATOM    766  CD2 LEU A  95      78.607  59.785  60.113  1.00 10.38           C  
ATOM    767  N   TYR A  96      77.689  63.209  63.517  1.00  5.82           N  
ATOM    768  CA  TYR A  96      77.364  64.517  62.971  1.00  7.43           C  
ATOM    769  C   TYR A  96      78.248  64.792  61.767  1.00  8.44           C  
ATOM    770  O   TYR A  96      79.466  64.666  61.845  1.00 11.12           O  
ATOM    771  CB  TYR A  96      77.521  65.624  64.006  1.00 11.14           C  
ATOM    772  CG  TYR A  96      77.277  66.983  63.393  1.00 11.14           C  
ATOM    773  CD1 TYR A  96      76.049  67.246  62.819  1.00 11.14           C  
ATOM    774  CD2 TYR A  96      78.262  67.960  63.395  1.00 11.14           C  
ATOM    775  CE1 TYR A  96      75.795  68.468  62.241  1.00 11.14           C  
ATOM    776  CE2 TYR A  96      78.007  69.192  62.820  1.00 11.14           C  
ATOM    777  CZ  TYR A  96      76.774  69.441  62.244  1.00 11.14           C  
ATOM    778  OH  TYR A  96      76.501  70.652  61.666  1.00 11.14           O  
ATOM    779  N   TRP A  97      77.653  65.134  60.634  1.00  7.54           N  
ATOM    780  CA  TRP A  97      78.467  65.388  59.454  1.00  9.34           C  
ATOM    781  C   TRP A  97      78.200  66.779  58.862  1.00 11.97           C  
ATOM    782  O   TRP A  97      77.097  67.061  58.389  1.00 16.86           O  
ATOM    783  CB  TRP A  97      78.242  64.266  58.432  1.00 14.01           C  
ATOM    784  CG  TRP A  97      79.028  64.399  57.160  1.00 14.01           C  
ATOM    785  CD1 TRP A  97      80.128  65.169  56.935  1.00 14.01           C  
ATOM    786  CD2 TRP A  97      78.751  63.726  55.908  1.00 14.01           C  
ATOM    787  CE2 TRP A  97      79.698  64.171  54.988  1.00 14.01           C  
ATOM    788  CE3 TRP A  97      77.785  62.803  55.501  1.00 14.01           C  
ATOM    789  NE1 TRP A  97      80.531  65.044  55.631  1.00 14.01           N  
ATOM    790  CZ2 TRP A  97      79.696  63.742  53.671  1.00 14.01           C  
ATOM    791  CZ3 TRP A  97      77.781  62.369  54.185  1.00 14.01           C  
ATOM    792  CH2 TRP A  97      78.711  62.831  53.295  1.00 14.01           C  
ATOM    793  N   LEU A  98      79.227  67.638  58.894  1.00 12.47           N  
ATOM    794  CA  LEU A  98      79.146  68.987  58.338  1.00 16.82           C  
ATOM    795  C   LEU A  98      80.135  69.181  57.205  1.00 18.92           C  
ATOM    796  O   LEU A  98      81.329  69.362  57.445  1.00 33.93           O  
ATOM    797  CB  LEU A  98      79.452  70.047  59.411  1.00 25.23           C  
ATOM    798  CG  LEU A  98      79.154  71.505  59.016  1.00 25.23           C  
ATOM    799  CD1 LEU A  98      79.085  72.378  60.260  1.00 25.23           C  
ATOM    800  CD2 LEU A  98      80.243  72.018  58.081  1.00 25.23           C  
ATOM    801  N   GLY A  99      79.633  69.187  55.976  1.00 16.57           N  
ATOM    802  CA  GLY A  99      80.499  69.434  54.834  1.00 19.36           C  
ATOM    803  C   GLY A  99      81.513  68.302  54.666  1.00 17.46           C  
ATOM    804  O   GLY A  99      81.145  67.200  54.269  1.00 27.28           O  
ATOM    805  N   PRO A 100      82.797  68.578  54.910  1.00 15.66           N  
ATOM    806  CA  PRO A 100      83.910  67.641  54.835  1.00 22.46           C  
ATOM    807  C   PRO A 100      84.334  67.072  56.191  1.00 19.07           C  
ATOM    808  O   PRO A 100      85.259  66.260  56.250  1.00 29.11           O  
ATOM    809  CB  PRO A 100      85.020  68.484  54.208  1.00 33.69           C  
ATOM    810  CG  PRO A 100      84.779  69.847  54.740  1.00 33.69           C  
ATOM    811  CD  PRO A 100      83.275  69.970  54.748  1.00 33.69           C  
ATOM    812  N   THR A 101      83.690  67.500  57.281  1.00 12.47           N  
ATOM    813  CA  THR A 101      84.113  67.034  58.602  1.00 11.70           C  
ATOM    814  C   THR A 101      83.020  66.318  59.413  1.00 10.56           C  
ATOM    815  O   THR A 101      82.023  66.935  59.793  1.00 16.60           O  
ATOM    816  CB  THR A 101      84.628  68.205  59.456  1.00 17.55           C  
ATOM    817  CG2 THR A 101      85.049  67.710  60.835  1.00 17.55           C  
ATOM    818  OG1 THR A 101      85.748  68.824  58.808  1.00 17.55           O  
ATOM    819  N   PRO A 102      83.196  65.015  59.673  1.00  9.66           N  
ATOM    820  CA  PRO A 102      82.387  64.160  60.529  1.00  9.87           C  
ATOM    821  C   PRO A 102      82.833  64.292  61.990  1.00  7.49           C  
ATOM    822  O   PRO A 102      84.009  64.537  62.264  1.00  8.35           O  
ATOM    823  CB  PRO A 102      82.629  62.764  59.959  1.00 14.80           C  
ATOM    824  CG  PRO A 102      84.003  62.819  59.409  1.00 14.80           C  
ATOM    825  CD  PRO A 102      84.136  64.212  58.857  1.00 14.80           C  
ATOM    826  N   ALA A 103      81.906  64.093  62.923  1.00  6.69           N  
ATOM    827  CA  ALA A 103      82.223  64.161  64.346  1.00  6.16           C  
ATOM    828  C   ALA A 103      81.353  63.196  65.148  1.00  6.13           C  
ATOM    829  O   ALA A 103      80.195  62.948  64.817  1.00  7.79           O  
ATOM    830  CB  ALA A 103      82.038  65.582  64.858  1.00  9.24           C  
ATOM    831  N   LEU A 104      81.913  62.646  66.215  1.00  5.88           N  
ATOM    832  CA  LEU A 104      81.172  61.702  67.038  1.00  5.99           C  
ATOM    833  C   LEU A 104      80.609  62.413  68.252  1.00  5.17           C  
ATOM    834  O   LEU A 104      81.358  62.970  69.045  1.00  7.19           O  
ATOM    835  CB  LEU A 104      82.082  60.549  67.485  1.00  8.98           C  
ATOM    836  CG  LEU A 104      81.425  59.475  68.365  1.00  8.98           C  
ATOM    837  CD1 LEU A 104      80.356  58.749  67.549  1.00  8.98           C  
ATOM    838  CD2 LEU A 104      82.489  58.504  68.862  1.00  8.98           C  
ATOM    839  N   CYS A 105      79.299  62.393  68.415  1.00  3.93           N  
ATOM    840  CA  CYS A 105      78.714  63.020  69.583  1.00  3.64           C  
ATOM    841  C   CYS A 105      78.499  61.959  70.638  1.00  3.86           C  
ATOM    842  O   CYS A 105      78.056  60.858  70.325  1.00  4.94           O  
ATOM    843  CB  CYS A 105      77.403  63.693  69.234  1.00  5.46           C  
ATOM    844  SG  CYS A 105      77.571  65.050  68.047  1.00  5.46           S  
ATOM    845  N   THR A 106      78.813  62.281  71.890  1.00  4.19           N  
ATOM    846  CA  THR A 106      78.661  61.310  72.975  1.00  5.15           C  
ATOM    847  C   THR A 106      77.785  61.824  74.113  1.00  4.87           C  
ATOM    848  O   THR A 106      78.138  62.794  74.779  1.00 11.80           O  
ATOM    849  CB  THR A 106      80.025  60.918  73.560  1.00  7.73           C  
ATOM    850  CG2 THR A 106      79.817  59.897  74.657  1.00  7.73           C  
ATOM    851  OG1 THR A 106      80.862  60.353  72.544  1.00  7.73           O  
ATOM    852  N   THR A 107      76.664  61.145  74.348  1.00  4.91           N  
ATOM    853  CA  THR A 107      75.709  61.509  75.397  1.00  5.97           C  
ATOM    854  C   THR A 107      75.922  60.757  76.712  1.00  6.30           C  
ATOM    855  O   THR A 107      75.925  61.361  77.785  1.00 15.03           O  
ATOM    856  CB  THR A 107      74.264  61.263  74.937  1.00  8.96           C  
ATOM    857  CG2 THR A 107      73.298  61.606  76.059  1.00  8.96           C  
ATOM    858  OG1 THR A 107      73.977  62.068  73.786  1.00  8.96           O  
ATOM    859  N   ASP A 108      76.072  59.439  76.625  1.00  7.02           N  
ATOM    860  CA  ASP A 108      76.228  58.598  77.824  1.00  8.98           C  
ATOM    861  C   ASP A 108      77.445  58.993  78.653  1.00  5.45           C  
ATOM    862  O   ASP A 108      78.572  58.915  78.161  1.00  5.63           O  
ATOM    863  CB  ASP A 108      76.338  57.121  77.432  1.00 13.47           C  
ATOM    864  CG  ASP A 108      76.396  56.159  78.626  1.00 13.47           C  
ATOM    865  OD1 ASP A 108      76.766  56.574  79.700  1.00 13.47           O  
ATOM    866  OD2 ASP A 108      76.073  55.007  78.444  1.00 13.47           O1-
ATOM    867  N   MET A 109      77.203  59.410  79.912  1.00  5.18           N  
ATOM    868  CA  MET A 109      78.270  59.857  80.817  1.00  6.20           C  
ATOM    869  C   MET A 109      79.405  58.853  81.005  1.00  6.07           C  
ATOM    870  O   MET A 109      80.554  59.248  81.219  1.00  9.39           O  
ATOM    871  CB  MET A 109      77.733  60.156  82.210  1.00  9.30           C  
ATOM    872  CG  MET A 109      76.866  61.386  82.415  1.00  9.30           C  
ATOM    873  SD  MET A 109      76.422  61.500  84.164  1.00  9.30           S  
ATOM    874  CE  MET A 109      75.464  62.991  84.366  1.00  9.30           C  
ATOM    875  N   GLU A 110      79.086  57.557  80.946  1.00  5.88           N  
ATOM    876  CA  GLU A 110      80.076  56.509  81.171  1.00 10.52           C  
ATOM    877  C   GLU A 110      80.974  56.281  79.959  1.00 11.83           C  
ATOM    878  O   GLU A 110      81.924  55.500  80.022  1.00 25.29           O  
ATOM    879  CB  GLU A 110      79.376  55.210  81.569  1.00 15.78           C  
ATOM    880  CG  GLU A 110      78.672  55.278  82.922  1.00 15.78           C  
ATOM    881  CD  GLU A 110      79.643  55.429  84.066  1.00 15.78           C  
ATOM    882  OE1 GLU A 110      80.605  54.697  84.085  1.00 15.78           O  
ATOM    883  OE2 GLU A 110      79.432  56.265  84.916  1.00 15.78           O1-
ATOM    884  N   VAL A 111      80.693  56.984  78.871  1.00  5.67           N  
ATOM    885  CA  VAL A 111      81.538  56.964  77.701  1.00  5.96           C  
ATOM    886  C   VAL A 111      82.330  58.264  77.750  1.00  5.04           C  
ATOM    887  O   VAL A 111      83.548  58.277  77.546  1.00  5.64           O  
ATOM    888  CB  VAL A 111      80.706  56.857  76.415  1.00  8.94           C  
ATOM    889  CG1 VAL A 111      81.622  56.893  75.201  1.00  8.94           C  
ATOM    890  CG2 VAL A 111      79.875  55.587  76.454  1.00  8.94           C  
ATOM    891  N   VAL A 112      81.607  59.351  78.056  1.00  4.66           N  
ATOM    892  CA  VAL A 112      82.173  60.689  78.204  1.00  4.93           C  
ATOM    893  C   VAL A 112      83.341  60.737  79.172  1.00  4.53           C  
ATOM    894  O   VAL A 112      84.319  61.435  78.923  1.00  4.38           O  
ATOM    895  CB  VAL A 112      81.121  61.685  78.689  1.00  7.39           C  
ATOM    896  CG1 VAL A 112      81.810  62.988  79.043  1.00  7.39           C  
ATOM    897  CG2 VAL A 112      80.078  61.893  77.609  1.00  7.39           C  
ATOM    898  N   LYS A 113      83.259  59.986  80.272  1.00  5.72           N  
ATOM    899  CA  LYS A 113      84.344  59.953  81.255  1.00  6.45           C  
ATOM    900  C   LYS A 113      85.704  59.544  80.649  1.00  6.65           C  
ATOM    901  O   LYS A 113      86.751  59.829  81.233  1.00  8.23           O  
ATOM    902  CB  LYS A 113      84.004  58.993  82.391  1.00  9.68           C  
ATOM    903  CG  LYS A 113      84.028  57.519  82.008  1.00  9.68           C  
ATOM    904  CD  LYS A 113      83.635  56.645  83.189  1.00  9.68           C  
ATOM    905  CE  LYS A 113      83.779  55.163  82.877  1.00  9.68           C  
ATOM    906  NZ  LYS A 113      83.338  54.314  84.018  1.00  9.68           N1+
ATOM    907  N   LYS A 114      85.690  58.901  79.478  1.00  8.11           N  
ATOM    908  CA  LYS A 114      86.907  58.539  78.782  1.00  9.06           C  
ATOM    909  C   LYS A 114      87.225  59.618  77.760  1.00  8.38           C  
ATOM    910  O   LYS A 114      88.385  59.982  77.577  1.00 10.60           O  
ATOM    911  CB  LYS A 114      86.763  57.176  78.111  1.00 13.59           C  
ATOM    912  CG  LYS A 114      86.548  56.027  79.082  1.00 13.59           C  
ATOM    913  CD  LYS A 114      87.756  55.868  79.994  1.00 13.59           C  
ATOM    914  CE  LYS A 114      87.621  54.662  80.908  1.00 13.59           C  
ATOM    915  NZ  LYS A 114      88.809  54.509  81.795  1.00 13.59           N1+
ATOM    916  N   VAL A 115      86.176  60.185  77.156  1.00  6.51           N  
ATOM    917  CA  VAL A 115      86.325  61.283  76.195  1.00  7.33           C  
ATOM    918  C   VAL A 115      87.078  62.456  76.805  1.00  9.57           C  
ATOM    919  O   VAL A 115      87.930  63.071  76.158  1.00 12.22           O  
ATOM    920  CB  VAL A 115      84.958  61.816  75.728  1.00 11.00           C  
ATOM    921  CG1 VAL A 115      85.179  63.064  74.897  1.00 11.00           C  
ATOM    922  CG2 VAL A 115      84.219  60.763  74.941  1.00 11.00           C  
ATOM    923  N   LEU A 116      86.728  62.754  78.054  1.00 10.31           N  
ATOM    924  CA  LEU A 116      87.289  63.830  78.851  1.00 14.94           C  
ATOM    925  C   LEU A 116      88.738  63.626  79.292  1.00 12.45           C  
ATOM    926  O   LEU A 116      89.360  64.569  79.781  1.00 11.89           O  
ATOM    927  CB  LEU A 116      86.452  64.009  80.112  1.00 22.41           C  
ATOM    928  CG  LEU A 116      85.023  64.493  79.918  1.00 22.41           C  
ATOM    929  CD1 LEU A 116      84.322  64.460  81.265  1.00 22.41           C  
ATOM    930  CD2 LEU A 116      85.028  65.892  79.324  1.00 22.41           C  
ATOM    931  N   SER A 117      89.283  62.416  79.164  1.00 12.49           N  
ATOM    932  CA  SER A 117      90.646  62.206  79.623  1.00 12.27           C  
ATOM    933  C   SER A 117      91.650  62.868  78.712  1.00 11.58           C  
ATOM    934  O   SER A 117      91.684  62.594  77.511  1.00 10.93           O  
ATOM    935  CB  SER A 117      90.978  60.738  79.712  1.00 18.41           C  
ATOM    936  OG  SER A 117      92.332  60.569  80.042  1.00 18.41           O  
ATOM    937  N   ASP A 118      92.508  63.694  79.304  1.00 13.07           N  
ATOM    938  CA  ASP A 118      93.550  64.395  78.570  1.00 14.31           C  
ATOM    939  C   ASP A 118      94.662  63.464  78.098  1.00 15.23           C  
ATOM    940  O   ASP A 118      95.517  63.865  77.308  1.00 19.01           O  
ATOM    941  CB  ASP A 118      94.127  65.533  79.406  1.00 21.46           C  
ATOM    942  CG  ASP A 118      93.168  66.716  79.552  1.00 21.46           C  
ATOM    943  OD1 ASP A 118      92.235  66.820  78.781  1.00 21.46           O  
ATOM    944  OD2 ASP A 118      93.384  67.507  80.439  1.00 21.46           O1-
ATOM    945  N   ARG A 119      94.649  62.217  78.572  1.00 14.42           N  
ATOM    946  CA  ARG A 119      95.615  61.233  78.139  1.00 16.44           C  
ATOM    947  C   ARG A 119      95.283  60.725  76.737  1.00 14.53           C  
ATOM    948  O   ARG A 119      96.155  60.186  76.054  1.00 16.41           O  
ATOM    949  CB  ARG A 119      95.658  60.062  79.107  1.00 24.66           C  
ATOM    950  CG  ARG A 119      96.226  60.385  80.478  1.00 24.66           C  
ATOM    951  CD  ARG A 119      96.200  59.199  81.375  1.00 24.66           C  
ATOM    952  NE  ARG A 119      96.738  59.502  82.692  1.00 24.66           N  
ATOM    953  CZ  ARG A 119      96.748  58.645  83.732  1.00 24.66           C  
ATOM    954  NH1 ARG A 119      96.240  57.439  83.598  1.00 24.66           N1+
ATOM    955  NH2 ARG A 119      97.259  59.022  84.891  1.00 24.66           N  
ATOM    956  N   THR A 120      94.017  60.871  76.317  1.00 12.17           N  
ATOM    957  CA  THR A 120      93.604  60.381  75.007  1.00 11.56           C  
ATOM    958  C   THR A 120      93.048  61.470  74.097  1.00 10.53           C  
ATOM    959  O   THR A 120      93.067  61.309  72.877  1.00 10.38           O  
ATOM    960  CB  THR A 120      92.527  59.282  75.150  1.00 17.34           C  
ATOM    961  CG2 THR A 120      93.055  58.115  75.973  1.00 17.34           C  
ATOM    962  OG1 THR A 120      91.364  59.826  75.793  1.00 17.34           O  
ATOM    963  N   ASP A 121      92.550  62.563  74.678  1.00 11.31           N  
ATOM    964  CA  ASP A 121      91.940  63.635  73.891  1.00 13.38           C  
ATOM    965  C   ASP A 121      92.402  65.032  74.325  1.00 11.76           C  
ATOM    966  O   ASP A 121      92.865  65.220  75.446  1.00 19.16           O  
ATOM    967  CB  ASP A 121      90.418  63.510  73.988  1.00 20.07           C  
ATOM    968  CG  ASP A 121      89.897  62.248  73.300  1.00 20.07           C  
ATOM    969  OD1 ASP A 121      89.798  61.228  73.946  1.00 20.07           O  
ATOM    970  OD2 ASP A 121      89.594  62.324  72.132  1.00 20.07           O1-
ATOM    971  N   MET A 122      92.281  66.006  73.425  1.00  9.38           N  
ATOM    972  CA  MET A 122      92.692  67.385  73.690  1.00  8.20           C  
ATOM    973  C   MET A 122      91.595  68.375  73.308  1.00  8.85           C  
ATOM    974  O   MET A 122      90.750  68.080  72.470  1.00 11.24           O  
ATOM    975  CB  MET A 122      93.966  67.714  72.913  1.00 12.30           C  
ATOM    976  CG  MET A 122      95.182  66.875  73.281  1.00 12.30           C  
ATOM    977  SD  MET A 122      96.624  67.283  72.280  1.00 12.30           S  
ATOM    978  CE  MET A 122      96.164  66.557  70.709  1.00 12.30           C  
ATOM    979  N   PHE A 123      91.598  69.558  73.917  1.00  9.02           N  
ATOM    980  CA  PHE A 123      90.598  70.568  73.558  1.00  9.88           C  
ATOM    981  C   PHE A 123      90.640  70.898  72.072  1.00  8.67           C  
ATOM    982  O   PHE A 123      91.711  71.123  71.505  1.00 10.45           O  
ATOM    983  CB  PHE A 123      90.789  71.855  74.350  1.00 14.82           C  
ATOM    984  CG  PHE A 123      89.795  72.921  73.977  1.00 14.82           C  
ATOM    985  CD1 PHE A 123      88.480  72.854  74.413  1.00 14.82           C  
ATOM    986  CD2 PHE A 123      90.175  73.993  73.178  1.00 14.82           C  
ATOM    987  CE1 PHE A 123      87.570  73.832  74.059  1.00 14.82           C  
ATOM    988  CE2 PHE A 123      89.267  74.972  72.822  1.00 14.82           C  
ATOM    989  CZ  PHE A 123      87.962  74.891  73.264  1.00 14.82           C  
ATOM    990  N   GLN A 124      89.463  70.954  71.455  1.00  8.23           N  
ATOM    991  CA  GLN A 124      89.356  71.237  70.031  1.00  9.43           C  
ATOM    992  C   GLN A 124      88.312  72.281  69.685  1.00  8.97           C  
ATOM    993  O   GLN A 124      87.191  72.258  70.182  1.00 11.82           O  
ATOM    994  CB  GLN A 124      89.062  69.957  69.271  1.00 14.14           C  
ATOM    995  CG  GLN A 124      88.810  70.143  67.784  1.00 14.14           C  
ATOM    996  CD  GLN A 124      90.024  70.645  67.019  1.00 14.14           C  
ATOM    997  NE2 GLN A 124      89.817  71.704  66.243  1.00 14.14           N  
ATOM    998  OE1 GLN A 124      91.127  70.101  67.112  1.00 14.14           O  
ATOM    999  N   LYS A 125      88.701  73.215  68.834  1.00 10.17           N  
ATOM   1000  CA  LYS A 125      87.804  74.252  68.368  1.00 12.51           C  
ATOM   1001  C   LYS A 125      86.773  73.672  67.388  1.00 16.92           C  
ATOM   1002  O   LYS A 125      87.112  72.862  66.523  1.00 29.18           O  
ATOM   1003  CB  LYS A 125      88.607  75.348  67.679  1.00 18.77           C  
ATOM   1004  CG  LYS A 125      89.577  76.082  68.591  1.00 18.77           C  
ATOM   1005  CD  LYS A 125      90.375  77.114  67.813  1.00 18.77           C  
ATOM   1006  CE  LYS A 125      91.483  77.710  68.665  1.00 18.77           C  
ATOM   1007  NZ  LYS A 125      92.277  78.717  67.912  1.00 18.77           N1+
ATOM   1008  N   ASP A 126      85.527  74.108  67.520  1.00 15.54           N  
ATOM   1009  CA  ASP A 126      84.433  73.709  66.632  1.00 22.65           C  
ATOM   1010  C   ASP A 126      84.295  74.770  65.531  1.00 15.92           C  
ATOM   1011  O   ASP A 126      85.278  75.412  65.183  1.00 28.18           O  
ATOM   1012  CB  ASP A 126      83.133  73.519  67.425  1.00 33.97           C  
ATOM   1013  CG  ASP A 126      82.654  74.810  68.033  1.00 33.97           C  
ATOM   1014  OD1 ASP A 126      83.240  75.806  67.700  1.00 33.97           O  
ATOM   1015  OD2 ASP A 126      81.718  74.809  68.791  1.00 33.97           O1-
ATOM   1016  N   TYR A 127      83.104  74.931  64.955  1.00 20.43           N  
ATOM   1017  CA  TYR A 127      82.886  75.951  63.922  1.00 23.65           C  
ATOM   1018  C   TYR A 127      82.496  77.313  64.517  1.00 16.71           C  
ATOM   1019  O   TYR A 127      82.793  78.368  63.941  1.00 17.06           O  
ATOM   1020  CB  TYR A 127      81.819  75.461  62.956  1.00 35.47           C  
ATOM   1021  CG  TYR A 127      82.318  74.339  62.088  1.00 35.47           C  
ATOM   1022  CD1 TYR A 127      82.153  73.021  62.486  1.00 35.47           C  
ATOM   1023  CD2 TYR A 127      82.946  74.636  60.893  1.00 35.47           C  
ATOM   1024  CE1 TYR A 127      82.628  72.000  61.686  1.00 35.47           C  
ATOM   1025  CE2 TYR A 127      83.415  73.620  60.092  1.00 35.47           C  
ATOM   1026  CZ  TYR A 127      83.262  72.309  60.485  1.00 35.47           C  
ATOM   1027  OH  TYR A 127      83.736  71.305  59.684  1.00 35.47           O  
ATOM   1028  N   LEU A 128      81.829  77.277  65.665  1.00 15.68           N  
ATOM   1029  CA  LEU A 128      81.425  78.474  66.391  1.00 12.79           C  
ATOM   1030  C   LEU A 128      82.613  79.209  66.985  1.00 10.40           C  
ATOM   1031  O   LEU A 128      82.745  80.412  66.806  1.00 12.46           O  
ATOM   1032  CB  LEU A 128      80.452  78.129  67.505  1.00 19.18           C  
ATOM   1033  CG  LEU A 128      80.026  79.326  68.363  1.00 19.18           C  
ATOM   1034  CD1 LEU A 128      79.343  80.364  67.486  1.00 19.18           C  
ATOM   1035  CD2 LEU A 128      79.109  78.857  69.476  1.00 19.18           C  
ATOM   1036  N   ASN A 129      83.463  78.480  67.692  1.00  9.55           N  
ATOM   1037  CA  ASN A 129      84.620  79.037  68.383  1.00  8.62           C  
ATOM   1038  C   ASN A 129      85.515  79.963  67.522  1.00  7.71           C  
ATOM   1039  O   ASN A 129      85.829  81.063  67.975  1.00 10.26           O  
ATOM   1040  CB  ASN A 129      85.420  77.897  68.997  1.00 12.93           C  
ATOM   1041  CG  ASN A 129      84.714  77.297  70.184  1.00 12.93           C  
ATOM   1042  ND2 ASN A 129      85.147  76.137  70.602  1.00 12.93           N  
ATOM   1043  OD1 ASN A 129      83.773  77.889  70.723  1.00 12.93           O  
ATOM   1044  N   PRO A 130      85.901  79.582  66.288  1.00  7.13           N  
ATOM   1045  CA  PRO A 130      86.701  80.377  65.356  1.00  7.78           C  
ATOM   1046  C   PRO A 130      85.887  81.493  64.731  1.00  6.19           C  
ATOM   1047  O   PRO A 130      86.449  82.433  64.168  1.00  7.90           O  
ATOM   1048  CB  PRO A 130      87.200  79.353  64.331  1.00 11.67           C  
ATOM   1049  CG  PRO A 130      86.239  78.241  64.419  1.00 11.67           C  
ATOM   1050  CD  PRO A 130      85.937  78.168  65.889  1.00 11.67           C  
ATOM   1051  N   SER A 131      84.565  81.398  64.825  1.00  5.74           N  
ATOM   1052  CA  SER A 131      83.714  82.450  64.329  1.00  7.19           C  
ATOM   1053  C   SER A 131      83.741  83.542  65.397  1.00  8.32           C  
ATOM   1054  O   SER A 131      83.871  84.730  65.095  1.00 11.52           O  
ATOM   1055  CB  SER A 131      82.302  81.928  64.080  1.00 10.79           C  
ATOM   1056  OG  SER A 131      82.290  80.931  63.089  1.00 10.79           O  
ATOM   1057  N   LEU A 132      83.698  83.105  66.662  1.00  8.40           N  
ATOM   1058  CA  LEU A 132      83.769  83.982  67.824  1.00 12.56           C  
ATOM   1059  C   LEU A 132      85.122  84.657  67.955  1.00 14.24           C  
ATOM   1060  O   LEU A 132      85.193  85.779  68.451  1.00 20.18           O  
ATOM   1061  CB  LEU A 132      83.449  83.199  69.092  1.00 18.84           C  
ATOM   1062  CG  LEU A 132      81.995  82.755  69.222  1.00 18.84           C  
ATOM   1063  CD1 LEU A 132      81.845  81.846  70.428  1.00 18.84           C  
ATOM   1064  CD2 LEU A 132      81.130  83.995  69.361  1.00 18.84           C  
ATOM   1065  N   GLU A 133      86.182  84.010  67.450  1.00 10.92           N  
ATOM   1066  CA  GLU A 133      87.518  84.609  67.435  1.00 12.13           C  
ATOM   1067  C   GLU A 133      87.559  85.954  66.703  1.00 12.00           C  
ATOM   1068  O   GLU A 133      88.442  86.770  66.967  1.00 13.52           O  
ATOM   1069  CB  GLU A 133      88.545  83.675  66.788  1.00 18.20           C  
ATOM   1070  CG  GLU A 133      88.913  82.456  67.612  1.00 18.20           C  
ATOM   1071  CD  GLU A 133      89.920  81.566  66.949  1.00 18.20           C  
ATOM   1072  OE1 GLU A 133      90.230  81.779  65.799  1.00 18.20           O  
ATOM   1073  OE2 GLU A 133      90.376  80.657  67.602  1.00 18.20           O1-
ATOM   1074  N   ALA A 134      86.585  86.229  65.822  1.00 12.45           N  
ATOM   1075  CA  ALA A 134      86.530  87.522  65.145  1.00 15.52           C  
ATOM   1076  C   ALA A 134      86.442  88.685  66.150  1.00 15.13           C  
ATOM   1077  O   ALA A 134      86.822  89.809  65.823  1.00 21.70           O  
ATOM   1078  CB  ALA A 134      85.340  87.568  64.197  1.00 23.28           C  
ATOM   1079  N   ILE A 135      85.952  88.411  67.366  1.00 12.99           N  
ATOM   1080  CA  ILE A 135      85.869  89.430  68.398  1.00 19.33           C  
ATOM   1081  C   ILE A 135      86.644  89.008  69.661  1.00 14.21           C  
ATOM   1082  O   ILE A 135      87.040  89.862  70.446  1.00 19.73           O  
ATOM   1083  CB  ILE A 135      84.389  89.733  68.747  1.00 28.99           C  
ATOM   1084  CG1 ILE A 135      84.275  91.072  69.479  1.00 28.99           C  
ATOM   1085  CG2 ILE A 135      83.801  88.635  69.613  1.00 28.99           C  
ATOM   1086  CD1 ILE A 135      82.858  91.593  69.561  1.00 28.99           C  
ATOM   1087  N   LEU A 136      86.864  87.701  69.859  1.00  9.71           N  
ATOM   1088  CA  LEU A 136      87.582  87.245  71.061  1.00  8.74           C  
ATOM   1089  C   LEU A 136      89.075  86.932  70.856  1.00  6.51           C  
ATOM   1090  O   LEU A 136      89.796  86.696  71.834  1.00  6.17           O  
ATOM   1091  CB  LEU A 136      86.870  86.022  71.641  1.00 13.11           C  
ATOM   1092  CG  LEU A 136      85.420  86.294  72.060  1.00 13.11           C  
ATOM   1093  CD1 LEU A 136      84.767  85.052  72.654  1.00 13.11           C  
ATOM   1094  CD2 LEU A 136      85.427  87.446  73.031  1.00 13.11           C  
ATOM   1095  N   GLY A 137      89.538  86.951  69.606  1.00  6.63           N  
ATOM   1096  CA  GLY A 137      90.948  86.755  69.297  1.00  6.44           C  
ATOM   1097  C   GLY A 137      91.480  85.406  69.741  1.00  5.79           C  
ATOM   1098  O   GLY A 137      90.814  84.380  69.609  1.00  7.86           O  
ATOM   1099  N   ASN A 138      92.698  85.427  70.271  1.00  5.73           N  
ATOM   1100  CA  ASN A 138      93.377  84.228  70.733  1.00  6.62           C  
ATOM   1101  C   ASN A 138      93.434  84.134  72.255  1.00  6.45           C  
ATOM   1102  O   ASN A 138      94.421  83.633  72.794  1.00  8.74           O  
ATOM   1103  CB  ASN A 138      94.784  84.165  70.165  1.00  9.93           C  
ATOM   1104  CG  ASN A 138      94.806  83.953  68.675  1.00  9.93           C  
ATOM   1105  ND2 ASN A 138      95.605  84.729  67.988  1.00  9.93           N  
ATOM   1106  OD1 ASN A 138      94.102  83.087  68.147  1.00  9.93           O  
ATOM   1107  N   GLY A 139      92.400  84.619  72.950  1.00  5.96           N  
ATOM   1108  CA  GLY A 139      92.397  84.536  74.413  1.00  8.19           C  
ATOM   1109  C   GLY A 139      92.319  83.077  74.883  1.00 11.06           C  
ATOM   1110  O   GLY A 139      92.090  82.176  74.076  1.00 31.39           O  
ATOM   1111  N   VAL A 140      92.461  82.855  76.197  1.00 10.43           N  
ATOM   1112  CA  VAL A 140      92.489  81.491  76.770  1.00 12.46           C  
ATOM   1113  C   VAL A 140      91.244  80.636  76.485  1.00  7.61           C  
ATOM   1114  O   VAL A 140      91.296  79.405  76.583  1.00 10.87           O  
ATOM   1115  CB  VAL A 140      92.700  81.547  78.305  1.00 18.69           C  
ATOM   1116  CG1 VAL A 140      94.062  82.146  78.629  1.00 18.69           C  
ATOM   1117  CG2 VAL A 140      91.591  82.362  78.953  1.00 18.69           C  
ATOM   1118  N   ILE A 141      90.130  81.274  76.141  1.00  7.62           N  
ATOM   1119  CA  ILE A 141      88.932  80.555  75.748  1.00  9.41           C  
ATOM   1120  C   ILE A 141      89.117  79.784  74.432  1.00  8.61           C  
ATOM   1121  O   ILE A 141      88.467  78.759  74.223  1.00 14.15           O  
ATOM   1122  CB  ILE A 141      87.745  81.533  75.633  1.00 14.12           C  
ATOM   1123  CG1 ILE A 141      86.424  80.765  75.562  1.00 14.12           C  
ATOM   1124  CG2 ILE A 141      87.908  82.455  74.446  1.00 14.12           C  
ATOM   1125  CD1 ILE A 141      85.210  81.648  75.713  1.00 14.12           C  
ATOM   1126  N   PHE A 142      90.006  80.273  73.552  1.00 11.92           N  
ATOM   1127  CA  PHE A 142      90.267  79.626  72.265  1.00 22.12           C  
ATOM   1128  C   PHE A 142      91.769  79.532  72.022  1.00 30.24           C  
ATOM   1129  O   PHE A 142      92.256  80.002  70.992  1.00 54.14           O  
ATOM   1130  CB  PHE A 142      89.691  80.433  71.087  1.00 33.18           C  
ATOM   1131  CG  PHE A 142      88.228  80.736  71.161  1.00 33.18           C  
ATOM   1132  CD1 PHE A 142      87.784  82.014  70.870  1.00 33.18           C  
ATOM   1133  CD2 PHE A 142      87.304  79.790  71.568  1.00 33.18           C  
ATOM   1134  CE1 PHE A 142      86.453  82.332  70.969  1.00 33.18           C  
ATOM   1135  CE2 PHE A 142      85.972  80.120  71.688  1.00 33.18           C  
ATOM   1136  CZ  PHE A 142      85.546  81.389  71.385  1.00 33.18           C  
ATOM   1137  N   ALA A 143      92.510  78.937  72.946  1.00 51.05           N  
ATOM   1138  CA  ALA A 143      93.953  78.856  72.760  1.00 87.34           C  
ATOM   1139  C   ALA A 143      94.546  77.633  73.436  1.00 51.12           C  
ATOM   1140  O   ALA A 143      93.884  76.953  74.222  1.00 56.44           O  
ATOM   1141  CB  ALA A 143      94.620  80.119  73.287  1.00131.01           C  
ATOM   1142  N   ASN A 144      95.805  77.358  73.119  1.00 42.44           N  
ATOM   1143  CA  ASN A 144      96.528  76.230  73.684  1.00 30.57           C  
ATOM   1144  C   ASN A 144      98.028  76.525  73.760  1.00 26.48           C  
ATOM   1145  O   ASN A 144      98.476  77.628  73.435  1.00 91.49           O  
ATOM   1146  CB  ASN A 144      96.254  74.977  72.871  1.00 45.86           C  
ATOM   1147  CG  ASN A 144      96.690  75.116  71.437  1.00 45.86           C  
ATOM   1148  ND2 ASN A 144      95.918  74.564  70.535  1.00 45.86           N  
ATOM   1149  OD1 ASN A 144      97.727  75.724  71.146  1.00 45.86           O  
ATOM   1150  N   GLY A 145      98.793  75.539  74.217  1.00 24.44           N  
ATOM   1151  CA  GLY A 145     100.241  75.655  74.280  1.00 49.83           C  
ATOM   1152  C   GLY A 145     100.710  76.570  75.398  1.00 29.77           C  
ATOM   1153  O   GLY A 145      99.967  76.860  76.338  1.00 20.06           O  
ATOM   1154  N   ASP A 146     101.953  77.022  75.274  1.00 30.50           N  
ATOM   1155  CA  ASP A 146     102.567  77.900  76.253  1.00 21.59           C  
ATOM   1156  C   ASP A 146     101.929  79.284  76.267  1.00 14.50           C  
ATOM   1157  O   ASP A 146     101.937  79.949  77.300  1.00 11.56           O  
ATOM   1158  CB  ASP A 146     104.066  78.004  75.999  1.00 32.38           C  
ATOM   1159  CG  ASP A 146     104.795  76.708  76.339  1.00 32.38           C  
ATOM   1160  OD1 ASP A 146     104.210  75.869  76.987  1.00 32.38           O  
ATOM   1161  OD2 ASP A 146     105.927  76.567  75.942  1.00 32.38           O1-
ATOM   1162  N   ASP A 147     101.375  79.713  75.129  1.00 17.08           N  
ATOM   1163  CA  ASP A 147     100.673  80.991  75.053  1.00 16.18           C  
ATOM   1164  C   ASP A 147      99.485  80.989  75.995  1.00 12.34           C  
ATOM   1165  O   ASP A 147      99.285  81.931  76.768  1.00 11.22           O  
ATOM   1166  CB  ASP A 147     100.212  81.269  73.622  1.00 24.27           C  
ATOM   1167  CG  ASP A 147     101.342  81.671  72.676  1.00 24.27           C  
ATOM   1168  OD1 ASP A 147     102.340  82.179  73.137  1.00 24.27           O  
ATOM   1169  OD2 ASP A 147     101.190  81.472  71.495  1.00 24.27           O1-
ATOM   1170  N   TRP A 148      98.719  79.903  75.935  1.00 12.40           N  
ATOM   1171  CA  TRP A 148      97.586  79.695  76.810  1.00 10.81           C  
ATOM   1172  C   TRP A 148      98.013  79.649  78.263  1.00  8.01           C  
ATOM   1173  O   TRP A 148      97.392  80.288  79.113  1.00  7.63           O  
ATOM   1174  CB  TRP A 148      96.905  78.400  76.436  1.00 16.21           C  
ATOM   1175  CG  TRP A 148      95.698  78.071  77.226  1.00 16.21           C  
ATOM   1176  CD1 TRP A 148      94.445  78.499  76.954  1.00 16.21           C  
ATOM   1177  CD2 TRP A 148      95.593  77.235  78.398  1.00 16.21           C  
ATOM   1178  CE2 TRP A 148      94.245  77.214  78.757  1.00 16.21           C  
ATOM   1179  CE3 TRP A 148      96.518  76.506  79.156  1.00 16.21           C  
ATOM   1180  NE1 TRP A 148      93.563  78.000  77.863  1.00 16.21           N  
ATOM   1181  CZ2 TRP A 148      93.788  76.492  79.840  1.00 16.21           C  
ATOM   1182  CZ3 TRP A 148      96.061  75.780  80.249  1.00 16.21           C  
ATOM   1183  CH2 TRP A 148      94.730  75.773  80.580  1.00 16.21           C  
ATOM   1184  N   LYS A 149      99.083  78.894  78.537  1.00  8.10           N  
ATOM   1185  CA  LYS A 149      99.607  78.744  79.889  1.00  7.81           C  
ATOM   1186  C   LYS A 149     100.032  80.077  80.483  1.00  6.67           C  
ATOM   1187  O   LYS A 149      99.771  80.338  81.658  1.00  7.32           O  
ATOM   1188  CB  LYS A 149     100.804  77.800  79.880  1.00 11.71           C  
ATOM   1189  CG  LYS A 149     100.480  76.340  79.607  1.00 11.71           C  
ATOM   1190  CD  LYS A 149     101.757  75.517  79.549  1.00 11.71           C  
ATOM   1191  CE  LYS A 149     101.482  74.070  79.177  1.00 11.71           C  
ATOM   1192  NZ  LYS A 149     102.742  73.285  79.061  1.00 11.71           N1+
ATOM   1193  N   ARG A 150     100.674  80.915  79.665  1.00  6.79           N  
ATOM   1194  CA  ARG A 150     101.125  82.238  80.074  1.00  7.28           C  
ATOM   1195  C   ARG A 150      99.974  83.090  80.551  1.00  6.27           C  
ATOM   1196  O   ARG A 150      99.975  83.567  81.687  1.00  6.51           O  
ATOM   1197  CB  ARG A 150     101.835  82.946  78.921  1.00 10.92           C  
ATOM   1198  CG  ARG A 150     102.367  84.339  79.237  1.00 10.92           C  
ATOM   1199  CD  ARG A 150     103.151  84.915  78.111  1.00 10.92           C  
ATOM   1200  NE  ARG A 150     102.353  85.109  76.909  1.00 10.92           N  
ATOM   1201  CZ  ARG A 150     102.450  84.353  75.803  1.00 10.92           C  
ATOM   1202  NH1 ARG A 150     103.291  83.347  75.732  1.00 10.92           N1+
ATOM   1203  NH2 ARG A 150     101.687  84.621  74.770  1.00 10.92           N  
ATOM   1204  N   ARG A 151      98.987  83.273  79.685  1.00  6.53           N  
ATOM   1205  CA  ARG A 151      97.842  84.092  80.033  1.00  7.04           C  
ATOM   1206  C   ARG A 151      97.074  83.515  81.213  1.00  6.79           C  
ATOM   1207  O   ARG A 151      96.668  84.267  82.098  1.00  7.50           O  
ATOM   1208  CB  ARG A 151      96.956  84.257  78.812  1.00 10.56           C  
ATOM   1209  CG  ARG A 151      97.570  85.188  77.779  1.00 10.56           C  
ATOM   1210  CD  ARG A 151      96.646  85.574  76.691  1.00 10.56           C  
ATOM   1211  NE  ARG A 151      96.323  84.443  75.848  1.00 10.56           N  
ATOM   1212  CZ  ARG A 151      97.077  84.036  74.807  1.00 10.56           C  
ATOM   1213  NH1 ARG A 151      98.195  84.662  74.497  1.00 10.56           N1+
ATOM   1214  NH2 ARG A 151      96.704  82.996  74.085  1.00 10.56           N  
ATOM   1215  N   ARG A 152      96.934  82.189  81.265  1.00  7.14           N  
ATOM   1216  CA  ARG A 152      96.249  81.531  82.369  1.00  9.12           C  
ATOM   1217  C   ARG A 152      96.979  81.779  83.688  1.00  8.89           C  
ATOM   1218  O   ARG A 152      96.350  81.973  84.726  1.00  9.94           O  
ATOM   1219  CB  ARG A 152      96.127  80.033  82.106  1.00 13.68           C  
ATOM   1220  CG  ARG A 152      95.429  79.225  83.195  1.00 13.68           C  
ATOM   1221  CD  ARG A 152      93.996  79.607  83.355  1.00 13.68           C  
ATOM   1222  NE  ARG A 152      93.327  78.805  84.375  1.00 13.68           N  
ATOM   1223  CZ  ARG A 152      92.727  77.625  84.145  1.00 13.68           C  
ATOM   1224  NH1 ARG A 152      92.718  77.116  82.936  1.00 13.68           N1+
ATOM   1225  NH2 ARG A 152      92.163  77.003  85.160  1.00 13.68           N  
ATOM   1226  N   LYS A 153      98.312  81.812  83.655  1.00  8.54           N  
ATOM   1227  CA  LYS A 153      99.089  82.099  84.857  1.00 10.31           C  
ATOM   1228  C   LYS A 153      98.748  83.465  85.447  1.00  9.50           C  
ATOM   1229  O   LYS A 153      98.704  83.618  86.665  1.00 11.71           O  
ATOM   1230  CB  LYS A 153     100.585  82.032  84.567  1.00 15.46           C  
ATOM   1231  CG  LYS A 153     101.467  82.290  85.780  1.00 15.46           C  
ATOM   1232  CD  LYS A 153     101.307  81.193  86.819  1.00 15.46           C  
ATOM   1233  CE  LYS A 153     102.279  81.380  87.975  1.00 15.46           C  
ATOM   1234  NZ  LYS A 153     102.105  80.331  89.018  1.00 15.46           N1+
ATOM   1235  N   PHE A 154      98.508  84.460  84.594  1.00  7.68           N  
ATOM   1236  CA  PHE A 154      98.130  85.785  85.095  1.00  8.30           C  
ATOM   1237  C   PHE A 154      96.651  85.912  85.438  1.00  7.59           C  
ATOM   1238  O   PHE A 154      96.277  86.690  86.317  1.00 10.92           O  
ATOM   1239  CB  PHE A 154      98.499  86.852  84.076  1.00 12.45           C  
ATOM   1240  CG  PHE A 154      99.966  87.081  84.035  1.00 12.45           C  
ATOM   1241  CD1 PHE A 154     100.755  86.366  83.163  1.00 12.45           C  
ATOM   1242  CD2 PHE A 154     100.559  88.002  84.875  1.00 12.45           C  
ATOM   1243  CE1 PHE A 154     102.113  86.551  83.145  1.00 12.45           C  
ATOM   1244  CE2 PHE A 154     101.922  88.195  84.861  1.00 12.45           C  
ATOM   1245  CZ  PHE A 154     102.699  87.460  83.996  1.00 12.45           C  
ATOM   1246  N   ILE A 155      95.813  85.147  84.756  1.00  6.24           N  
ATOM   1247  CA  ILE A 155      94.374  85.200  84.965  1.00  7.17           C  
ATOM   1248  C   ILE A 155      93.879  84.399  86.157  1.00  6.13           C  
ATOM   1249  O   ILE A 155      93.140  84.917  86.992  1.00  9.19           O  
ATOM   1250  CB  ILE A 155      93.663  84.694  83.716  1.00 10.75           C  
ATOM   1251  CG1 ILE A 155      93.930  85.634  82.556  1.00 10.75           C  
ATOM   1252  CG2 ILE A 155      92.176  84.596  83.968  1.00 10.75           C  
ATOM   1253  CD1 ILE A 155      93.530  85.041  81.242  1.00 10.75           C  
ATOM   1254  N   HIS A 156      94.281  83.131  86.221  1.00  5.55           N  
ATOM   1255  CA  HIS A 156      93.792  82.183  87.216  1.00  7.42           C  
ATOM   1256  C   HIS A 156      93.820  82.684  88.671  1.00  7.92           C  
ATOM   1257  O   HIS A 156      92.792  82.596  89.338  1.00  9.60           O  
ATOM   1258  CB  HIS A 156      94.552  80.849  87.104  1.00 11.13           C  
ATOM   1259  CG  HIS A 156      94.002  79.775  87.980  1.00 11.13           C  
ATOM   1260  CD2 HIS A 156      94.317  79.412  89.245  1.00 11.13           C  
ATOM   1261  ND1 HIS A 156      92.975  78.941  87.580  1.00 11.13           N  
ATOM   1262  CE1 HIS A 156      92.681  78.113  88.571  1.00 11.13           C  
ATOM   1263  NE2 HIS A 156      93.482  78.378  89.588  1.00 11.13           N  
ATOM   1264  N   PRO A 157      94.960  83.192  89.203  1.00  8.05           N  
ATOM   1265  CA  PRO A 157      95.134  83.696  90.566  1.00 10.45           C  
ATOM   1266  C   PRO A 157      94.095  84.752  90.933  1.00  8.05           C  
ATOM   1267  O   PRO A 157      93.695  84.850  92.095  1.00 10.05           O  
ATOM   1268  CB  PRO A 157      96.527  84.346  90.532  1.00 15.67           C  
ATOM   1269  CG  PRO A 157      97.237  83.621  89.458  1.00 15.67           C  
ATOM   1270  CD  PRO A 157      96.179  83.456  88.406  1.00 15.67           C  
ATOM   1271  N   ALA A 158      93.646  85.529  89.944  1.00  6.27           N  
ATOM   1272  CA  ALA A 158      92.714  86.624  90.171  1.00  6.25           C  
ATOM   1273  C   ALA A 158      91.309  86.123  90.469  1.00  4.68           C  
ATOM   1274  O   ALA A 158      90.457  86.893  90.913  1.00  5.56           O  
ATOM   1275  CB  ALA A 158      92.696  87.547  88.968  1.00  9.38           C  
ATOM   1276  N   PHE A 159      91.058  84.844  90.216  1.00  4.93           N  
ATOM   1277  CA  PHE A 159      89.771  84.255  90.501  1.00  4.56           C  
ATOM   1278  C   PHE A 159      89.798  83.303  91.684  1.00  4.88           C  
ATOM   1279  O   PHE A 159      88.873  82.504  91.837  1.00  6.48           O  
ATOM   1280  CB  PHE A 159      89.219  83.548  89.275  1.00  6.84           C  
ATOM   1281  CG  PHE A 159      88.847  84.489  88.176  1.00  6.84           C  
ATOM   1282  CD1 PHE A 159      89.679  84.691  87.087  1.00  6.84           C  
ATOM   1283  CD2 PHE A 159      87.645  85.172  88.237  1.00  6.84           C  
ATOM   1284  CE1 PHE A 159      89.304  85.558  86.081  1.00  6.84           C  
ATOM   1285  CE2 PHE A 159      87.270  86.035  87.233  1.00  6.84           C  
ATOM   1286  CZ  PHE A 159      88.104  86.222  86.152  1.00  6.84           C  
ATOM   1287  N   ASN A 160      90.838  83.359  92.525  1.00  4.93           N  
ATOM   1288  CA  ASN A 160      90.809  82.470  93.677  1.00  6.23           C  
ATOM   1289  C   ASN A 160      89.823  83.048  94.684  1.00  5.72           C  
ATOM   1290  O   ASN A 160      89.390  84.190  94.532  1.00  7.22           O  
ATOM   1291  CB  ASN A 160      92.192  82.280  94.278  1.00  9.35           C  
ATOM   1292  CG  ASN A 160      92.728  83.511  94.936  1.00  9.35           C  
ATOM   1293  ND2 ASN A 160      94.024  83.686  94.885  1.00  9.35           N  
ATOM   1294  OD1 ASN A 160      91.963  84.299  95.499  1.00  9.35           O  
ATOM   1295  N   GLN A 161      89.502  82.284  95.724  1.00  7.50           N  
ATOM   1296  CA  GLN A 161      88.487  82.700  96.688  1.00  8.94           C  
ATOM   1297  C   GLN A 161      88.789  84.011  97.399  1.00  7.57           C  
ATOM   1298  O   GLN A 161      87.878  84.801  97.636  1.00  9.95           O  
ATOM   1299  CB  GLN A 161      88.278  81.609  97.732  1.00 13.41           C  
ATOM   1300  CG  GLN A 161      87.145  81.898  98.698  1.00 13.41           C  
ATOM   1301  CD  GLN A 161      85.796  81.941  98.001  1.00 13.41           C  
ATOM   1302  NE2 GLN A 161      85.028  82.994  98.253  1.00 13.41           N  
ATOM   1303  OE1 GLN A 161      85.447  81.029  97.246  1.00 13.41           O  
ATOM   1304  N   GLU A 162      90.055  84.255  97.720  1.00  9.15           N  
ATOM   1305  CA  GLU A 162      90.430  85.482  98.413  1.00 12.13           C  
ATOM   1306  C   GLU A 162      90.258  86.703  97.526  1.00  9.70           C  
ATOM   1307  O   GLU A 162      89.931  87.788  98.011  1.00 17.51           O  
ATOM   1308  CB  GLU A 162      91.867  85.392  98.915  1.00 18.20           C  
ATOM   1309  CG  GLU A 162      92.059  84.393 100.046  1.00 18.20           C  
ATOM   1310  CD  GLU A 162      91.264  84.756 101.271  1.00 18.20           C  
ATOM   1311  OE1 GLU A 162      91.325  85.889 101.683  1.00 18.20           O  
ATOM   1312  OE2 GLU A 162      90.583  83.902 101.793  1.00 18.20           O1-
ATOM   1313  N   LYS A 163      90.446  86.524  96.222  1.00  5.57           N  
ATOM   1314  CA  LYS A 163      90.252  87.619  95.291  1.00  5.38           C  
ATOM   1315  C   LYS A 163      88.759  87.835  95.084  1.00  4.38           C  
ATOM   1316  O   LYS A 163      88.298  88.979  95.074  1.00  4.61           O  
ATOM   1317  CB  LYS A 163      90.945  87.316  93.964  1.00  8.07           C  
ATOM   1318  CG  LYS A 163      92.462  87.220  94.060  1.00  8.07           C  
ATOM   1319  CD  LYS A 163      93.128  88.559  94.318  1.00  8.07           C  
ATOM   1320  CE  LYS A 163      94.638  88.382  94.457  1.00  8.07           C  
ATOM   1321  NZ  LYS A 163      95.349  89.677  94.643  1.00  8.07           N1+
ATOM   1322  N   ILE A 164      88.003  86.729  95.024  1.00  5.41           N  
ATOM   1323  CA  ILE A 164      86.550  86.767  94.885  1.00  5.47           C  
ATOM   1324  C   ILE A 164      85.913  87.527  96.022  1.00  5.56           C  
ATOM   1325  O   ILE A 164      84.972  88.286  95.802  1.00  7.38           O  
ATOM   1326  CB  ILE A 164      85.946  85.360  94.797  1.00  8.21           C  
ATOM   1327  CG1 ILE A 164      86.348  84.696  93.482  1.00  8.21           C  
ATOM   1328  CG2 ILE A 164      84.433  85.443  94.897  1.00  8.21           C  
ATOM   1329  CD1 ILE A 164      86.040  83.223  93.447  1.00  8.21           C  
ATOM   1330  N   LYS A 165      86.429  87.335  97.234  1.00  7.51           N  
ATOM   1331  CA  LYS A 165      85.936  88.063  98.391  1.00 10.74           C  
ATOM   1332  C   LYS A 165      85.966  89.581  98.181  1.00  9.76           C  
ATOM   1333  O   LYS A 165      85.067  90.282  98.648  1.00 12.81           O  
ATOM   1334  CB  LYS A 165      86.759  87.699  99.632  1.00 16.11           C  
ATOM   1335  CG  LYS A 165      86.504  86.305 100.191  1.00 16.11           C  
ATOM   1336  CD  LYS A 165      87.427  86.008 101.365  1.00 16.11           C  
ATOM   1337  CE  LYS A 165      87.167  84.625 101.945  1.00 16.11           C  
ATOM   1338  NZ  LYS A 165      88.111  84.295 103.051  1.00 16.11           N1+
ATOM   1339  N   SER A 166      86.961  90.103  97.455  1.00  8.69           N  
ATOM   1340  CA  SER A 166      86.989  91.538  97.224  1.00 11.02           C  
ATOM   1341  C   SER A 166      86.059  91.892  96.075  1.00 10.09           C  
ATOM   1342  O   SER A 166      85.383  92.919  96.107  1.00 17.31           O  
ATOM   1343  CB  SER A 166      88.396  92.000  96.899  1.00 16.53           C  
ATOM   1344  OG  SER A 166      88.823  91.488  95.667  1.00 16.53           O  
ATOM   1345  N   MET A 167      85.958  90.986  95.098  1.00  6.03           N  
ATOM   1346  CA  MET A 167      85.072  91.183  93.956  1.00  6.34           C  
ATOM   1347  C   MET A 167      83.601  91.172  94.395  1.00  4.47           C  
ATOM   1348  O   MET A 167      82.754  91.807  93.760  1.00  4.34           O  
ATOM   1349  CB  MET A 167      85.336  90.122  92.875  1.00  9.51           C  
ATOM   1350  CG  MET A 167      86.684  90.275  92.169  1.00  9.51           C  
ATOM   1351  SD  MET A 167      86.888  89.217  90.709  1.00  9.51           S  
ATOM   1352  CE  MET A 167      87.182  87.576  91.348  1.00  9.51           C  
ATOM   1353  N   SER A 168      83.310  90.463  95.495  1.00  4.36           N  
ATOM   1354  CA  SER A 168      81.956  90.383  96.025  1.00  3.49           C  
ATOM   1355  C   SER A 168      81.446  91.740  96.502  1.00  3.66           C  
ATOM   1356  O   SER A 168      80.238  91.947  96.555  1.00  3.66           O  
ATOM   1357  CB  SER A 168      81.883  89.410  97.195  1.00  5.24           C  
ATOM   1358  OG  SER A 168      82.476  89.935  98.356  1.00  5.24           O  
ATOM   1359  N   ALA A 169      82.354  92.666  96.844  1.00  4.40           N  
ATOM   1360  CA  ALA A 169      81.947  93.993  97.292  1.00  5.04           C  
ATOM   1361  C   ALA A 169      81.295  94.739  96.145  1.00  4.58           C  
ATOM   1362  O   ALA A 169      80.293  95.435  96.329  1.00  5.06           O  
ATOM   1363  CB  ALA A 169      83.140  94.766  97.826  1.00  7.56           C  
ATOM   1364  N   ILE A 170      81.872  94.565  94.955  1.00  4.01           N  
ATOM   1365  CA  ILE A 170      81.365  95.154  93.731  1.00  3.72           C  
ATOM   1366  C   ILE A 170      80.003  94.581  93.425  1.00  3.26           C  
ATOM   1367  O   ILE A 170      79.067  95.318  93.098  1.00  3.75           O  
ATOM   1368  CB  ILE A 170      82.308  94.875  92.556  1.00  5.58           C  
ATOM   1369  CG1 ILE A 170      83.628  95.616  92.757  1.00  5.58           C  
ATOM   1370  CG2 ILE A 170      81.639  95.279  91.255  1.00  5.58           C  
ATOM   1371  CD1 ILE A 170      84.714  95.168  91.811  1.00  5.58           C  
ATOM   1372  N   THR A 171      79.906  93.254  93.544  1.00  2.64           N  
ATOM   1373  CA  THR A 171      78.654  92.564  93.306  1.00  2.34           C  
ATOM   1374  C   THR A 171      77.558  93.099  94.211  1.00  2.85           C  
ATOM   1375  O   THR A 171      76.449  93.350  93.740  1.00  3.05           O  
ATOM   1376  CB  THR A 171      78.780  91.047  93.522  1.00  3.51           C  
ATOM   1377  CG2 THR A 171      77.432  90.398  93.258  1.00  3.51           C  
ATOM   1378  OG1 THR A 171      79.750  90.500  92.620  1.00  3.51           O  
ATOM   1379  N   LEU A 172      77.868  93.287  95.498  1.00  3.40           N  
ATOM   1380  CA  LEU A 172      76.897  93.802  96.457  1.00  4.45           C  
ATOM   1381  C   LEU A 172      76.394  95.188  96.089  1.00  5.46           C  
ATOM   1382  O   LEU A 172      75.186  95.428  96.107  1.00  6.36           O  
ATOM   1383  CB  LEU A 172      77.527  93.865  97.855  1.00  6.68           C  
ATOM   1384  CG  LEU A 172      77.782  92.524  98.543  1.00  6.68           C  
ATOM   1385  CD1 LEU A 172      78.624  92.747  99.789  1.00  6.68           C  
ATOM   1386  CD2 LEU A 172      76.454  91.908  98.906  1.00  6.68           C  
ATOM   1387  N   GLU A 173      77.312  96.086  95.722  1.00  5.88           N  
ATOM   1388  CA  GLU A 173      76.936  97.442  95.332  1.00  7.36           C  
ATOM   1389  C   GLU A 173      75.930  97.442  94.200  1.00  6.78           C  
ATOM   1390  O   GLU A 173      74.856  98.042  94.300  1.00  8.11           O  
ATOM   1391  CB  GLU A 173      78.167  98.238  94.879  1.00 11.04           C  
ATOM   1392  CG  GLU A 173      77.849  99.662  94.434  1.00 11.04           C  
ATOM   1393  CD  GLU A 173      79.030 100.395  93.849  1.00 11.04           C  
ATOM   1394  OE1 GLU A 173      80.148 100.118  94.214  1.00 11.04           O  
ATOM   1395  OE2 GLU A 173      78.813 101.225  92.997  1.00 11.04           O1-
ATOM   1396  N   CYS A 174      76.302  96.766  93.123  1.00  5.73           N  
ATOM   1397  CA  CYS A 174      75.503  96.703  91.920  1.00  5.65           C  
ATOM   1398  C   CYS A 174      74.193  95.957  92.119  1.00  5.14           C  
ATOM   1399  O   CYS A 174      73.176  96.319  91.523  1.00  5.95           O  
ATOM   1400  CB  CYS A 174      76.327  96.053  90.837  1.00  8.48           C  
ATOM   1401  SG  CYS A 174      77.704  97.089  90.297  1.00  8.48           S  
ATOM   1402  N   THR A 175      74.214  94.935  92.973  1.00  4.43           N  
ATOM   1403  CA  THR A 175      73.020  94.179  93.292  1.00  4.09           C  
ATOM   1404  C   THR A 175      71.982  95.073  93.940  1.00  4.70           C  
ATOM   1405  O   THR A 175      70.802  95.013  93.586  1.00  5.50           O  
ATOM   1406  CB  THR A 175      73.340  93.006  94.229  1.00  6.13           C  
ATOM   1407  CG2 THR A 175      72.068  92.285  94.603  1.00  6.13           C  
ATOM   1408  OG1 THR A 175      74.234  92.100  93.577  1.00  6.13           O  
ATOM   1409  N   HIS A 176      72.431  95.918  94.867  1.00  5.10           N  
ATOM   1410  CA  HIS A 176      71.528  96.828  95.545  1.00  6.44           C  
ATOM   1411  C   HIS A 176      71.040  97.925  94.605  1.00  6.36           C  
ATOM   1412  O   HIS A 176      69.909  98.386  94.739  1.00  7.00           O  
ATOM   1413  CB  HIS A 176      72.178  97.415  96.796  1.00  9.66           C  
ATOM   1414  CG  HIS A 176      72.366  96.398  97.882  1.00  9.66           C  
ATOM   1415  CD2 HIS A 176      73.478  95.969  98.521  1.00  9.66           C  
ATOM   1416  ND1 HIS A 176      71.314  95.695  98.432  1.00  9.66           N  
ATOM   1417  CE1 HIS A 176      71.775  94.871  99.355  1.00  9.66           C  
ATOM   1418  NE2 HIS A 176      73.084  95.018  99.427  1.00  9.66           N  
ATOM   1419  N   GLN A 177      71.864  98.315  93.629  1.00  6.88           N  
ATOM   1420  CA  GLN A 177      71.421  99.294  92.641  1.00  7.52           C  
ATOM   1421  C   GLN A 177      70.233  98.746  91.841  1.00  6.13           C  
ATOM   1422  O   GLN A 177      69.246  99.456  91.625  1.00  6.15           O  
ATOM   1423  CB  GLN A 177      72.574  99.668  91.706  1.00 11.28           C  
ATOM   1424  CG  GLN A 177      73.661 100.496  92.371  1.00 11.28           C  
ATOM   1425  CD  GLN A 177      74.856 100.733  91.468  1.00 11.28           C  
ATOM   1426  NE2 GLN A 177      75.682 101.706  91.835  1.00 11.28           N  
ATOM   1427  OE1 GLN A 177      75.036 100.052  90.454  1.00 11.28           O  
ATOM   1428  N   MET A 178      70.312  97.473  91.438  1.00  5.49           N  
ATOM   1429  CA  MET A 178      69.197  96.849  90.734  1.00  5.04           C  
ATOM   1430  C   MET A 178      67.990  96.661  91.642  1.00  4.29           C  
ATOM   1431  O   MET A 178      66.854  96.845  91.204  1.00  4.65           O  
ATOM   1432  CB  MET A 178      69.598  95.521  90.121  1.00  7.56           C  
ATOM   1433  CG  MET A 178      68.447  94.880  89.371  1.00  7.56           C  
ATOM   1434  SD  MET A 178      67.807  95.865  88.009  1.00  7.56           S  
ATOM   1435  CE  MET A 178      68.935  95.463  86.688  1.00  7.56           C  
ATOM   1436  N   MET A 179      68.241  96.318  92.909  1.00  4.00           N  
ATOM   1437  CA  MET A 179      67.186  96.206  93.910  1.00  4.25           C  
ATOM   1438  C   MET A 179      66.373  97.490  93.955  1.00  3.46           C  
ATOM   1439  O   MET A 179      65.140  97.449  93.969  1.00  3.26           O  
ATOM   1440  CB  MET A 179      67.782  95.911  95.280  1.00  6.38           C  
ATOM   1441  CG  MET A 179      66.771  95.798  96.407  1.00  6.38           C  
ATOM   1442  SD  MET A 179      67.569  95.669  98.016  1.00  6.38           S  
ATOM   1443  CE  MET A 179      68.206  97.336  98.167  1.00  6.38           C  
ATOM   1444  N   GLU A 180      67.076  98.626  93.973  1.00  4.27           N  
ATOM   1445  CA  GLU A 180      66.441  99.929  94.002  1.00  4.95           C  
ATOM   1446  C   GLU A 180      65.665 100.218  92.719  1.00  4.93           C  
ATOM   1447  O   GLU A 180      64.597 100.826  92.787  1.00  5.52           O  
ATOM   1448  CB  GLU A 180      67.481 101.021  94.249  1.00  7.43           C  
ATOM   1449  CG  GLU A 180      68.071 101.021  95.654  1.00  7.43           C  
ATOM   1450  CD  GLU A 180      67.032 101.280  96.707  1.00  7.43           C  
ATOM   1451  OE1 GLU A 180      66.142 102.055  96.451  1.00  7.43           O  
ATOM   1452  OE2 GLU A 180      67.119 100.710  97.768  1.00  7.43           O1-
ATOM   1453  N   ARG A 181      66.173  99.767  91.560  1.00  5.06           N  
ATOM   1454  CA  ARG A 181      65.395  99.898  90.322  1.00  5.99           C  
ATOM   1455  C   ARG A 181      64.037  99.232  90.462  1.00  5.45           C  
ATOM   1456  O   ARG A 181      63.008  99.835  90.151  1.00  6.59           O  
ATOM   1457  CB  ARG A 181      66.096  99.292  89.105  1.00  8.98           C  
ATOM   1458  CG  ARG A 181      65.230  99.340  87.843  1.00  8.98           C  
ATOM   1459  CD  ARG A 181      65.885  98.792  86.616  1.00  8.98           C  
ATOM   1460  NE  ARG A 181      64.906  98.619  85.544  1.00  8.98           N  
ATOM   1461  CZ  ARG A 181      65.148  98.134  84.303  1.00  8.98           C  
ATOM   1462  NH1 ARG A 181      66.345  97.786  83.888  1.00  8.98           N1+
ATOM   1463  NH2 ARG A 181      64.153  97.986  83.452  1.00  8.98           N  
ATOM   1464  N   TRP A 182      64.043  97.984  90.932  1.00  4.85           N  
ATOM   1465  CA  TRP A 182      62.817  97.221  91.105  1.00  5.42           C  
ATOM   1466  C   TRP A 182      61.881  97.851  92.115  1.00  5.02           C  
ATOM   1467  O   TRP A 182      60.675  97.916  91.879  1.00  7.17           O  
ATOM   1468  CB  TRP A 182      63.152  95.808  91.556  1.00  8.13           C  
ATOM   1469  CG  TRP A 182      63.672  94.933  90.467  1.00  8.13           C  
ATOM   1470  CD1 TRP A 182      63.264  94.903  89.165  1.00  8.13           C  
ATOM   1471  CD2 TRP A 182      64.737  93.964  90.576  1.00  8.13           C  
ATOM   1472  CE2 TRP A 182      64.899  93.391  89.314  1.00  8.13           C  
ATOM   1473  CE3 TRP A 182      65.556  93.546  91.626  1.00  8.13           C  
ATOM   1474  NE1 TRP A 182      63.991  93.970  88.469  1.00  8.13           N  
ATOM   1475  CZ2 TRP A 182      65.850  92.415  89.070  1.00  8.13           C  
ATOM   1476  CZ3 TRP A 182      66.513  92.577  91.382  1.00  8.13           C  
ATOM   1477  CH2 TRP A 182      66.656  92.024  90.135  1.00  8.13           C  
ATOM   1478  N   ARG A 183      62.438  98.338  93.226  1.00  3.97           N  
ATOM   1479  CA  ARG A 183      61.642  98.981  94.259  1.00  5.35           C  
ATOM   1480  C   ARG A 183      60.962 100.226  93.711  1.00  7.35           C  
ATOM   1481  O   ARG A 183      59.772 100.440  93.949  1.00 12.47           O  
ATOM   1482  CB  ARG A 183      62.501  99.344  95.461  1.00  8.02           C  
ATOM   1483  CG  ARG A 183      61.721  99.911  96.638  1.00  8.02           C  
ATOM   1484  CD  ARG A 183      62.602 100.235  97.794  1.00  8.02           C  
ATOM   1485  NE  ARG A 183      63.472 101.365  97.527  1.00  8.02           N  
ATOM   1486  CZ  ARG A 183      63.111 102.654  97.628  1.00  8.02           C  
ATOM   1487  NH1 ARG A 183      61.894 102.985  98.001  1.00  8.02           N1+
ATOM   1488  NH2 ARG A 183      64.007 103.581  97.351  1.00  8.02           N  
ATOM   1489  N   THR A 184      61.728 101.032  92.970  1.00  7.04           N  
ATOM   1490  CA  THR A 184      61.237 102.257  92.357  1.00 11.79           C  
ATOM   1491  C   THR A 184      60.089 101.979  91.408  1.00 13.74           C  
ATOM   1492  O   THR A 184      59.085 102.693  91.409  1.00 20.23           O  
ATOM   1493  CB  THR A 184      62.360 102.972  91.581  1.00 17.68           C  
ATOM   1494  CG2 THR A 184      61.823 104.225  90.910  1.00 17.68           C  
ATOM   1495  OG1 THR A 184      63.420 103.326  92.478  1.00 17.68           O  
ATOM   1496  N   GLU A 185      60.236 100.935  90.596  1.00 13.00           N  
ATOM   1497  CA  GLU A 185      59.194 100.547  89.666  1.00 20.45           C  
ATOM   1498  C   GLU A 185      57.931 100.105  90.405  1.00 24.53           C  
ATOM   1499  O   GLU A 185      56.830 100.548  90.078  1.00 36.02           O  
ATOM   1500  CB  GLU A 185      59.720  99.439  88.748  1.00 30.67           C  
ATOM   1501  CG  GLU A 185      60.772  99.915  87.752  1.00 30.67           C  
ATOM   1502  CD  GLU A 185      61.405  98.804  86.959  1.00 30.67           C  
ATOM   1503  OE1 GLU A 185      61.149  97.661  87.254  1.00 30.67           O  
ATOM   1504  OE2 GLU A 185      62.152  99.103  86.054  1.00 30.67           O1-
ATOM   1505  N   MET A 186      58.095  99.281  91.446  1.00 20.21           N  
ATOM   1506  CA  MET A 186      56.959  98.807  92.234  1.00 29.03           C  
ATOM   1507  C   MET A 186      56.268  99.930  92.996  1.00 34.84           C  
ATOM   1508  O   MET A 186      55.065  99.870  93.243  1.00 52.72           O  
ATOM   1509  CB  MET A 186      57.406  97.719  93.205  1.00 43.55           C  
ATOM   1510  CG  MET A 186      57.787  96.414  92.532  1.00 43.55           C  
ATOM   1511  SD  MET A 186      56.447  95.769  91.516  1.00 43.55           S  
ATOM   1512  CE  MET A 186      55.198  95.435  92.755  1.00 43.55           C  
ATOM   1513  N   GLN A 187      57.031 100.963  93.338  1.00 27.68           N  
ATOM   1514  CA  GLN A 187      56.511 102.142  94.011  1.00 38.56           C  
ATOM   1515  C   GLN A 187      55.471 102.896  93.182  1.00 57.04           C  
ATOM   1516  O   GLN A 187      54.620 103.586  93.746  1.00 85.37           O  
ATOM   1517  CB  GLN A 187      57.647 103.087  94.389  1.00 57.84           C  
ATOM   1518  CG  GLN A 187      57.195 104.290  95.193  1.00 57.84           C  
ATOM   1519  CD  GLN A 187      56.635 103.900  96.546  1.00 57.84           C  
ATOM   1520  NE2 GLN A 187      55.442 104.396  96.855  1.00 57.84           N  
ATOM   1521  OE1 GLN A 187      57.265 103.160  97.307  1.00 57.84           O  
ATOM   1522  N   GLU A 188      55.567 102.828  91.851  1.00 61.03           N  
ATOM   1523  CA  GLU A 188      54.638 103.570  91.016  1.00 96.11           C  
ATOM   1524  C   GLU A 188      53.234 102.994  91.105  1.00128.78           C  
ATOM   1525  O   GLU A 188      53.043 101.778  91.091  1.00201.96           O  
ATOM   1526  CB  GLU A 188      55.106 103.561  89.559  1.00144.16           C  
ATOM   1527  CG  GLU A 188      56.404 104.318  89.309  1.00144.16           C  
ATOM   1528  CD  GLU A 188      56.790 104.349  87.855  1.00144.16           C  
ATOM   1529  OE1 GLU A 188      56.128 103.713  87.070  1.00144.16           O  
ATOM   1530  OE2 GLU A 188      57.739 105.022  87.526  1.00144.16           O1-
ATOM   1531  N   ASN A 189      52.241 103.881  91.140  1.00162.94           N  
ATOM   1532  CA  ASN A 189      50.841 103.479  91.252  1.00241.95           C  
ATOM   1533  C   ASN A 189      50.287 102.865  89.966  1.00203.86           C  
ATOM   1534  O   ASN A 189      49.201 102.283  89.968  1.00241.92           O  
ATOM   1535  CB  ASN A 189      49.997 104.662  91.681  1.00362.92           C  
ATOM   1536  CG  ASN A 189      50.242 105.043  93.115  1.00362.92           C  
ATOM   1537  ND2 ASN A 189      49.979 106.282  93.441  1.00362.92           N  
ATOM   1538  OD1 ASN A 189      50.671 104.216  93.928  1.00362.92           O  
ATOM   1539  N   ASN A 190      51.052 102.958  88.879  1.00229.92           N  
ATOM   1540  CA  ASN A 190      50.651 102.369  87.622  1.00290.22           C  
ATOM   1541  C   ASN A 190      51.183 100.947  87.487  1.00259.87           C  
ATOM   1542  O   ASN A 190      50.943 100.289  86.472  1.00351.62           O  
ATOM   1543  CB  ASN A 190      51.119 103.227  86.468  1.00435.33           C  
ATOM   1544  CG  ASN A 190      50.392 104.538  86.409  1.00435.33           C  
ATOM   1545  ND2 ASN A 190      51.094 105.576  86.035  1.00435.33           N  
ATOM   1546  OD1 ASN A 190      49.194 104.612  86.704  1.00435.33           O  
ATOM   1547  N   MET A 191      51.886 100.451  88.515  1.00197.73           N  
ATOM   1548  CA  MET A 191      52.380  99.085  88.468  1.00202.10           C  
ATOM   1549  C   MET A 191      51.261  98.095  88.713  1.00166.75           C  
ATOM   1550  O   MET A 191      51.075  97.599  89.825  1.00236.93           O  
ATOM   1551  CB  MET A 191      53.491  98.871  89.483  1.00303.15           C  
ATOM   1552  CG  MET A 191      54.009  97.442  89.510  1.00303.15           C  
ATOM   1553  SD  MET A 191      54.759  96.915  87.956  1.00303.15           S  
ATOM   1554  CE  MET A 191      56.307  97.805  88.006  1.00303.15           C  
ATOM   1555  N   GLN A 192      50.540  97.795  87.650  1.00119.47           N  
ATOM   1556  CA  GLN A 192      49.444  96.854  87.689  1.00143.58           C  
ATOM   1557  C   GLN A 192      49.898  95.570  87.019  1.00163.80           C  
ATOM   1558  O   GLN A 192      50.083  94.540  87.669  1.00255.54           O  
ATOM   1559  CB  GLN A 192      48.210  97.446  86.999  1.00215.37           C  
ATOM   1560  CG  GLN A 192      47.680  98.714  87.658  1.00215.37           C  
ATOM   1561  CD  GLN A 192      47.269  98.505  89.102  1.00215.37           C  
ATOM   1562  NE2 GLN A 192      47.685  99.415  89.979  1.00215.37           N  
ATOM   1563  OE1 GLN A 192      46.578  97.535  89.426  1.00215.37           O  
ATOM   1564  N   GLN A 193      50.096  95.644  85.705  1.00138.05           N  
ATOM   1565  CA  GLN A 193      50.563  94.522  84.901  1.00202.86           C  
ATOM   1566  C   GLN A 193      52.050  94.241  85.143  1.00171.14           C  
ATOM   1567  O   GLN A 193      52.897  94.550  84.300  1.00194.68           O  
ATOM   1568  CB  GLN A 193      50.295  94.815  83.423  1.00304.29           C  
ATOM   1569  CG  GLN A 193      50.628  93.686  82.471  1.00304.29           C  
ATOM   1570  CD  GLN A 193      50.217  94.003  81.041  1.00304.29           C  
ATOM   1571  NE2 GLN A 193      50.238  92.992  80.181  1.00304.29           N  
ATOM   1572  OE1 GLN A 193      49.880  95.148  80.718  1.00304.29           O  
ATOM   1573  N   ALA A 194      52.362  93.662  86.304  1.00183.10           N  
ATOM   1574  CA  ALA A 194      53.745  93.372  86.675  1.00152.44           C  
ATOM   1575  C   ALA A 194      54.340  92.268  85.806  1.00111.35           C  
ATOM   1576  O   ALA A 194      54.320  91.093  86.159  1.00196.74           O  
ATOM   1577  CB  ALA A 194      53.815  92.965  88.142  1.00228.66           C  
ATOM   1578  N   GLU A 195      54.900  92.681  84.678  1.00 53.27           N  
ATOM   1579  CA  GLU A 195      55.564  91.784  83.748  1.00 60.33           C  
ATOM   1580  C   GLU A 195      56.982  92.265  83.501  1.00 36.53           C  
ATOM   1581  O   GLU A 195      57.258  92.913  82.487  1.00 60.38           O  
ATOM   1582  CB  GLU A 195      54.793  91.691  82.434  1.00 90.50           C  
ATOM   1583  CG  GLU A 195      53.405  91.088  82.568  1.00 90.50           C  
ATOM   1584  CD  GLU A 195      52.710  90.937  81.246  1.00 90.50           C  
ATOM   1585  OE1 GLU A 195      53.334  91.169  80.239  1.00 90.50           O  
ATOM   1586  OE2 GLU A 195      51.546  90.612  81.239  1.00 90.50           O1-
ATOM   1587  N   ILE A 196      57.873  91.977  84.436  1.00 24.11           N  
ATOM   1588  CA  ILE A 196      59.246  92.437  84.350  1.00 11.44           C  
ATOM   1589  C   ILE A 196      60.098  91.394  83.651  1.00  8.20           C  
ATOM   1590  O   ILE A 196      60.231  90.277  84.141  1.00  8.81           O  
ATOM   1591  CB  ILE A 196      59.795  92.710  85.761  1.00 17.16           C  
ATOM   1592  CG1 ILE A 196      58.868  93.679  86.510  1.00 17.16           C  
ATOM   1593  CG2 ILE A 196      61.196  93.276  85.667  1.00 17.16           C  
ATOM   1594  CD1 ILE A 196      58.683  95.013  85.819  1.00 17.16           C  
ATOM   1595  N   ASP A 197      60.662  91.747  82.496  1.00  8.35           N  
ATOM   1596  CA  ASP A 197      61.442  90.783  81.714  1.00  8.59           C  
ATOM   1597  C   ASP A 197      62.736  90.374  82.411  1.00  6.98           C  
ATOM   1598  O   ASP A 197      63.669  91.173  82.539  1.00 16.79           O  
ATOM   1599  CB  ASP A 197      61.733  91.343  80.315  1.00 12.88           C  
ATOM   1600  CG  ASP A 197      62.460  90.359  79.401  1.00 12.88           C  
ATOM   1601  OD1 ASP A 197      63.341  89.677  79.862  1.00 12.88           O  
ATOM   1602  OD2 ASP A 197      62.108  90.281  78.251  1.00 12.88           O1-
ATOM   1603  N   MET A 198      62.774  89.106  82.829  1.00  7.66           N  
ATOM   1604  CA  MET A 198      63.906  88.529  83.545  1.00  6.55           C  
ATOM   1605  C   MET A 198      65.218  88.534  82.776  1.00  6.27           C  
ATOM   1606  O   MET A 198      66.273  88.758  83.370  1.00  8.16           O  
ATOM   1607  CB  MET A 198      63.565  87.096  83.947  1.00  9.82           C  
ATOM   1608  CG  MET A 198      62.538  87.027  85.053  1.00  9.82           C  
ATOM   1609  SD  MET A 198      62.275  85.376  85.753  1.00  9.82           S  
ATOM   1610  CE  MET A 198      61.100  84.621  84.644  1.00  9.82           C  
ATOM   1611  N   MET A 199      65.156  88.286  81.473  1.00  8.06           N  
ATOM   1612  CA  MET A 199      66.356  88.251  80.649  1.00 10.63           C  
ATOM   1613  C   MET A 199      66.958  89.647  80.546  1.00  7.62           C  
ATOM   1614  O   MET A 199      68.169  89.812  80.676  1.00  7.42           O  
ATOM   1615  CB  MET A 199      66.031  87.673  79.278  1.00 15.95           C  
ATOM   1616  CG  MET A 199      67.222  87.438  78.369  1.00 15.95           C  
ATOM   1617  SD  MET A 199      66.723  86.676  76.820  1.00 15.95           S  
ATOM   1618  CE  MET A 199      68.288  86.515  75.980  1.00 15.95           C  
ATOM   1619  N   HIS A 200      66.091  90.634  80.328  1.00  6.97           N  
ATOM   1620  CA  HIS A 200      66.480  92.043  80.285  1.00  6.67           C  
ATOM   1621  C   HIS A 200      67.227  92.465  81.532  1.00  4.34           C  
ATOM   1622  O   HIS A 200      68.310  93.059  81.452  1.00  4.07           O  
ATOM   1623  CB  HIS A 200      65.246  92.928  80.117  1.00 10.00           C  
ATOM   1624  CG  HIS A 200      65.494  94.387  80.347  1.00 10.00           C  
ATOM   1625  CD2 HIS A 200      65.151  95.179  81.390  1.00 10.00           C  
ATOM   1626  ND1 HIS A 200      66.172  95.193  79.457  1.00 10.00           N  
ATOM   1627  CE1 HIS A 200      66.233  96.424  79.946  1.00 10.00           C  
ATOM   1628  NE2 HIS A 200      65.619  96.442  81.121  1.00 10.00           N  
ATOM   1629  N   ASP A 201      66.628  92.180  82.686  1.00  3.63           N  
ATOM   1630  CA  ASP A 201      67.236  92.528  83.955  1.00  3.00           C  
ATOM   1631  C   ASP A 201      68.582  91.869  84.137  1.00  2.23           C  
ATOM   1632  O   ASP A 201      69.539  92.534  84.525  1.00  2.23           O  
ATOM   1633  CB  ASP A 201      66.333  92.139  85.110  1.00  4.50           C  
ATOM   1634  CG  ASP A 201      65.123  93.040  85.253  1.00  4.50           C  
ATOM   1635  OD1 ASP A 201      65.084  94.077  84.636  1.00  4.50           O  
ATOM   1636  OD2 ASP A 201      64.251  92.687  86.008  1.00  4.50           O1-
ATOM   1637  N   SER A 202      68.652  90.568  83.848  1.00  2.17           N  
ATOM   1638  CA  SER A 202      69.883  89.811  83.992  1.00  1.85           C  
ATOM   1639  C   SER A 202      71.008  90.380  83.152  1.00  2.18           C  
ATOM   1640  O   SER A 202      72.145  90.455  83.617  1.00  2.50           O  
ATOM   1641  CB  SER A 202      69.650  88.384  83.600  1.00  2.78           C  
ATOM   1642  OG  SER A 202      68.761  87.750  84.474  1.00  2.78           O  
ATOM   1643  N   ASP A 203      70.691  90.794  81.919  1.00  2.46           N  
ATOM   1644  CA  ASP A 203      71.689  91.404  81.051  1.00  2.95           C  
ATOM   1645  C   ASP A 203      72.314  92.614  81.730  1.00  2.91           C  
ATOM   1646  O   ASP A 203      73.542  92.739  81.781  1.00  3.56           O  
ATOM   1647  CB  ASP A 203      71.078  91.841  79.705  1.00  4.43           C  
ATOM   1648  CG  ASP A 203      70.748  90.699  78.741  1.00  4.43           C  
ATOM   1649  OD1 ASP A 203      71.162  89.593  78.991  1.00  4.43           O  
ATOM   1650  OD2 ASP A 203      70.122  90.961  77.734  1.00  4.43           O1-
ATOM   1651  N   GLU A 204      71.459  93.499  82.258  1.00  2.74           N  
ATOM   1652  CA  GLU A 204      71.943  94.693  82.932  1.00  3.22           C  
ATOM   1653  C   GLU A 204      72.747  94.352  84.179  1.00  3.02           C  
ATOM   1654  O   GLU A 204      73.804  94.940  84.394  1.00  4.02           O  
ATOM   1655  CB  GLU A 204      70.800  95.643  83.289  1.00  4.83           C  
ATOM   1656  CG  GLU A 204      71.293  96.966  83.875  1.00  4.83           C  
ATOM   1657  CD  GLU A 204      70.201  97.967  84.146  1.00  4.83           C  
ATOM   1658  OE1 GLU A 204      69.059  97.605  84.005  1.00  4.83           O  
ATOM   1659  OE2 GLU A 204      70.500  99.095  84.476  1.00  4.83           O1-
ATOM   1660  N   ILE A 205      72.248  93.409  84.993  1.00  2.59           N  
ATOM   1661  CA  ILE A 205      72.917  92.991  86.229  1.00  3.24           C  
ATOM   1662  C   ILE A 205      74.324  92.498  85.977  1.00  2.34           C  
ATOM   1663  O   ILE A 205      75.260  92.893  86.679  1.00  2.29           O  
ATOM   1664  CB  ILE A 205      72.145  91.856  86.936  1.00  4.86           C  
ATOM   1665  CG1 ILE A 205      70.819  92.366  87.482  1.00  4.86           C  
ATOM   1666  CG2 ILE A 205      72.994  91.264  88.051  1.00  4.86           C  
ATOM   1667  CD1 ILE A 205      69.879  91.267  87.919  1.00  4.86           C  
ATOM   1668  N   ALA A 206      74.466  91.630  84.977  1.00  2.60           N  
ATOM   1669  CA  ALA A 206      75.760  91.085  84.621  1.00  2.59           C  
ATOM   1670  C   ALA A 206      76.711  92.202  84.257  1.00  2.85           C  
ATOM   1671  O   ALA A 206      77.853  92.215  84.714  1.00  2.90           O  
ATOM   1672  CB  ALA A 206      75.622  90.108  83.466  1.00  3.88           C  
ATOM   1673  N   MET A 207      76.236  93.171  83.473  1.00  3.71           N  
ATOM   1674  CA  MET A 207      77.086  94.286  83.097  1.00  5.06           C  
ATOM   1675  C   MET A 207      77.437  95.174  84.264  1.00  5.01           C  
ATOM   1676  O   MET A 207      78.583  95.609  84.395  1.00  5.56           O  
ATOM   1677  CB  MET A 207      76.421  95.114  82.019  1.00  7.59           C  
ATOM   1678  CG  MET A 207      76.348  94.438  80.670  1.00  7.59           C  
ATOM   1679  SD  MET A 207      75.781  95.569  79.407  1.00  7.59           S  
ATOM   1680  CE  MET A 207      74.058  95.732  79.844  1.00  7.59           C  
ATOM   1681  N   CYS A 208      76.472  95.409  85.147  1.00  5.01           N  
ATOM   1682  CA  CYS A 208      76.698  96.255  86.301  1.00  5.72           C  
ATOM   1683  C   CYS A 208      77.857  95.751  87.132  1.00  4.58           C  
ATOM   1684  O   CYS A 208      78.733  96.527  87.520  1.00  5.47           O  
ATOM   1685  CB  CYS A 208      75.454  96.315  87.185  1.00  8.58           C  
ATOM   1686  SG  CYS A 208      74.043  97.186  86.476  1.00  8.58           S  
ATOM   1687  N   VAL A 209      77.873  94.448  87.397  1.00  3.18           N  
ATOM   1688  CA  VAL A 209      78.927  93.890  88.222  1.00  2.88           C  
ATOM   1689  C   VAL A 209      80.236  93.677  87.473  1.00  2.93           C  
ATOM   1690  O   VAL A 209      81.284  94.155  87.902  1.00  3.39           O  
ATOM   1691  CB  VAL A 209      78.496  92.527  88.794  1.00  4.32           C  
ATOM   1692  CG1 VAL A 209      79.662  91.913  89.558  1.00  4.32           C  
ATOM   1693  CG2 VAL A 209      77.269  92.689  89.676  1.00  4.32           C  
ATOM   1694  N   ILE A 210      80.166  92.956  86.363  1.00  3.10           N  
ATOM   1695  CA  ILE A 210      81.337  92.546  85.603  1.00  4.41           C  
ATOM   1696  C   ILE A 210      82.163  93.686  85.010  1.00  4.27           C  
ATOM   1697  O   ILE A 210      83.392  93.617  85.026  1.00  4.95           O  
ATOM   1698  CB  ILE A 210      80.903  91.542  84.541  1.00  6.62           C  
ATOM   1699  CG1 ILE A 210      80.467  90.254  85.244  1.00  6.62           C  
ATOM   1700  CG2 ILE A 210      82.009  91.283  83.552  1.00  6.62           C  
ATOM   1701  CD1 ILE A 210      79.751  89.288  84.345  1.00  6.62           C  
ATOM   1702  N   ALA A 211      81.524  94.732  84.486  1.00  4.20           N  
ATOM   1703  CA  ALA A 211      82.287  95.868  83.961  1.00  5.14           C  
ATOM   1704  C   ALA A 211      83.149  96.505  85.066  1.00  4.52           C  
ATOM   1705  O   ALA A 211      84.284  96.928  84.819  1.00  5.19           O  
ATOM   1706  CB  ALA A 211      81.348  96.904  83.363  1.00  7.71           C  
ATOM   1707  N   ARG A 212      82.605  96.540  86.284  1.00  3.82           N  
ATOM   1708  CA  ARG A 212      83.292  97.064  87.453  1.00  3.80           C  
ATOM   1709  C   ARG A 212      84.337  96.088  87.991  1.00  3.39           C  
ATOM   1710  O   ARG A 212      85.367  96.501  88.518  1.00  3.69           O  
ATOM   1711  CB  ARG A 212      82.285  97.380  88.541  1.00  5.70           C  
ATOM   1712  CG  ARG A 212      81.382  98.570  88.275  1.00  5.70           C  
ATOM   1713  CD  ARG A 212      82.086  99.858  88.511  1.00  5.70           C  
ATOM   1714  NE  ARG A 212      82.530  99.966  89.893  1.00  5.70           N  
ATOM   1715  CZ  ARG A 212      81.743 100.359  90.918  1.00  5.70           C  
ATOM   1716  NH1 ARG A 212      80.491 100.687  90.698  1.00  5.70           N1+
ATOM   1717  NH2 ARG A 212      82.225 100.405  92.148  1.00  5.70           N  
ATOM   1718  N   VAL A 213      84.090  94.792  87.834  1.00  3.21           N  
ATOM   1719  CA  VAL A 213      85.056  93.785  88.259  1.00  3.37           C  
ATOM   1720  C   VAL A 213      86.297  93.732  87.375  1.00  3.55           C  
ATOM   1721  O   VAL A 213      87.414  93.715  87.892  1.00  4.21           O  
ATOM   1722  CB  VAL A 213      84.394  92.400  88.328  1.00  5.05           C  
ATOM   1723  CG1 VAL A 213      85.443  91.336  88.538  1.00  5.05           C  
ATOM   1724  CG2 VAL A 213      83.439  92.364  89.510  1.00  5.05           C  
ATOM   1725  N   MET A 214      86.107  93.691  86.061  1.00  3.27           N  
ATOM   1726  CA  MET A 214      87.230  93.662  85.129  1.00  3.71           C  
ATOM   1727  C   MET A 214      87.885  95.001  84.845  1.00  3.59           C  
ATOM   1728  O   MET A 214      89.111  95.113  84.904  1.00  4.38           O  
ATOM   1729  CB  MET A 214      86.796  93.028  83.812  1.00  5.56           C  
ATOM   1730  CG  MET A 214      87.856  93.052  82.705  1.00  5.56           C  
ATOM   1731  SD  MET A 214      89.393  92.189  83.091  1.00  5.56           S  
ATOM   1732  CE  MET A 214      88.992  90.469  82.829  1.00  5.56           C  
ATOM   1733  N   LEU A 215      87.092  96.018  84.517  1.00  3.75           N  
ATOM   1734  CA  LEU A 215      87.673  97.301  84.150  1.00  5.05           C  
ATOM   1735  C   LEU A 215      87.559  98.353  85.245  1.00  4.67           C  
ATOM   1736  O   LEU A 215      88.366  99.280  85.299  1.00  6.85           O  
ATOM   1737  CB  LEU A 215      87.009  97.807  82.865  1.00  7.57           C  
ATOM   1738  CG  LEU A 215      87.180  96.890  81.642  1.00  7.57           C  
ATOM   1739  CD1 LEU A 215      86.427  97.462  80.461  1.00  7.57           C  
ATOM   1740  CD2 LEU A 215      88.648  96.748  81.303  1.00  7.57           C  
ATOM   1741  N   GLY A 216      86.570  98.203  86.129  1.00  4.14           N  
ATOM   1742  CA  GLY A 216      86.379  99.175  87.200  1.00  4.61           C  
ATOM   1743  C   GLY A 216      85.632 100.384  86.677  1.00  6.79           C  
ATOM   1744  O   GLY A 216      85.772 101.489  87.207  1.00 10.73           O  
ATOM   1745  N   LYS A 217      84.861 100.182  85.612  1.00 10.38           N  
ATOM   1746  CA  LYS A 217      84.165 101.291  84.978  1.00 15.83           C  
ATOM   1747  C   LYS A 217      82.653 101.137  85.000  1.00 12.24           C  
ATOM   1748  O   LYS A 217      82.125 100.056  85.259  1.00 22.32           O  
ATOM   1749  CB  LYS A 217      84.671 101.470  83.548  1.00 23.75           C  
ATOM   1750  CG  LYS A 217      86.166 101.757  83.469  1.00 23.75           C  
ATOM   1751  CD  LYS A 217      86.497 103.096  84.110  1.00 23.75           C  
ATOM   1752  CE  LYS A 217      87.971 103.445  83.966  1.00 23.75           C  
ATOM   1753  NZ  LYS A 217      88.305 104.722  84.662  1.00 23.75           N1+
ATOM   1754  N   ASN A 218      81.964 102.244  84.733  1.00 14.69           N  
ATOM   1755  CA  ASN A 218      80.510 102.290  84.759  1.00 22.23           C  
ATOM   1756  C   ASN A 218      79.914 101.567  83.569  1.00 15.71           C  
ATOM   1757  O   ASN A 218      80.129 101.962  82.419  1.00 28.25           O  
ATOM   1758  CB  ASN A 218      80.025 103.726  84.810  1.00 33.34           C  
ATOM   1759  CG  ASN A 218      78.536 103.836  84.994  1.00 33.34           C  
ATOM   1760  ND2 ASN A 218      78.131 104.745  85.845  1.00 33.34           N  
ATOM   1761  OD1 ASN A 218      77.749 103.109  84.377  1.00 33.34           O  
ATOM   1762  N   TYR A 219      79.170 100.504  83.871  1.00 16.78           N  
ATOM   1763  CA  TYR A 219      78.522  99.607  82.916  1.00 22.11           C  
ATOM   1764  C   TYR A 219      77.688 100.271  81.822  1.00 16.61           C  
ATOM   1765  O   TYR A 219      77.375  99.625  80.829  1.00 27.80           O  
ATOM   1766  CB  TYR A 219      77.634  98.641  83.652  1.00 33.16           C  
ATOM   1767  CG  TYR A 219      76.287  99.214  84.011  1.00 33.16           C  
ATOM   1768  CD1 TYR A 219      75.213  98.988  83.163  1.00 33.16           C  
ATOM   1769  CD2 TYR A 219      76.122  99.971  85.161  1.00 33.16           C  
ATOM   1770  CE1 TYR A 219      73.972  99.504  83.471  1.00 33.16           C  
ATOM   1771  CE2 TYR A 219      74.879 100.492  85.465  1.00 33.16           C  
ATOM   1772  CZ  TYR A 219      73.806 100.255  84.627  1.00 33.16           C  
ATOM   1773  OH  TYR A 219      72.562 100.753  84.942  1.00 33.16           O  
ATOM   1774  N   LYS A 220      77.304 101.536  81.996  1.00 10.78           N  
ATOM   1775  CA  LYS A 220      76.535 102.222  80.972  1.00 16.09           C  
ATOM   1776  C   LYS A 220      77.346 102.374  79.682  1.00 24.00           C  
ATOM   1777  O   LYS A 220      76.773 102.493  78.600  1.00 29.51           O  
ATOM   1778  CB  LYS A 220      76.056 103.566  81.493  1.00 24.13           C  
ATOM   1779  CG  LYS A 220      74.983 103.442  82.568  1.00 24.13           C  
ATOM   1780  CD  LYS A 220      74.532 104.800  83.076  1.00 24.13           C  
ATOM   1781  CE  LYS A 220      73.454 104.656  84.140  1.00 24.13           C  
ATOM   1782  NZ  LYS A 220      73.010 105.978  84.665  1.00 24.13           N1+
ATOM   1783  N   GLU A 221      78.676 102.339  79.795  1.00 52.11           N  
ATOM   1784  CA  GLU A 221      79.532 102.349  78.619  1.00106.83           C  
ATOM   1785  C   GLU A 221      79.524 100.942  78.040  1.00122.03           C  
ATOM   1786  O   GLU A 221      79.379 100.745  76.826  1.00138.63           O  
ATOM   1787  CB  GLU A 221      80.965 102.759  78.988  1.00160.25           C  
ATOM   1788  CG  GLU A 221      81.123 104.197  79.463  1.00160.25           C  
ATOM   1789  CD  GLU A 221      80.846 105.218  78.398  1.00160.25           C  
ATOM   1790  OE1 GLU A 221      81.490 105.186  77.374  1.00160.25           O  
ATOM   1791  OE2 GLU A 221      79.984 106.039  78.609  1.00160.25           O1-
ATOM   1792  N   ALA A 222      79.606  99.962  78.953  1.00129.30           N  
ATOM   1793  CA  ALA A 222      79.586  98.547  78.625  1.00116.74           C  
ATOM   1794  C   ALA A 222      78.261  98.143  77.996  1.00 68.47           C  
ATOM   1795  O   ALA A 222      78.201  97.156  77.280  1.00107.02           O  
ATOM   1796  CB  ALA A 222      79.846  97.699  79.857  1.00175.11           C  
ATOM   1797  N   TRP A 223      77.201  98.912  78.233  1.00 28.78           N  
ATOM   1798  CA  TRP A 223      75.923  98.648  77.596  1.00 32.71           C  
ATOM   1799  C   TRP A 223      76.053  98.572  76.087  1.00 28.22           C  
ATOM   1800  O   TRP A 223      75.441  97.712  75.452  1.00 41.35           O  
ATOM   1801  CB  TRP A 223      74.901  99.732  77.934  1.00 49.06           C  
ATOM   1802  CG  TRP A 223      73.599  99.538  77.216  1.00 49.06           C  
ATOM   1803  CD1 TRP A 223      72.543  98.783  77.625  1.00 49.06           C  
ATOM   1804  CD2 TRP A 223      73.212 100.108  75.939  1.00 49.06           C  
ATOM   1805  CE2 TRP A 223      71.925  99.647  75.660  1.00 49.06           C  
ATOM   1806  CE3 TRP A 223      73.845 100.962  75.026  1.00 49.06           C  
ATOM   1807  NE1 TRP A 223      71.531  98.841  76.699  1.00 49.06           N  
ATOM   1808  CZ2 TRP A 223      71.255 100.003  74.501  1.00 49.06           C  
ATOM   1809  CZ3 TRP A 223      73.175 101.319  73.865  1.00 49.06           C  
ATOM   1810  CH2 TRP A 223      71.912 100.852  73.609  1.00 49.06           C  
ATOM   1811  N   GLU A 224      76.823  99.494  75.508  1.00 22.20           N  
ATOM   1812  CA  GLU A 224      76.953  99.546  74.066  1.00 23.19           C  
ATOM   1813  C   GLU A 224      77.939  98.483  73.619  1.00 17.12           C  
ATOM   1814  O   GLU A 224      77.719  97.812  72.611  1.00 16.05           O  
ATOM   1815  CB  GLU A 224      77.390 100.936  73.617  1.00 34.79           C  
ATOM   1816  CG  GLU A 224      77.287 101.163  72.118  1.00 34.79           C  
ATOM   1817  CD  GLU A 224      77.636 102.564  71.705  1.00 34.79           C  
ATOM   1818  OE1 GLU A 224      77.919 103.365  72.563  1.00 34.79           O  
ATOM   1819  OE2 GLU A 224      77.613 102.838  70.527  1.00 34.79           O1-
ATOM   1820  N   VAL A 225      79.019  98.334  74.393  1.00 16.70           N  
ATOM   1821  CA  VAL A 225      80.050  97.324  74.151  1.00 14.20           C  
ATOM   1822  C   VAL A 225      79.449  95.918  74.095  1.00  9.87           C  
ATOM   1823  O   VAL A 225      79.685  95.167  73.148  1.00  9.90           O  
ATOM   1824  CB  VAL A 225      81.091  97.405  75.284  1.00 21.30           C  
ATOM   1825  CG1 VAL A 225      82.073  96.255  75.240  1.00 21.30           C  
ATOM   1826  CG2 VAL A 225      81.829  98.731  75.189  1.00 21.30           C  
ATOM   1827  N   PHE A 226      78.667  95.590  75.117  1.00  9.35           N  
ATOM   1828  CA  PHE A 226      77.955  94.332  75.248  1.00  9.86           C  
ATOM   1829  C   PHE A 226      76.972  94.137  74.126  1.00  8.65           C  
ATOM   1830  O   PHE A 226      76.954  93.071  73.522  1.00  9.91           O  
ATOM   1831  CB  PHE A 226      77.259  94.260  76.598  1.00 14.79           C  
ATOM   1832  CG  PHE A 226      76.413  93.040  76.830  1.00 14.79           C  
ATOM   1833  CD1 PHE A 226      76.968  91.776  76.777  1.00 14.79           C  
ATOM   1834  CD2 PHE A 226      75.071  93.152  77.160  1.00 14.79           C  
ATOM   1835  CE1 PHE A 226      76.215  90.653  77.046  1.00 14.79           C  
ATOM   1836  CE2 PHE A 226      74.313  92.033  77.435  1.00 14.79           C  
ATOM   1837  CZ  PHE A 226      74.888  90.782  77.383  1.00 14.79           C  
ATOM   1838  N   MET A 227      76.154  95.159  73.851  1.00  9.08           N  
ATOM   1839  CA  MET A 227      75.197  95.110  72.752  1.00 10.98           C  
ATOM   1840  C   MET A 227      75.883  94.726  71.444  1.00  9.24           C  
ATOM   1841  O   MET A 227      75.401  93.853  70.718  1.00 10.36           O  
ATOM   1842  CB  MET A 227      74.495  96.464  72.621  1.00 16.47           C  
ATOM   1843  CG  MET A 227      73.493  96.565  71.482  1.00 16.47           C  
ATOM   1844  SD  MET A 227      72.797  98.221  71.336  1.00 16.47           S  
ATOM   1845  CE  MET A 227      74.233  99.124  70.763  1.00 16.47           C  
ATOM   1846  N   ALA A 228      77.009  95.385  71.154  1.00  7.96           N  
ATOM   1847  CA  ALA A 228      77.793  95.099  69.962  1.00  7.44           C  
ATOM   1848  C   ALA A 228      78.296  93.663  69.967  1.00  6.63           C  
ATOM   1849  O   ALA A 228      78.226  92.975  68.946  1.00  6.79           O  
ATOM   1850  CB  ALA A 228      78.969  96.058  69.866  1.00 11.16           C  
ATOM   1851  N   GLY A 229      78.786  93.216  71.126  1.00  6.45           N  
ATOM   1852  CA  GLY A 229      79.264  91.854  71.285  1.00  6.63           C  
ATOM   1853  C   GLY A 229      78.156  90.849  71.011  1.00  6.92           C  
ATOM   1854  O   GLY A 229      78.384  89.866  70.312  1.00  6.62           O  
ATOM   1855  N   ARG A 230      76.960  91.117  71.541  1.00  7.94           N  
ATOM   1856  CA  ARG A 230      75.794  90.261  71.349  1.00  9.03           C  
ATOM   1857  C   ARG A 230      75.461  90.089  69.883  1.00  8.10           C  
ATOM   1858  O   ARG A 230      75.227  88.969  69.426  1.00  8.21           O  
ATOM   1859  CB  ARG A 230      74.589  90.850  72.069  1.00 13.54           C  
ATOM   1860  CG  ARG A 230      74.631  90.746  73.578  1.00 13.54           C  
ATOM   1861  CD  ARG A 230      74.321  89.370  74.021  1.00 13.54           C  
ATOM   1862  NE  ARG A 230      72.968  88.996  73.648  1.00 13.54           N  
ATOM   1863  CZ  ARG A 230      71.872  89.322  74.365  1.00 13.54           C  
ATOM   1864  NH1 ARG A 230      71.997  90.017  75.471  1.00 13.54           N1+
ATOM   1865  NH2 ARG A 230      70.672  88.956  73.961  1.00 13.54           N  
ATOM   1866  N   GLU A 231      75.463  91.202  69.149  1.00  7.93           N  
ATOM   1867  CA  GLU A 231      75.208  91.179  67.720  1.00  7.43           C  
ATOM   1868  C   GLU A 231      76.223  90.291  67.015  1.00  6.86           C  
ATOM   1869  O   GLU A 231      75.850  89.439  66.205  1.00  7.20           O  
ATOM   1870  CB  GLU A 231      75.244  92.598  67.151  1.00 11.14           C  
ATOM   1871  CG  GLU A 231      74.949  92.684  65.662  1.00 11.14           C  
ATOM   1872  CD  GLU A 231      74.947  94.098  65.149  1.00 11.14           C  
ATOM   1873  OE1 GLU A 231      74.752  95.007  65.923  1.00 11.14           O  
ATOM   1874  OE2 GLU A 231      75.167  94.279  63.976  1.00 11.14           O1-
ATOM   1875  N   GLN A 232      77.503  90.497  67.332  1.00  6.76           N  
ATOM   1876  CA  GLN A 232      78.580  89.719  66.739  1.00  6.60           C  
ATOM   1877  C   GLN A 232      78.444  88.235  67.038  1.00  6.41           C  
ATOM   1878  O   GLN A 232      78.683  87.406  66.165  1.00  6.60           O  
ATOM   1879  CB  GLN A 232      79.938  90.188  67.247  1.00  9.90           C  
ATOM   1880  CG  GLN A 232      81.097  89.578  66.484  1.00  9.90           C  
ATOM   1881  CD  GLN A 232      81.413  88.165  66.939  1.00  9.90           C  
ATOM   1882  NE2 GLN A 232      82.000  87.385  66.042  1.00  9.90           N  
ATOM   1883  OE1 GLN A 232      81.136  87.779  68.078  1.00  9.90           O  
ATOM   1884  N   MET A 233      78.075  87.906  68.278  1.00  6.49           N  
ATOM   1885  CA  MET A 233      77.910  86.523  68.697  1.00  6.68           C  
ATOM   1886  C   MET A 233      76.775  85.849  67.940  1.00  7.16           C  
ATOM   1887  O   MET A 233      76.892  84.679  67.572  1.00  7.56           O  
ATOM   1888  CB  MET A 233      77.705  86.469  70.209  1.00 10.02           C  
ATOM   1889  CG  MET A 233      78.963  86.833  70.998  1.00 10.02           C  
ATOM   1890  SD  MET A 233      78.699  86.958  72.777  1.00 10.02           S  
ATOM   1891  CE  MET A 233      78.546  85.238  73.226  1.00 10.02           C  
ATOM   1892  N   LYS A 234      75.695  86.590  67.672  1.00  7.78           N  
ATOM   1893  CA  LYS A 234      74.607  86.046  66.873  1.00  9.26           C  
ATOM   1894  C   LYS A 234      75.097  85.753  65.467  1.00  8.18           C  
ATOM   1895  O   LYS A 234      74.789  84.700  64.912  1.00  8.81           O  
ATOM   1896  CB  LYS A 234      73.431  87.014  66.799  1.00 13.89           C  
ATOM   1897  CG  LYS A 234      72.648  87.192  68.085  1.00 13.89           C  
ATOM   1898  CD  LYS A 234      71.520  88.185  67.871  1.00 13.89           C  
ATOM   1899  CE  LYS A 234      70.716  88.418  69.136  1.00 13.89           C  
ATOM   1900  NZ  LYS A 234      69.630  89.416  68.915  1.00 13.89           N1+
ATOM   1901  N   LEU A 235      75.888  86.679  64.912  1.00  7.27           N  
ATOM   1902  CA  LEU A 235      76.458  86.520  63.580  1.00  7.26           C  
ATOM   1903  C   LEU A 235      77.407  85.332  63.518  1.00  6.86           C  
ATOM   1904  O   LEU A 235      77.419  84.598  62.528  1.00  7.55           O  
ATOM   1905  CB  LEU A 235      77.205  87.801  63.179  1.00 10.89           C  
ATOM   1906  CG  LEU A 235      76.332  89.037  62.925  1.00 10.89           C  
ATOM   1907  CD1 LEU A 235      77.230  90.259  62.753  1.00 10.89           C  
ATOM   1908  CD2 LEU A 235      75.484  88.803  61.684  1.00 10.89           C  
ATOM   1909  N   ALA A 236      78.182  85.133  64.587  1.00  6.58           N  
ATOM   1910  CA  ALA A 236      79.099  84.009  64.687  1.00  7.33           C  
ATOM   1911  C   ALA A 236      78.327  82.706  64.663  1.00  8.51           C  
ATOM   1912  O   ALA A 236      78.721  81.751  63.993  1.00 10.12           O  
ATOM   1913  CB  ALA A 236      79.923  84.109  65.959  1.00 11.00           C  
ATOM   1914  N   ALA A 237      77.210  82.677  65.385  1.00  8.81           N  
ATOM   1915  CA  ALA A 237      76.347  81.514  65.402  1.00 11.01           C  
ATOM   1916  C   ALA A 237      75.756  81.266  64.024  1.00 12.50           C  
ATOM   1917  O   ALA A 237      75.729  80.129  63.556  1.00 15.44           O  
ATOM   1918  CB  ALA A 237      75.246  81.699  66.427  1.00 16.52           C  
ATOM   1919  N   TYR A 238      75.323  82.333  63.351  1.00 11.77           N  
ATOM   1920  CA  TYR A 238      74.723  82.206  62.030  1.00 14.24           C  
ATOM   1921  C   TYR A 238      75.705  81.622  61.023  1.00 15.09           C  
ATOM   1922  O   TYR A 238      75.327  80.765  60.217  1.00 19.64           O  
ATOM   1923  CB  TYR A 238      74.244  83.571  61.536  1.00 21.36           C  
ATOM   1924  CG  TYR A 238      73.073  84.137  62.298  1.00 21.36           C  
ATOM   1925  CD1 TYR A 238      72.139  83.293  62.876  1.00 21.36           C  
ATOM   1926  CD2 TYR A 238      72.930  85.511  62.409  1.00 21.36           C  
ATOM   1927  CE1 TYR A 238      71.070  83.826  63.565  1.00 21.36           C  
ATOM   1928  CE2 TYR A 238      71.860  86.044  63.097  1.00 21.36           C  
ATOM   1929  CZ  TYR A 238      70.932  85.205  63.674  1.00 21.36           C  
ATOM   1930  OH  TYR A 238      69.859  85.735  64.355  1.00 21.36           O  
ATOM   1931  N   ALA A 239      76.976  82.031  61.133  1.00 12.15           N  
ATOM   1932  CA  ALA A 239      78.062  81.577  60.264  1.00 13.07           C  
ATOM   1933  C   ALA A 239      78.269  80.058  60.290  1.00 15.06           C  
ATOM   1934  O   ALA A 239      78.896  79.510  59.383  1.00 17.30           O  
ATOM   1935  CB  ALA A 239      79.357  82.272  60.658  1.00 19.61           C  
ATOM   1936  N   PHE A 240      77.738  79.381  61.311  1.00 17.85           N  
ATOM   1937  CA  PHE A 240      77.807  77.934  61.422  1.00 23.69           C  
ATOM   1938  C   PHE A 240      77.212  77.259  60.195  1.00 24.51           C  
ATOM   1939  O   PHE A 240      77.710  76.225  59.747  1.00 29.31           O  
ATOM   1940  CB  PHE A 240      77.043  77.471  62.660  1.00 35.54           C  
ATOM   1941  CG  PHE A 240      77.086  75.992  62.901  1.00 35.54           C  
ATOM   1942  CD1 PHE A 240      78.179  75.414  63.523  1.00 35.54           C  
ATOM   1943  CD2 PHE A 240      76.032  75.177  62.513  1.00 35.54           C  
ATOM   1944  CE1 PHE A 240      78.222  74.052  63.756  1.00 35.54           C  
ATOM   1945  CE2 PHE A 240      76.070  73.816  62.745  1.00 35.54           C  
ATOM   1946  CZ  PHE A 240      77.168  73.255  63.369  1.00 35.54           C  
ATOM   1947  N   ALA A 241      76.108  77.814  59.689  1.00 30.57           N  
ATOM   1948  CA  ALA A 241      75.419  77.215  58.557  1.00 47.36           C  
ATOM   1949  C   ALA A 241      75.291  78.162  57.357  1.00 57.32           C  
ATOM   1950  O   ALA A 241      74.990  77.702  56.255  1.00 89.72           O  
ATOM   1951  CB  ALA A 241      74.042  76.743  58.994  1.00 71.04           C  
ATOM   1952  N   ASP A 242      75.511  79.471  57.547  1.00 66.46           N  
ATOM   1953  CA  ASP A 242      75.364  80.389  56.415  1.00 93.18           C  
ATOM   1954  C   ASP A 242      76.308  80.046  55.258  1.00 99.84           C  
ATOM   1955  O   ASP A 242      77.524  80.084  55.447  1.00148.58           O  
ATOM   1956  CB  ASP A 242      75.650  81.850  56.829  1.00139.77           C  
ATOM   1957  CG  ASP A 242      74.561  82.512  57.663  1.00139.77           C  
ATOM   1958  OD1 ASP A 242      73.488  81.964  57.760  1.00139.77           O  
ATOM   1959  OD2 ASP A 242      74.809  83.581  58.181  1.00139.77           O1-
ATOM   1960  N   PRO A 243      75.729  79.678  54.088  1.00134.22           N  
ATOM   1961  CA  PRO A 243      76.456  79.412  52.816  1.00205.86           C  
ATOM   1962  C   PRO A 243      77.958  79.613  52.905  1.00180.41           C  
ATOM   1963  O   PRO A 243      78.410  80.736  52.698  1.00136.08           O  
ATOM   1964  CB  PRO A 243      75.860  80.387  51.805  1.00308.79           C  
ATOM   1965  CG  PRO A 243      74.490  80.613  52.280  1.00308.79           C  
ATOM   1966  CD  PRO A 243      74.598  80.589  53.765  1.00308.79           C  
ATOM   1967  N   PRO A 244      78.749  78.564  53.147  1.00276.11           N  
ATOM   1968  CA  PRO A 244      80.198  78.578  53.312  1.00317.32           C  
ATOM   1969  C   PRO A 244      80.819  79.486  52.261  1.00274.85           C  
ATOM   1970  O   PRO A 244      80.381  79.501  51.114  1.00317.88           O  
ATOM   1971  CB  PRO A 244      80.573  77.107  53.115  1.00475.98           C  
ATOM   1972  CG  PRO A 244      79.368  76.365  53.612  1.00475.98           C  
ATOM   1973  CD  PRO A 244      78.194  77.199  53.178  1.00475.98           C  
ATOM   1974  N   VAL A 245      81.867  80.206  52.677  1.00253.64           N  
ATOM   1975  CA  VAL A 245      82.512  81.270  51.897  1.00259.71           C  
ATOM   1976  C   VAL A 245      82.595  81.100  50.364  1.00216.38           C  
ATOM   1977  O   VAL A 245      82.231  82.045  49.658  1.00232.87           O  
ATOM   1978  CB  VAL A 245      83.918  81.562  52.478  1.00389.56           C  
ATOM   1979  CG1 VAL A 245      84.677  82.500  51.551  1.00389.56           C  
ATOM   1980  CG2 VAL A 245      83.757  82.198  53.852  1.00389.56           C  
ATOM   1981  N   PRO A 246      83.030  79.954  49.807  1.00229.32           N  
ATOM   1982  CA  PRO A 246      83.106  79.663  48.374  1.00265.62           C  
ATOM   1983  C   PRO A 246      81.785  79.888  47.620  1.00258.08           C  
ATOM   1984  O   PRO A 246      81.799  80.140  46.411  1.00266.65           O  
ATOM   1985  CB  PRO A 246      83.517  78.188  48.341  1.00398.43           C  
ATOM   1986  CG  PRO A 246      84.325  78.001  49.574  1.00398.43           C  
ATOM   1987  CD  PRO A 246      83.681  78.881  50.601  1.00398.43           C  
ATOM   1988  N   GLY A 247      80.653  79.771  48.319  1.00326.38           N  
ATOM   1989  CA  GLY A 247      79.340  79.896  47.704  1.00400.00           C  
ATOM   1990  C   GLY A 247      78.653  81.253  47.893  1.00376.41           C  
ATOM   1991  O   GLY A 247      77.518  81.425  47.445  1.00400.00           O  
ATOM   1992  N   PHE A 248      79.307  82.225  48.534  1.00319.61           N  
ATOM   1993  CA  PHE A 248      78.650  83.529  48.636  1.00356.31           C  
ATOM   1994  C   PHE A 248      78.718  84.247  47.299  1.00312.07           C  
ATOM   1995  O   PHE A 248      79.720  84.155  46.589  1.00364.14           O  
ATOM   1996  CB  PHE A 248      79.240  84.430  49.726  1.00534.47           C  
ATOM   1997  CG  PHE A 248      78.889  84.074  51.147  1.00534.47           C  
ATOM   1998  CD1 PHE A 248      79.886  83.833  52.076  1.00534.47           C  
ATOM   1999  CD2 PHE A 248      77.568  83.998  51.564  1.00534.47           C  
ATOM   2000  CE1 PHE A 248      79.579  83.535  53.392  1.00534.47           C  
ATOM   2001  CE2 PHE A 248      77.254  83.698  52.879  1.00534.47           C  
ATOM   2002  CZ  PHE A 248      78.261  83.471  53.795  1.00534.47           C  
ATOM   2003  N   ARG A 249      77.661  84.980  46.960  1.00309.79           N  
ATOM   2004  CA  ARG A 249      77.615  85.711  45.693  1.00378.72           C  
ATOM   2005  C   ARG A 249      76.909  87.050  45.834  1.00400.00           C  
ATOM   2006  O   ARG A 249      77.356  88.055  45.284  1.00400.00           O  
ATOM   2007  CB  ARG A 249      76.882  84.913  44.612  1.00568.08           C  
ATOM   2008  CG  ARG A 249      77.521  83.602  44.171  1.00568.08           C  
ATOM   2009  CD  ARG A 249      78.803  83.819  43.451  1.00568.08           C  
ATOM   2010  NE  ARG A 249      79.373  82.569  42.977  1.00568.08           N  
ATOM   2011  CZ  ARG A 249      80.198  81.776  43.691  1.00568.08           C  
ATOM   2012  NH1 ARG A 249      80.546  82.099  44.916  1.00568.08           N1+
ATOM   2013  NH2 ARG A 249      80.662  80.658  43.159  1.00568.08           N  
ATOM   2014  N   TYR A 250      75.805  87.060  46.575  1.00400.00           N  
ATOM   2015  CA  TYR A 250      75.041  88.280  46.777  1.00400.00           C  
ATOM   2016  C   TYR A 250      75.084  88.749  48.226  1.00400.00           C  
ATOM   2017  O   TYR A 250      74.252  89.549  48.648  1.00400.00           O  
ATOM   2018  CB  TYR A 250      73.604  88.058  46.321  1.00600.00           C  
ATOM   2019  CG  TYR A 250      73.530  87.713  44.853  1.00600.00           C  
ATOM   2020  CD1 TYR A 250      73.322  86.399  44.460  1.00600.00           C  
ATOM   2021  CD2 TYR A 250      73.684  88.707  43.900  1.00600.00           C  
ATOM   2022  CE1 TYR A 250      73.273  86.080  43.117  1.00600.00           C  
ATOM   2023  CE2 TYR A 250      73.634  88.389  42.558  1.00600.00           C  
ATOM   2024  CZ  TYR A 250      73.427  87.082  42.166  1.00600.00           C  
ATOM   2025  OH  TYR A 250      73.377  86.766  40.827  1.00600.00           O  
ATOM   2026  N   LEU A 251      76.049  88.235  48.987  1.00400.00           N  
ATOM   2027  CA  LEU A 251      76.200  88.600  50.385  1.00400.00           C  
ATOM   2028  C   LEU A 251      76.575  90.076  50.518  1.00274.59           C  
ATOM   2029  O   LEU A 251      77.518  90.522  49.861  1.00230.43           O  
ATOM   2030  CB  LEU A 251      77.306  87.783  51.046  1.00600.00           C  
ATOM   2031  CG  LEU A 251      77.387  87.958  52.557  1.00600.00           C  
ATOM   2032  CD1 LEU A 251      76.150  87.308  53.161  1.00600.00           C  
ATOM   2033  CD2 LEU A 251      78.682  87.369  53.085  1.00600.00           C  
ATOM   2034  N   PRO A 252      75.873  90.851  51.354  1.00298.92           N  
ATOM   2035  CA  PRO A 252      76.163  92.238  51.659  1.00262.51           C  
ATOM   2036  C   PRO A 252      77.551  92.338  52.276  1.00135.03           C  
ATOM   2037  O   PRO A 252      77.857  91.655  53.248  1.00137.30           O  
ATOM   2038  CB  PRO A 252      75.054  92.624  52.647  1.00393.76           C  
ATOM   2039  CG  PRO A 252      73.913  91.738  52.269  1.00393.76           C  
ATOM   2040  CD  PRO A 252      74.551  90.438  51.866  1.00393.76           C  
ATOM   2041  N   THR A 253      78.372  93.238  51.729  1.00106.64           N  
ATOM   2042  CA  THR A 253      79.738  93.430  52.216  1.00 76.24           C  
ATOM   2043  C   THR A 253      79.747  94.055  53.600  1.00 60.14           C  
ATOM   2044  O   THR A 253      80.697  93.879  54.369  1.00 54.95           O  
ATOM   2045  CB  THR A 253      80.536  94.312  51.245  1.00114.36           C  
ATOM   2046  CG2 THR A 253      80.599  93.657  49.875  1.00114.36           C  
ATOM   2047  OG1 THR A 253      79.901  95.594  51.129  1.00114.36           O  
ATOM   2048  N   SER A 254      78.655  94.750  53.917  1.00 64.87           N  
ATOM   2049  CA  SER A 254      78.460  95.377  55.203  1.00 64.42           C  
ATOM   2050  C   SER A 254      78.322  94.358  56.329  1.00 53.23           C  
ATOM   2051  O   SER A 254      78.500  94.713  57.485  1.00 60.80           O  
ATOM   2052  CB  SER A 254      77.229  96.257  55.167  1.00 96.63           C  
ATOM   2053  OG  SER A 254      76.063  95.491  55.048  1.00 96.63           O  
ATOM   2054  N   ARG A 255      77.993  93.102  56.011  1.00 49.37           N  
ATOM   2055  CA  ARG A 255      77.901  92.062  57.032  1.00 49.88           C  
ATOM   2056  C   ARG A 255      79.250  91.865  57.706  1.00 34.60           C  
ATOM   2057  O   ARG A 255      79.356  91.821  58.938  1.00 39.00           O  
ATOM   2058  CB  ARG A 255      77.446  90.753  56.414  1.00 74.82           C  
ATOM   2059  CG  ARG A 255      77.302  89.563  57.358  1.00 74.82           C  
ATOM   2060  CD  ARG A 255      76.901  88.377  56.567  1.00 74.82           C  
ATOM   2061  NE  ARG A 255      76.716  87.147  57.330  1.00 74.82           N  
ATOM   2062  CZ  ARG A 255      77.710  86.313  57.698  1.00 74.82           C  
ATOM   2063  NH1 ARG A 255      78.963  86.625  57.440  1.00 74.82           N1+
ATOM   2064  NH2 ARG A 255      77.429  85.176  58.314  1.00 74.82           N  
ATOM   2065  N   ASN A 256      80.279  91.742  56.872  1.00 28.35           N  
ATOM   2066  CA  ASN A 256      81.635  91.537  57.336  1.00 21.53           C  
ATOM   2067  C   ASN A 256      82.185  92.808  57.943  1.00 16.14           C  
ATOM   2068  O   ASN A 256      82.807  92.768  59.004  1.00 15.96           O  
ATOM   2069  CB  ASN A 256      82.510  91.058  56.199  1.00 32.30           C  
ATOM   2070  CG  ASN A 256      82.195  89.642  55.804  1.00 32.30           C  
ATOM   2071  ND2 ASN A 256      82.604  89.262  54.621  1.00 32.30           N  
ATOM   2072  OD1 ASN A 256      81.582  88.888  56.570  1.00 32.30           O  
ATOM   2073  N   ARG A 257      81.921  93.940  57.286  1.00 18.10           N  
ATOM   2074  CA  ARG A 257      82.396  95.216  57.788  1.00 17.44           C  
ATOM   2075  C   ARG A 257      81.783  95.542  59.133  1.00 16.33           C  
ATOM   2076  O   ARG A 257      82.478  96.044  60.011  1.00 16.03           O  
ATOM   2077  CB  ARG A 257      82.102  96.321  56.797  1.00 26.16           C  
ATOM   2078  CG  ARG A 257      82.947  96.267  55.535  1.00 26.16           C  
ATOM   2079  CD  ARG A 257      82.591  97.345  54.580  1.00 26.16           C  
ATOM   2080  NE  ARG A 257      83.442  97.321  53.400  1.00 26.16           N  
ATOM   2081  CZ  ARG A 257      83.281  98.113  52.322  1.00 26.16           C  
ATOM   2082  NH1 ARG A 257      82.295  98.982  52.285  1.00 26.16           N1+
ATOM   2083  NH2 ARG A 257      84.117  98.018  51.301  1.00 26.16           N  
ATOM   2084  N   ARG A 258      80.503  95.214  59.304  1.00 18.59           N  
ATOM   2085  CA  ARG A 258      79.816  95.415  60.564  1.00 18.58           C  
ATOM   2086  C   ARG A 258      80.454  94.589  61.647  1.00 13.54           C  
ATOM   2087  O   ARG A 258      80.739  95.112  62.716  1.00 12.78           O  
ATOM   2088  CB  ARG A 258      78.355  95.034  60.449  1.00 27.87           C  
ATOM   2089  CG  ARG A 258      77.542  95.165  61.720  1.00 27.87           C  
ATOM   2090  CD  ARG A 258      77.426  96.574  62.164  1.00 27.87           C  
ATOM   2091  NE  ARG A 258      76.554  96.680  63.316  1.00 27.87           N  
ATOM   2092  CZ  ARG A 258      76.358  97.795  64.044  1.00 27.87           C  
ATOM   2093  NH1 ARG A 258      76.976  98.914  63.726  1.00 27.87           N1+
ATOM   2094  NH2 ARG A 258      75.538  97.750  65.080  1.00 27.87           N  
ATOM   2095  N   THR A 259      80.715  93.310  61.358  1.00 12.14           N  
ATOM   2096  CA  THR A 259      81.375  92.432  62.315  1.00  9.28           C  
ATOM   2097  C   THR A 259      82.672  93.052  62.814  1.00  8.02           C  
ATOM   2098  O   THR A 259      82.951  93.053  64.019  1.00  8.02           O  
ATOM   2099  CB  THR A 259      81.679  91.058  61.688  1.00 13.92           C  
ATOM   2100  CG2 THR A 259      82.385  90.170  62.697  1.00 13.92           C  
ATOM   2101  OG1 THR A 259      80.455  90.435  61.275  1.00 13.92           O  
ATOM   2102  N   TRP A 260      83.459  93.581  61.877  1.00  8.40           N  
ATOM   2103  CA  TRP A 260      84.722  94.212  62.201  1.00  9.49           C  
ATOM   2104  C   TRP A 260      84.509  95.458  63.056  1.00  9.21           C  
ATOM   2105  O   TRP A 260      85.236  95.665  64.025  1.00  9.42           O  
ATOM   2106  CB  TRP A 260      85.447  94.569  60.908  1.00 14.23           C  
ATOM   2107  CG  TRP A 260      85.781  93.352  60.099  1.00 14.23           C  
ATOM   2108  CD1 TRP A 260      85.933  92.082  60.573  1.00 14.23           C  
ATOM   2109  CD2 TRP A 260      85.970  93.268  58.664  1.00 14.23           C  
ATOM   2110  CE2 TRP A 260      86.226  91.927  58.365  1.00 14.23           C  
ATOM   2111  CE3 TRP A 260      85.935  94.205  57.626  1.00 14.23           C  
ATOM   2112  NE1 TRP A 260      86.206  91.221  59.541  1.00 14.23           N  
ATOM   2113  CZ2 TRP A 260      86.447  91.495  57.068  1.00 14.23           C  
ATOM   2114  CZ3 TRP A 260      86.154  93.772  56.325  1.00 14.23           C  
ATOM   2115  CH2 TRP A 260      86.401  92.451  56.053  1.00 14.23           C  
ATOM   2116  N   GLN A 261      83.482  96.249  62.729  1.00 10.73           N  
ATOM   2117  CA  GLN A 261      83.132  97.449  63.484  1.00 13.48           C  
ATOM   2118  C   GLN A 261      82.699  97.129  64.901  1.00 11.41           C  
ATOM   2119  O   GLN A 261      83.023  97.870  65.830  1.00 12.36           O  
ATOM   2120  CB  GLN A 261      82.015  98.222  62.785  1.00 20.22           C  
ATOM   2121  CG  GLN A 261      82.425  98.910  61.498  1.00 20.22           C  
ATOM   2122  CD  GLN A 261      81.241  99.526  60.779  1.00 20.22           C  
ATOM   2123  NE2 GLN A 261      81.520 100.463  59.881  1.00 20.22           N  
ATOM   2124  OE1 GLN A 261      80.086  99.162  61.029  1.00 20.22           O  
ATOM   2125  N   LEU A 262      81.970  96.024  65.067  1.00  9.78           N  
ATOM   2126  CA  LEU A 262      81.507  95.607  66.378  1.00  9.57           C  
ATOM   2127  C   LEU A 262      82.716  95.327  67.257  1.00  8.47           C  
ATOM   2128  O   LEU A 262      82.761  95.752  68.415  1.00  8.86           O  
ATOM   2129  CB  LEU A 262      80.632  94.350  66.242  1.00 14.36           C  
ATOM   2130  CG  LEU A 262      79.290  94.546  65.515  1.00 14.36           C  
ATOM   2131  CD1 LEU A 262      78.652  93.192  65.279  1.00 14.36           C  
ATOM   2132  CD2 LEU A 262      78.379  95.430  66.329  1.00 14.36           C  
ATOM   2133  N   ASP A 263      83.725  94.670  66.674  1.00  7.68           N  
ATOM   2134  CA  ASP A 263      84.970  94.420  67.380  1.00  7.70           C  
ATOM   2135  C   ASP A 263      85.732  95.703  67.649  1.00  7.50           C  
ATOM   2136  O   ASP A 263      86.267  95.877  68.740  1.00  7.38           O  
ATOM   2137  CB  ASP A 263      85.871  93.450  66.620  1.00 11.55           C  
ATOM   2138  CG  ASP A 263      87.142  93.137  67.407  1.00 11.55           C  
ATOM   2139  OD1 ASP A 263      87.027  92.748  68.546  1.00 11.55           O  
ATOM   2140  OD2 ASP A 263      88.215  93.289  66.870  1.00 11.55           O1-
ATOM   2141  N   LYS A 264      85.782  96.608  66.663  1.00  8.30           N  
ATOM   2142  CA  LYS A 264      86.484  97.873  66.837  1.00  9.26           C  
ATOM   2143  C   LYS A 264      85.949  98.654  68.021  1.00  9.25           C  
ATOM   2144  O   LYS A 264      86.728  99.221  68.782  1.00  9.96           O  
ATOM   2145  CB  LYS A 264      86.389  98.735  65.574  1.00 13.89           C  
ATOM   2146  CG  LYS A 264      87.219  98.251  64.394  1.00 13.89           C  
ATOM   2147  CD  LYS A 264      87.031  99.154  63.184  1.00 13.89           C  
ATOM   2148  CE  LYS A 264      87.861  98.680  62.000  1.00 13.89           C  
ATOM   2149  NZ  LYS A 264      87.698  99.571  60.816  1.00 13.89           N1+
ATOM   2150  N   LEU A 265      84.627  98.666  68.191  1.00  9.17           N  
ATOM   2151  CA  LEU A 265      84.024  99.340  69.333  1.00 10.19           C  
ATOM   2152  C   LEU A 265      84.452  98.754  70.655  1.00  9.23           C  
ATOM   2153  O   LEU A 265      84.888  99.481  71.553  1.00 10.77           O  
ATOM   2154  CB  LEU A 265      82.508  99.260  69.285  1.00 15.29           C  
ATOM   2155  CG  LEU A 265      81.837  99.839  70.535  1.00 15.29           C  
ATOM   2156  CD1 LEU A 265      82.173 101.319  70.655  1.00 15.29           C  
ATOM   2157  CD2 LEU A 265      80.347  99.613  70.462  1.00 15.29           C  
ATOM   2158  N   VAL A 266      84.294  97.440  70.779  1.00  7.34           N  
ATOM   2159  CA  VAL A 266      84.600  96.742  72.012  1.00  6.76           C  
ATOM   2160  C   VAL A 266      86.076  96.891  72.368  1.00  6.42           C  
ATOM   2161  O   VAL A 266      86.421  97.253  73.495  1.00  6.39           O  
ATOM   2162  CB  VAL A 266      84.236  95.253  71.858  1.00 10.14           C  
ATOM   2163  CG1 VAL A 266      84.717  94.476  73.064  1.00 10.14           C  
ATOM   2164  CG2 VAL A 266      82.729  95.102  71.658  1.00 10.14           C  
ATOM   2165  N   ARG A 267      86.929  96.618  71.380  1.00  7.10           N  
ATOM   2166  CA  ARG A 267      88.374  96.732  71.488  1.00  7.80           C  
ATOM   2167  C   ARG A 267      88.814  98.129  71.890  1.00  7.77           C  
ATOM   2168  O   ARG A 267      89.641  98.286  72.787  1.00  8.01           O  
ATOM   2169  CB  ARG A 267      89.022  96.376  70.157  1.00 11.70           C  
ATOM   2170  CG  ARG A 267      90.540  96.421  70.129  1.00 11.70           C  
ATOM   2171  CD  ARG A 267      91.067  96.080  68.783  1.00 11.70           C  
ATOM   2172  NE  ARG A 267      92.523  96.086  68.745  1.00 11.70           N  
ATOM   2173  CZ  ARG A 267      93.259  96.094  67.617  1.00 11.70           C  
ATOM   2174  NH1 ARG A 267      92.662  96.119  66.444  1.00 11.70           N1+
ATOM   2175  NH2 ARG A 267      94.580  96.077  67.686  1.00 11.70           N  
ATOM   2176  N   THR A 268      88.261  99.141  71.209  1.00  8.79           N  
ATOM   2177  CA  THR A 268      88.599 100.534  71.464  1.00 10.85           C  
ATOM   2178  C   THR A 268      88.257 100.964  72.872  1.00  8.98           C  
ATOM   2179  O   THR A 268      89.064 101.625  73.520  1.00  8.63           O  
ATOM   2180  CB  THR A 268      87.883 101.479  70.477  1.00 16.27           C  
ATOM   2181  CG2 THR A 268      88.197 102.928  70.812  1.00 16.27           C  
ATOM   2182  OG1 THR A 268      88.310 101.197  69.138  1.00 16.27           O  
ATOM   2183  N   LYS A 269      87.076 100.581  73.354  1.00  8.83           N  
ATOM   2184  CA  LYS A 269      86.664 100.977  74.693  1.00  8.77           C  
ATOM   2185  C   LYS A 269      87.570 100.362  75.742  1.00  7.23           C  
ATOM   2186  O   LYS A 269      87.999 101.045  76.674  1.00  8.31           O  
ATOM   2187  CB  LYS A 269      85.217 100.560  74.946  1.00 13.15           C  
ATOM   2188  CG  LYS A 269      84.641 101.007  76.286  1.00 13.15           C  
ATOM   2189  CD  LYS A 269      84.588 102.525  76.384  1.00 13.15           C  
ATOM   2190  CE  LYS A 269      83.665 103.101  75.318  1.00 13.15           C  
ATOM   2191  NZ  LYS A 269      83.440 104.559  75.496  1.00 13.15           N1+
ATOM   2192  N   ILE A 270      87.879  99.077  75.579  1.00  6.05           N  
ATOM   2193  CA  ILE A 270      88.744  98.393  76.522  1.00  5.75           C  
ATOM   2194  C   ILE A 270      90.163  98.942  76.504  1.00  5.48           C  
ATOM   2195  O   ILE A 270      90.733  99.195  77.566  1.00  5.31           O  
ATOM   2196  CB  ILE A 270      88.764  96.887  76.247  1.00  8.62           C  
ATOM   2197  CG1 ILE A 270      87.388  96.290  76.561  1.00  8.62           C  
ATOM   2198  CG2 ILE A 270      89.844  96.225  77.082  1.00  8.62           C  
ATOM   2199  CD1 ILE A 270      87.210  94.878  76.064  1.00  8.62           C  
ATOM   2200  N   SER A 271      90.737  99.122  75.309  1.00  5.78           N  
ATOM   2201  CA  SER A 271      92.098  99.635  75.207  1.00  6.08           C  
ATOM   2202  C   SER A 271      92.197 101.080  75.679  1.00  6.43           C  
ATOM   2203  O   SER A 271      93.223 101.472  76.230  1.00  6.91           O  
ATOM   2204  CB  SER A 271      92.594  99.533  73.781  1.00  9.12           C  
ATOM   2205  OG  SER A 271      91.876 100.385  72.936  1.00  9.12           O  
ATOM   2206  N   GLU A 272      91.113 101.850  75.515  1.00  6.96           N  
ATOM   2207  CA  GLU A 272      91.041 103.217  76.019  1.00  8.24           C  
ATOM   2208  C   GLU A 272      91.246 103.210  77.516  1.00  6.74           C  
ATOM   2209  O   GLU A 272      92.069 103.954  78.052  1.00  7.36           O  
ATOM   2210  CB  GLU A 272      89.683 103.847  75.686  1.00 12.36           C  
ATOM   2211  CG  GLU A 272      89.510 105.277  76.165  1.00 12.36           C  
ATOM   2212  CD  GLU A 272      88.151 105.845  75.849  1.00 12.36           C  
ATOM   2213  OE1 GLU A 272      87.323 105.133  75.331  1.00 12.36           O  
ATOM   2214  OE2 GLU A 272      87.942 107.002  76.130  1.00 12.36           O1-
ATOM   2215  N   ILE A 273      90.482 102.344  78.174  1.00  5.69           N  
ATOM   2216  CA  ILE A 273      90.530 102.146  79.607  1.00  5.14           C  
ATOM   2217  C   ILE A 273      91.905 101.661  80.067  1.00  5.07           C  
ATOM   2218  O   ILE A 273      92.412 102.144  81.080  1.00  5.34           O  
ATOM   2219  CB  ILE A 273      89.406 101.189  80.005  1.00  7.71           C  
ATOM   2220  CG1 ILE A 273      88.076 101.924  79.779  1.00  7.71           C  
ATOM   2221  CG2 ILE A 273      89.562 100.732  81.445  1.00  7.71           C  
ATOM   2222  CD1 ILE A 273      86.856 101.046  79.812  1.00  7.71           C  
ATOM   2223  N   ILE A 274      92.511 100.731  79.320  1.00  5.44           N  
ATOM   2224  CA  ILE A 274      93.863 100.265  79.632  1.00  6.70           C  
ATOM   2225  C   ILE A 274      94.865 101.409  79.605  1.00  8.11           C  
ATOM   2226  O   ILE A 274      95.690 101.528  80.511  1.00  9.15           O  
ATOM   2227  CB  ILE A 274      94.329  99.168  78.656  1.00 10.05           C  
ATOM   2228  CG1 ILE A 274      93.538  97.887  78.881  1.00 10.05           C  
ATOM   2229  CG2 ILE A 274      95.815  98.916  78.818  1.00 10.05           C  
ATOM   2230  CD1 ILE A 274      93.739  96.864  77.801  1.00 10.05           C  
ATOM   2231  N   GLU A 275      94.786 102.248  78.573  1.00  9.11           N  
ATOM   2232  CA  GLU A 275      95.670 103.398  78.460  1.00 12.58           C  
ATOM   2233  C   GLU A 275      95.455 104.364  79.614  1.00 12.65           C  
ATOM   2234  O   GLU A 275      96.422 104.904  80.150  1.00 15.93           O  
ATOM   2235  CB  GLU A 275      95.449 104.118  77.130  1.00 18.87           C  
ATOM   2236  CG  GLU A 275      95.941 103.354  75.909  1.00 18.87           C  
ATOM   2237  CD  GLU A 275      95.639 104.062  74.618  1.00 18.87           C  
ATOM   2238  OE1 GLU A 275      94.919 105.031  74.646  1.00 18.87           O  
ATOM   2239  OE2 GLU A 275      96.138 103.638  73.601  1.00 18.87           O1-
ATOM   2240  N   ALA A 276      94.193 104.562  80.005  1.00 10.52           N  
ATOM   2241  CA  ALA A 276      93.865 105.423  81.131  1.00 12.22           C  
ATOM   2242  C   ALA A 276      94.496 104.889  82.412  1.00 12.11           C  
ATOM   2243  O   ALA A 276      95.026 105.657  83.213  1.00 16.36           O  
ATOM   2244  CB  ALA A 276      92.357 105.538  81.286  1.00 18.33           C  
ATOM   2245  N   ARG A 277      94.454 103.566  82.595  1.00  9.13           N  
ATOM   2246  CA  ARG A 277      95.095 102.927  83.738  1.00  9.92           C  
ATOM   2247  C   ARG A 277      96.594 103.185  83.742  1.00 14.13           C  
ATOM   2248  O   ARG A 277      97.181 103.473  84.788  1.00 17.60           O  
ATOM   2249  CB  ARG A 277      94.840 101.432  83.738  1.00 14.88           C  
ATOM   2250  CG  ARG A 277      95.397 100.704  84.945  1.00 14.88           C  
ATOM   2251  CD  ARG A 277      95.065  99.266  84.919  1.00 14.88           C  
ATOM   2252  NE  ARG A 277      93.630  99.068  84.943  1.00 14.88           N  
ATOM   2253  CZ  ARG A 277      92.854  99.094  86.044  1.00 14.88           C  
ATOM   2254  NH1 ARG A 277      93.374  99.310  87.233  1.00 14.88           N1+
ATOM   2255  NH2 ARG A 277      91.550  98.908  85.923  1.00 14.88           N  
ATOM   2256  N   HIS A 278      97.211 103.063  82.562  1.00 16.10           N  
ATOM   2257  CA  HIS A 278      98.642 103.277  82.412  1.00 23.47           C  
ATOM   2258  C   HIS A 278      99.021 104.728  82.685  1.00 28.48           C  
ATOM   2259  O   HIS A 278     100.077 105.001  83.260  1.00 35.07           O  
ATOM   2260  CB  HIS A 278      99.103 102.864  81.011  1.00 35.20           C  
ATOM   2261  CG  HIS A 278      99.032 101.387  80.793  1.00 35.20           C  
ATOM   2262  CD2 HIS A 278      98.636 100.390  81.614  1.00 35.20           C  
ATOM   2263  ND1 HIS A 278      99.381 100.790  79.600  1.00 35.20           N  
ATOM   2264  CE1 HIS A 278      99.215  99.483  79.705  1.00 35.20           C  
ATOM   2265  NE2 HIS A 278      98.761  99.216  80.916  1.00 35.20           N  
ATOM   2266  N   ALA A 279      98.138 105.659  82.327  1.00 28.74           N  
ATOM   2267  CA  ALA A 279      98.364 107.079  82.576  1.00 37.74           C  
ATOM   2268  C   ALA A 279      98.068 107.410  84.036  1.00 38.03           C  
ATOM   2269  O   ALA A 279      97.044 108.024  84.341  1.00 52.00           O  
ATOM   2270  CB  ALA A 279      97.504 107.922  81.649  1.00 56.61           C  
ATOM   2271  N   THR A 280      98.987 106.994  84.913  1.00 28.31           N  
ATOM   2272  CA  THR A 280      98.966 107.099  86.381  1.00 31.27           C  
ATOM   2273  C   THR A 280      99.494 105.810  87.002  1.00 28.46           C  
ATOM   2274  O   THR A 280     100.167 105.848  88.031  1.00 48.25           O  
ATOM   2275  CB  THR A 280      97.572 107.403  87.006  1.00 46.91           C  
ATOM   2276  CG2 THR A 280      97.660 107.329  88.522  1.00 46.91           C  
ATOM   2277  OG1 THR A 280      97.105 108.706  86.625  1.00 46.91           O  
ATOM   2278  N   GLY A 281      99.203 104.672  86.367  1.00 28.92           N  
ATOM   2279  CA  GLY A 281      99.637 103.380  86.879  1.00 28.12           C  
ATOM   2280  C   GLY A 281      98.741 102.929  88.020  1.00 25.14           C  
ATOM   2281  O   GLY A 281      99.196 102.747  89.152  1.00 28.65           O  
ATOM   2282  N   VAL A 282      97.458 102.758  87.719  1.00 26.96           N  
ATOM   2283  CA  VAL A 282      96.503 102.327  88.728  1.00 28.58           C  
ATOM   2284  C   VAL A 282      96.507 100.809  88.878  1.00 29.66           C  
ATOM   2285  O   VAL A 282      96.197 100.075  87.940  1.00 37.18           O  
ATOM   2286  CB  VAL A 282      95.089 102.810  88.366  1.00 42.87           C  
ATOM   2287  CG1 VAL A 282      94.088 102.301  89.394  1.00 42.87           C  
ATOM   2288  CG2 VAL A 282      95.081 104.328  88.295  1.00 42.87           C  
ATOM   2289  N   TYR A 283      96.839 100.345  90.079  1.00 47.22           N  
ATOM   2290  CA  TYR A 283      96.905  98.915  90.352  1.00 59.09           C  
ATOM   2291  C   TYR A 283      95.927  98.537  91.456  1.00 44.21           C  
ATOM   2292  O   TYR A 283      96.335  98.264  92.585  1.00 99.24           O  
ATOM   2293  CB  TYR A 283      98.318  98.506  90.765  1.00 88.64           C  
ATOM   2294  CG  TYR A 283      99.397  98.907  89.787  1.00 88.64           C  
ATOM   2295  CD1 TYR A 283     100.294  99.895  90.156  1.00 88.64           C  
ATOM   2296  CD2 TYR A 283      99.490  98.315  88.534  1.00 88.64           C  
ATOM   2297  CE1 TYR A 283     101.290 100.290  89.287  1.00 88.64           C  
ATOM   2298  CE2 TYR A 283     100.492  98.715  87.666  1.00 88.64           C  
ATOM   2299  CZ  TYR A 283     101.386  99.695  88.039  1.00 88.64           C  
ATOM   2300  OH  TYR A 283     102.381 100.090  87.173  1.00 88.64           O  
ATOM   2301  N   GLY A 284      94.639  98.551  91.132  1.00 28.70           N  
ATOM   2302  CA  GLY A 284      93.599  98.229  92.104  1.00 34.79           C  
ATOM   2303  C   GLY A 284      93.248  96.744  92.091  1.00 19.70           C  
ATOM   2304  O   GLY A 284      94.059  95.908  91.689  1.00 25.61           O  
ATOM   2305  N   ASN A 285      92.025  96.431  92.517  1.00 29.21           N  
ATOM   2306  CA  ASN A 285      91.553  95.053  92.566  1.00 38.64           C  
ATOM   2307  C   ASN A 285      90.763  94.666  91.314  1.00 22.64           C  
ATOM   2308  O   ASN A 285      90.119  93.617  91.280  1.00 50.85           O  
ATOM   2309  CB  ASN A 285      90.724  94.827  93.813  1.00 57.96           C  
ATOM   2310  CG  ASN A 285      91.559  94.888  95.060  1.00 57.96           C  
ATOM   2311  ND2 ASN A 285      91.007  95.449  96.105  1.00 57.96           N  
ATOM   2312  OD1 ASN A 285      92.708  94.431  95.077  1.00 57.96           O  
ATOM   2313  N   ASP A 286      90.826  95.511  90.288  1.00  6.05           N  
ATOM   2314  CA  ASP A 286      90.191  95.230  89.017  1.00 11.05           C  
ATOM   2315  C   ASP A 286      90.935  94.067  88.401  1.00  4.67           C  
ATOM   2316  O   ASP A 286      92.151  93.996  88.553  1.00  6.69           O  
ATOM   2317  CB  ASP A 286      90.279  96.446  88.104  1.00 16.58           C  
ATOM   2318  CG  ASP A 286      89.488  97.633  88.623  1.00 16.58           C  
ATOM   2319  OD1 ASP A 286      88.659  97.457  89.484  1.00 16.58           O  
ATOM   2320  OD2 ASP A 286      89.752  98.722  88.168  1.00 16.58           O1-
ATOM   2321  N   LEU A 287      90.244  93.176  87.698  1.00  3.66           N  
ATOM   2322  CA  LEU A 287      90.928  92.021  87.116  1.00  3.67           C  
ATOM   2323  C   LEU A 287      92.004  92.479  86.141  1.00  3.82           C  
ATOM   2324  O   LEU A 287      93.094  91.908  86.109  1.00  4.43           O  
ATOM   2325  CB  LEU A 287      89.939  91.115  86.392  1.00  5.50           C  
ATOM   2326  CG  LEU A 287      88.920  90.374  87.253  1.00  5.50           C  
ATOM   2327  CD1 LEU A 287      87.907  89.718  86.339  1.00  5.50           C  
ATOM   2328  CD2 LEU A 287      89.625  89.334  88.103  1.00  5.50           C  
ATOM   2329  N   LEU A 288      91.705  93.535  85.379  1.00  3.50           N  
ATOM   2330  CA  LEU A 288      92.662  94.143  84.468  1.00  3.80           C  
ATOM   2331  C   LEU A 288      93.893  94.639  85.222  1.00  4.58           C  
ATOM   2332  O   LEU A 288      95.027  94.367  84.823  1.00  5.75           O  
ATOM   2333  CB  LEU A 288      92.010  95.315  83.729  1.00  5.70           C  
ATOM   2334  CG  LEU A 288      92.927  96.094  82.788  1.00  5.70           C  
ATOM   2335  CD1 LEU A 288      93.416  95.158  81.695  1.00  5.70           C  
ATOM   2336  CD2 LEU A 288      92.169  97.280  82.210  1.00  5.70           C  
ATOM   2337  N   GLY A 289      93.645  95.381  86.305  1.00  4.73           N  
ATOM   2338  CA  GLY A 289      94.698  95.933  87.143  1.00  5.57           C  
ATOM   2339  C   GLY A 289      95.560  94.842  87.757  1.00  6.14           C  
ATOM   2340  O   GLY A 289      96.773  95.000  87.846  1.00  7.37           O  
ATOM   2341  N   GLN A 290      94.929  93.738  88.168  1.00  6.98           N  
ATOM   2342  CA  GLN A 290      95.630  92.605  88.757  1.00  8.76           C  
ATOM   2343  C   GLN A 290      96.572  91.953  87.749  1.00  8.44           C  
ATOM   2344  O   GLN A 290      97.732  91.694  88.064  1.00 12.07           O  
ATOM   2345  CB  GLN A 290      94.608  91.582  89.276  1.00 13.14           C  
ATOM   2346  CG  GLN A 290      93.808  92.048  90.489  1.00 13.14           C  
ATOM   2347  CD  GLN A 290      94.622  92.040  91.769  1.00 13.14           C  
ATOM   2348  NE2 GLN A 290      94.791  93.196  92.402  1.00 13.14           N  
ATOM   2349  OE1 GLN A 290      95.106  90.978  92.174  1.00 13.14           O  
ATOM   2350  N   MET A 291      96.084  91.748  86.522  1.00  8.09           N  
ATOM   2351  CA  MET A 291      96.891  91.182  85.442  1.00  9.86           C  
ATOM   2352  C   MET A 291      98.130  92.027  85.200  1.00 10.17           C  
ATOM   2353  O   MET A 291      99.241  91.508  85.075  1.00 18.88           O  
ATOM   2354  CB  MET A 291      96.057  91.104  84.162  1.00 14.79           C  
ATOM   2355  CG  MET A 291      94.945  90.067  84.171  1.00 14.79           C  
ATOM   2356  SD  MET A 291      93.804  90.280  82.785  1.00 14.79           S  
ATOM   2357  CE  MET A 291      94.847  89.886  81.388  1.00 14.79           C  
ATOM   2358  N   LEU A 292      97.921  93.339  85.132  1.00  8.81           N  
ATOM   2359  CA  LEU A 292      98.984  94.308  84.928  1.00 11.50           C  
ATOM   2360  C   LEU A 292      99.985  94.333  86.092  1.00 14.96           C  
ATOM   2361  O   LEU A 292     101.200  94.363  85.875  1.00 39.95           O  
ATOM   2362  CB  LEU A 292      98.369  95.697  84.751  1.00 17.25           C  
ATOM   2363  CG  LEU A 292      99.362  96.834  84.521  1.00 17.25           C  
ATOM   2364  CD1 LEU A 292     100.131  96.579  83.236  1.00 17.25           C  
ATOM   2365  CD2 LEU A 292      98.611  98.154  84.466  1.00 17.25           C  
ATOM   2366  N   TRP A 293      99.459  94.366  87.317  1.00 19.52           N  
ATOM   2367  CA  TRP A 293     100.245  94.449  88.543  1.00 15.56           C  
ATOM   2368  C   TRP A 293     101.120  93.238  88.856  1.00 16.17           C  
ATOM   2369  O   TRP A 293     102.158  93.402  89.490  1.00 29.08           O  
ATOM   2370  CB  TRP A 293      99.334  94.745  89.726  1.00 23.34           C  
ATOM   2371  CG  TRP A 293     100.082  95.007  90.997  1.00 23.34           C  
ATOM   2372  CD1 TRP A 293      99.826  94.482  92.226  1.00 23.34           C  
ATOM   2373  CD2 TRP A 293     101.250  95.849  91.158  1.00 23.34           C  
ATOM   2374  CE2 TRP A 293     101.604  95.805  92.505  1.00 23.34           C  
ATOM   2375  CE3 TRP A 293     102.012  96.624  90.282  1.00 23.34           C  
ATOM   2376  NE1 TRP A 293     100.727  94.965  93.145  1.00 23.34           N  
ATOM   2377  CZ2 TRP A 293     102.678  96.525  93.003  1.00 23.34           C  
ATOM   2378  CZ3 TRP A 293     103.093  97.339  90.776  1.00 23.34           C  
ATOM   2379  CH2 TRP A 293     103.416  97.292  92.102  1.00 23.34           C  
ATOM   2380  N   LEU A 294     100.707  92.028  88.466  1.00 24.79           N  
ATOM   2381  CA  LEU A 294     101.539  90.847  88.737  1.00 39.42           C  
ATOM   2382  C   LEU A 294     102.972  90.987  88.198  1.00 42.75           C  
ATOM   2383  O   LEU A 294     103.253  91.793  87.309  1.00 86.87           O  
ATOM   2384  CB  LEU A 294     100.870  89.586  88.179  1.00 59.13           C  
ATOM   2385  CG  LEU A 294      99.596  89.140  88.919  1.00 59.13           C  
ATOM   2386  CD1 LEU A 294      98.937  87.978  88.183  1.00 59.13           C  
ATOM   2387  CD2 LEU A 294      99.979  88.732  90.333  1.00 59.13           C  
ATOM   2388  N   GLN A 295     103.885  90.204  88.786  1.00 68.06           N  
ATOM   2389  CA  GLN A 295     105.362  90.223  88.617  1.00102.78           C  
ATOM   2390  C   GLN A 295     106.082  91.495  89.120  1.00153.73           C  
ATOM   2391  O   GLN A 295     107.091  91.363  89.819  1.00224.20           O  
ATOM   2392  CB  GLN A 295     105.791  90.058  87.140  1.00154.17           C  
ATOM   2393  CG  GLN A 295     105.549  88.703  86.520  1.00154.17           C  
ATOM   2394  CD  GLN A 295     106.126  88.599  85.115  1.00154.17           C  
ATOM   2395  NE2 GLN A 295     106.898  87.543  84.892  1.00154.17           N  
ATOM   2396  OE1 GLN A 295     105.907  89.447  84.244  1.00154.17           O  
ATOM   2397  N   ARG A 296     105.518  92.675  88.821  1.00202.52           N  
ATOM   2398  CA  ARG A 296     106.026  94.011  89.154  1.00366.97           C  
ATOM   2399  C   ARG A 296     106.405  94.309  90.626  1.00400.00           C  
ATOM   2400  O   ARG A 296     107.315  95.111  90.844  1.00400.00           O  
ATOM   2401  CB  ARG A 296     104.983  95.035  88.735  1.00550.46           C  
ATOM   2402  CG  ARG A 296     104.788  95.184  87.240  1.00550.46           C  
ATOM   2403  CD  ARG A 296     103.742  96.188  86.926  1.00550.46           C  
ATOM   2404  NE  ARG A 296     103.436  96.220  85.505  1.00550.46           N  
ATOM   2405  CZ  ARG A 296     104.126  96.925  84.585  1.00550.46           C  
ATOM   2406  NH1 ARG A 296     105.158  97.651  84.956  1.00550.46           N1+
ATOM   2407  NH2 ARG A 296     103.773  96.890  83.312  1.00550.46           N  
ATOM   2408  N   PRO A 297     105.756  93.702  91.640  1.00400.00           N  
ATOM   2409  CA  PRO A 297     106.092  93.895  93.057  1.00400.00           C  
ATOM   2410  C   PRO A 297     107.184  92.964  93.545  1.00400.00           C  
ATOM   2411  O   PRO A 297     107.495  92.950  94.738  1.00400.00           O  
ATOM   2412  CB  PRO A 297     104.760  93.655  93.771  1.00600.00           C  
ATOM   2413  CG  PRO A 297     104.026  92.727  92.897  1.00600.00           C  
ATOM   2414  CD  PRO A 297     104.353  93.242  91.520  1.00600.00           C  
ATOM   2415  N   GLY A 298     107.768  92.180  92.645  1.00400.00           N  
ATOM   2416  CA  GLY A 298     108.774  91.227  93.054  1.00400.00           C  
ATOM   2417  C   GLY A 298     108.153  89.846  93.118  1.00400.00           C  
ATOM   2418  O   GLY A 298     108.796  88.897  93.568  1.00400.00           O  
ATOM   2419  N   ALA A 299     106.896  89.736  92.669  1.00400.00           N  
ATOM   2420  CA  ALA A 299     106.191  88.460  92.656  1.00400.00           C  
ATOM   2421  C   ALA A 299     106.984  87.442  91.851  1.00400.00           C  
ATOM   2422  O   ALA A 299     107.091  86.280  92.249  1.00400.00           O  
ATOM   2423  CB  ALA A 299     104.790  88.632  92.084  1.00600.00           C  
ATOM   2424  N   GLY A 300     107.541  87.874  90.718  1.00383.56           N  
ATOM   2425  CA  GLY A 300     108.413  86.994  89.944  1.00400.00           C  
ATOM   2426  C   GLY A 300     107.713  85.790  89.312  1.00400.00           C  
ATOM   2427  O   GLY A 300     108.259  84.685  89.339  1.00400.00           O  
ATOM   2428  N   ALA A 301     106.513  85.985  88.763  1.00372.73           N  
ATOM   2429  CA  ALA A 301     105.803  84.882  88.115  1.00400.00           C  
ATOM   2430  C   ALA A 301     106.658  84.306  86.994  1.00400.00           C  
ATOM   2431  O   ALA A 301     107.356  85.041  86.292  1.00400.00           O  
ATOM   2432  CB  ALA A 301     104.455  85.342  87.567  1.00600.00           C  
ATOM   2433  N   THR A 302     106.581  82.988  86.807  1.00400.00           N  
ATOM   2434  CA  THR A 302     107.373  82.317  85.778  1.00400.00           C  
ATOM   2435  C   THR A 302     106.903  82.664  84.369  1.00343.33           C  
ATOM   2436  O   THR A 302     107.678  82.591  83.416  1.00371.40           O  
ATOM   2437  CB  THR A 302     107.321  80.790  85.960  1.00600.00           C  
ATOM   2438  CG2 THR A 302     107.863  80.403  87.327  1.00600.00           C  
ATOM   2439  OG1 THR A 302     105.964  80.342  85.846  1.00600.00           O  
ATOM   2440  N   ALA A 303     105.638  83.051  84.243  1.00317.59           N  
ATOM   2441  CA  ALA A 303     105.103  83.464  82.959  1.00335.15           C  
ATOM   2442  C   ALA A 303     105.423  84.934  82.727  1.00236.93           C  
ATOM   2443  O   ALA A 303     105.355  85.735  83.653  1.00261.91           O  
ATOM   2444  CB  ALA A 303     103.609  83.221  82.911  1.00502.72           C  
ATOM   2445  N   GLU A 304     105.763  85.283  81.493  1.00196.79           N  
ATOM   2446  CA  GLU A 304     106.087  86.663  81.130  1.00165.21           C  
ATOM   2447  C   GLU A 304     104.848  87.545  81.086  1.00128.87           C  
ATOM   2448  O   GLU A 304     103.812  87.112  80.580  1.00225.75           O  
ATOM   2449  CB  GLU A 304     106.787  86.704  79.773  1.00247.81           C  
ATOM   2450  CG  GLU A 304     107.254  88.089  79.348  1.00247.81           C  
ATOM   2451  CD  GLU A 304     108.003  88.075  78.044  1.00247.81           C  
ATOM   2452  OE1 GLU A 304     108.131  87.022  77.467  1.00247.81           O  
ATOM   2453  OE2 GLU A 304     108.455  89.116  77.628  1.00247.81           O1-
ATOM   2454  N   THR A 305     104.966  88.782  81.597  1.00 72.12           N  
ATOM   2455  CA  THR A 305     103.864  89.752  81.591  1.00 93.97           C  
ATOM   2456  C   THR A 305     103.138  89.825  80.260  1.00 47.97           C  
ATOM   2457  O   THR A 305     103.722  89.615  79.193  1.00 54.51           O  
ATOM   2458  CB  THR A 305     104.365  91.160  81.933  1.00140.95           C  
ATOM   2459  CG2 THR A 305     105.320  91.654  80.860  1.00140.95           C  
ATOM   2460  OG1 THR A 305     103.244  92.048  82.017  1.00140.95           O  
ATOM   2461  N   LEU A 306     101.861  90.163  80.332  1.00 39.93           N  
ATOM   2462  CA  LEU A 306     101.019  90.179  79.150  1.00 25.56           C  
ATOM   2463  C   LEU A 306     101.050  91.512  78.413  1.00 25.36           C  
ATOM   2464  O   LEU A 306     101.192  92.572  79.025  1.00 52.39           O  
ATOM   2465  CB  LEU A 306      99.585  89.832  79.552  1.00 38.34           C  
ATOM   2466  CG  LEU A 306      99.443  88.479  80.260  1.00 38.34           C  
ATOM   2467  CD1 LEU A 306      97.979  88.216  80.572  1.00 38.34           C  
ATOM   2468  CD2 LEU A 306     100.054  87.395  79.399  1.00 38.34           C  
ATOM   2469  N   SER A 307     100.917  91.441  77.088  1.00 15.29           N  
ATOM   2470  CA  SER A 307     100.918  92.629  76.240  1.00 12.75           C  
ATOM   2471  C   SER A 307      99.578  93.322  76.300  1.00  9.82           C  
ATOM   2472  O   SER A 307      98.606  92.732  76.762  1.00  7.50           O  
ATOM   2473  CB  SER A 307     101.204  92.263  74.799  1.00 19.12           C  
ATOM   2474  OG  SER A 307     100.127  91.570  74.226  1.00 19.12           O  
ATOM   2475  N   THR A 308      99.520  94.552  75.788  1.00 12.74           N  
ATOM   2476  CA  THR A 308      98.272  95.310  75.741  1.00 12.04           C  
ATOM   2477  C   THR A 308      97.215  94.551  74.955  1.00  9.96           C  
ATOM   2478  O   THR A 308      96.046  94.549  75.333  1.00  9.38           O  
ATOM   2479  CB  THR A 308      98.465  96.699  75.107  1.00 18.06           C  
ATOM   2480  CG2 THR A 308      97.127  97.428  75.049  1.00 18.06           C  
ATOM   2481  OG1 THR A 308      99.392  97.466  75.887  1.00 18.06           O  
ATOM   2482  N   GLU A 309      97.631  93.909  73.862  1.00 10.67           N  
ATOM   2483  CA  GLU A 309      96.718  93.126  73.047  1.00 10.83           C  
ATOM   2484  C   GLU A 309      96.199  91.920  73.810  1.00  8.34           C  
ATOM   2485  O   GLU A 309      95.021  91.582  73.695  1.00  9.18           O  
ATOM   2486  CB  GLU A 309      97.412  92.668  71.765  1.00 16.25           C  
ATOM   2487  CG  GLU A 309      97.683  93.775  70.755  1.00 16.25           C  
ATOM   2488  CD  GLU A 309      96.419  94.335  70.157  1.00 16.25           C  
ATOM   2489  OE1 GLU A 309      95.542  93.563  69.858  1.00 16.25           O  
ATOM   2490  OE2 GLU A 309      96.331  95.530  69.979  1.00 16.25           O1-
ATOM   2491  N   GLU A 310      97.061  91.291  74.618  1.00  7.26           N  
ATOM   2492  CA  GLU A 310      96.618  90.176  75.446  1.00  7.91           C  
ATOM   2493  C   GLU A 310      95.653  90.658  76.524  1.00  5.65           C  
ATOM   2494  O   GLU A 310      94.664  89.987  76.816  1.00  5.76           O  
ATOM   2495  CB  GLU A 310      97.817  89.454  76.072  1.00 11.87           C  
ATOM   2496  CG  GLU A 310      98.640  88.649  75.073  1.00 11.87           C  
ATOM   2497  CD  GLU A 310      99.865  88.003  75.665  1.00 11.87           C  
ATOM   2498  OE1 GLU A 310     100.700  88.707  76.183  1.00 11.87           O  
ATOM   2499  OE2 GLU A 310      99.954  86.793  75.627  1.00 11.87           O1-
ATOM   2500  N   MET A 311      95.920  91.841  77.078  1.00  4.92           N  
ATOM   2501  CA  MET A 311      95.056  92.450  78.080  1.00  4.72           C  
ATOM   2502  C   MET A 311      93.661  92.704  77.506  1.00  4.05           C  
ATOM   2503  O   MET A 311      92.661  92.351  78.137  1.00  3.90           O  
ATOM   2504  CB  MET A 311      95.709  93.741  78.595  1.00  7.08           C  
ATOM   2505  CG  MET A 311      96.955  93.496  79.446  1.00  7.08           C  
ATOM   2506  SD  MET A 311      97.928  94.987  79.782  1.00  7.08           S  
ATOM   2507  CE  MET A 311      96.891  95.929  80.893  1.00  7.08           C  
ATOM   2508  N   VAL A 312      93.598  93.283  76.299  1.00  4.22           N  
ATOM   2509  CA  VAL A 312      92.317  93.549  75.652  1.00  4.25           C  
ATOM   2510  C   VAL A 312      91.594  92.257  75.313  1.00  4.22           C  
ATOM   2511  O   VAL A 312      90.397  92.136  75.567  1.00  4.48           O  
ATOM   2512  CB  VAL A 312      92.481  94.351  74.342  1.00  6.38           C  
ATOM   2513  CG1 VAL A 312      91.138  94.433  73.640  1.00  6.38           C  
ATOM   2514  CG2 VAL A 312      92.996  95.747  74.612  1.00  6.38           C  
ATOM   2515  N   GLY A 313      92.325  91.301  74.733  1.00  4.51           N  
ATOM   2516  CA  GLY A 313      91.771  90.012  74.335  1.00  4.92           C  
ATOM   2517  C   GLY A 313      91.117  89.289  75.491  1.00  4.31           C  
ATOM   2518  O   GLY A 313      90.023  88.740  75.342  1.00  4.61           O  
ATOM   2519  N   GLU A 314      91.778  89.299  76.643  1.00  3.93           N  
ATOM   2520  CA  GLU A 314      91.246  88.637  77.814  1.00  3.96           C  
ATOM   2521  C   GLU A 314      90.082  89.397  78.428  1.00  3.18           C  
ATOM   2522  O   GLU A 314      89.163  88.778  78.961  1.00  3.40           O  
ATOM   2523  CB  GLU A 314      92.350  88.415  78.822  1.00  5.94           C  
ATOM   2524  CG  GLU A 314      93.369  87.409  78.323  1.00  5.94           C  
ATOM   2525  CD  GLU A 314      92.721  86.094  77.989  1.00  5.94           C  
ATOM   2526  OE1 GLU A 314      91.613  85.876  78.412  1.00  5.94           O  
ATOM   2527  OE2 GLU A 314      93.339  85.297  77.325  1.00  5.94           O1-
ATOM   2528  N   CYS A 315      90.087  90.728  78.328  1.00  2.83           N  
ATOM   2529  CA  CYS A 315      88.942  91.492  78.803  1.00  2.52           C  
ATOM   2530  C   CYS A 315      87.725  91.184  77.943  1.00  2.40           C  
ATOM   2531  O   CYS A 315      86.624  91.024  78.464  1.00  2.48           O  
ATOM   2532  CB  CYS A 315      89.227  92.986  78.772  1.00  3.78           C  
ATOM   2533  SG  CYS A 315      90.431  93.532  80.000  1.00  3.78           S  
ATOM   2534  N   ARG A 316      87.937  91.064  76.624  1.00  2.78           N  
ATOM   2535  CA  ARG A 316      86.862  90.735  75.695  1.00  3.02           C  
ATOM   2536  C   ARG A 316      86.346  89.326  75.957  1.00  2.85           C  
ATOM   2537  O   ARG A 316      85.135  89.094  75.942  1.00  3.08           O  
ATOM   2538  CB  ARG A 316      87.346  90.836  74.243  1.00  4.53           C  
ATOM   2539  CG  ARG A 316      87.619  92.252  73.753  1.00  4.53           C  
ATOM   2540  CD  ARG A 316      88.012  92.315  72.315  1.00  4.53           C  
ATOM   2541  NE  ARG A 316      89.328  91.734  72.095  1.00  4.53           N  
ATOM   2542  CZ  ARG A 316      89.911  91.500  70.897  1.00  4.53           C  
ATOM   2543  NH1 ARG A 316      89.311  91.779  69.761  1.00  4.53           N1+
ATOM   2544  NH2 ARG A 316      91.124  90.977  70.855  1.00  4.53           N  
ATOM   2545  N   THR A 317      87.276  88.405  76.232  1.00  2.84           N  
ATOM   2546  CA  THR A 317      86.968  87.017  76.555  1.00  2.70           C  
ATOM   2547  C   THR A 317      86.103  86.906  77.784  1.00  2.24           C  
ATOM   2548  O   THR A 317      85.034  86.293  77.749  1.00  2.34           O  
ATOM   2549  CB  THR A 317      88.260  86.217  76.776  1.00  4.05           C  
ATOM   2550  CG2 THR A 317      87.938  84.807  77.222  1.00  4.05           C  
ATOM   2551  OG1 THR A 317      89.023  86.196  75.562  1.00  4.05           O  
ATOM   2552  N   PHE A 318      86.572  87.509  78.870  1.00  2.27           N  
ATOM   2553  CA  PHE A 318      85.850  87.516  80.124  1.00  2.06           C  
ATOM   2554  C   PHE A 318      84.498  88.163  79.970  1.00  1.84           C  
ATOM   2555  O   PHE A 318      83.518  87.685  80.531  1.00  1.88           O  
ATOM   2556  CB  PHE A 318      86.651  88.193  81.225  1.00  3.09           C  
ATOM   2557  CG  PHE A 318      85.954  88.199  82.558  1.00  3.09           C  
ATOM   2558  CD1 PHE A 318      85.712  87.009  83.232  1.00  3.09           C  
ATOM   2559  CD2 PHE A 318      85.564  89.384  83.156  1.00  3.09           C  
ATOM   2560  CE1 PHE A 318      85.088  87.007  84.466  1.00  3.09           C  
ATOM   2561  CE2 PHE A 318      84.955  89.382  84.395  1.00  3.09           C  
ATOM   2562  CZ  PHE A 318      84.710  88.195  85.049  1.00  3.09           C  
ATOM   2563  N   PHE A 319      84.428  89.258  79.225  1.00  2.63           N  
ATOM   2564  CA  PHE A 319      83.155  89.909  79.032  1.00  3.44           C  
ATOM   2565  C   PHE A 319      82.132  89.077  78.292  1.00  3.68           C  
ATOM   2566  O   PHE A 319      81.002  88.953  78.743  1.00  5.61           O  
ATOM   2567  CB  PHE A 319      83.341  91.203  78.262  1.00  5.16           C  
ATOM   2568  CG  PHE A 319      83.790  92.330  79.117  1.00  5.16           C  
ATOM   2569  CD1 PHE A 319      84.214  93.521  78.554  1.00  5.16           C  
ATOM   2570  CD2 PHE A 319      83.773  92.204  80.496  1.00  5.16           C  
ATOM   2571  CE1 PHE A 319      84.601  94.569  79.358  1.00  5.16           C  
ATOM   2572  CE2 PHE A 319      84.160  93.250  81.299  1.00  5.16           C  
ATOM   2573  CZ  PHE A 319      84.568  94.434  80.732  1.00  5.16           C  
ATOM   2574  N   MET A 320      82.497  88.454  77.188  1.00  3.00           N  
ATOM   2575  CA  MET A 320      81.460  87.716  76.484  1.00  4.23           C  
ATOM   2576  C   MET A 320      81.089  86.429  77.210  1.00  3.71           C  
ATOM   2577  O   MET A 320      79.906  86.095  77.323  1.00  5.28           O  
ATOM   2578  CB  MET A 320      81.893  87.437  75.051  1.00  6.35           C  
ATOM   2579  CG  MET A 320      82.032  88.690  74.183  1.00  6.35           C  
ATOM   2580  SD  MET A 320      80.495  89.631  74.020  1.00  6.35           S  
ATOM   2581  CE  MET A 320      80.712  90.951  75.212  1.00  6.35           C  
ATOM   2582  N   ALA A 321      82.087  85.721  77.733  1.00  2.51           N  
ATOM   2583  CA  ALA A 321      81.821  84.488  78.455  1.00  2.43           C  
ATOM   2584  C   ALA A 321      81.125  84.771  79.781  1.00  2.50           C  
ATOM   2585  O   ALA A 321      80.153  84.099  80.130  1.00  5.93           O  
ATOM   2586  CB  ALA A 321      83.120  83.732  78.694  1.00  3.65           C  
ATOM   2587  N   GLY A 322      81.641  85.758  80.510  1.00  2.38           N  
ATOM   2588  CA  GLY A 322      81.140  86.145  81.819  1.00  2.56           C  
ATOM   2589  C   GLY A 322      79.774  86.804  81.791  1.00  2.66           C  
ATOM   2590  O   GLY A 322      78.902  86.433  82.579  1.00  3.20           O  
ATOM   2591  N   TYR A 323      79.562  87.778  80.894  1.00  2.49           N  
ATOM   2592  CA  TYR A 323      78.266  88.447  80.865  1.00  2.97           C  
ATOM   2593  C   TYR A 323      77.175  87.437  80.553  1.00  3.83           C  
ATOM   2594  O   TYR A 323      76.106  87.475  81.161  1.00  6.60           O  
ATOM   2595  CB  TYR A 323      78.185  89.565  79.797  1.00  4.46           C  
ATOM   2596  CG  TYR A 323      78.955  90.868  80.011  1.00  4.46           C  
ATOM   2597  CD1 TYR A 323      79.092  91.462  81.250  1.00  4.46           C  
ATOM   2598  CD2 TYR A 323      79.506  91.494  78.903  1.00  4.46           C  
ATOM   2599  CE1 TYR A 323      79.787  92.660  81.359  1.00  4.46           C  
ATOM   2600  CE2 TYR A 323      80.181  92.687  79.011  1.00  4.46           C  
ATOM   2601  CZ  TYR A 323      80.324  93.272  80.242  1.00  4.46           C  
ATOM   2602  OH  TYR A 323      81.002  94.459  80.364  1.00  4.46           O  
ATOM   2603  N   GLU A 324      77.456  86.501  79.638  1.00  4.39           N  
ATOM   2604  CA  GLU A 324      76.458  85.508  79.291  1.00  5.98           C  
ATOM   2605  C   GLU A 324      76.279  84.442  80.357  1.00  3.45           C  
ATOM   2606  O   GLU A 324      75.151  84.071  80.664  1.00  3.45           O  
ATOM   2607  CB  GLU A 324      76.823  84.839  77.969  1.00  8.97           C  
ATOM   2608  CG  GLU A 324      76.708  85.751  76.762  1.00  8.97           C  
ATOM   2609  CD  GLU A 324      75.303  86.206  76.520  1.00  8.97           C  
ATOM   2610  OE1 GLU A 324      74.437  85.371  76.425  1.00  8.97           O  
ATOM   2611  OE2 GLU A 324      75.091  87.391  76.438  1.00  8.97           O1-
ATOM   2612  N   THR A 325      77.372  83.971  80.954  1.00  2.51           N  
ATOM   2613  CA  THR A 325      77.268  82.922  81.962  1.00  1.84           C  
ATOM   2614  C   THR A 325      76.476  83.380  83.169  1.00  1.37           C  
ATOM   2615  O   THR A 325      75.567  82.678  83.624  1.00  1.43           O  
ATOM   2616  CB  THR A 325      78.664  82.452  82.425  1.00  2.76           C  
ATOM   2617  CG2 THR A 325      78.537  81.395  83.513  1.00  2.76           C  
ATOM   2618  OG1 THR A 325      79.380  81.902  81.312  1.00  2.76           O  
ATOM   2619  N   SER A 326      76.823  84.556  83.688  1.00  1.38           N  
ATOM   2620  CA  SER A 326      76.149  85.083  84.860  1.00  1.82           C  
ATOM   2621  C   SER A 326      74.707  85.479  84.564  1.00  1.54           C  
ATOM   2622  O   SER A 326      73.814  85.159  85.349  1.00  1.84           O  
ATOM   2623  CB  SER A 326      76.925  86.270  85.410  1.00  2.73           C  
ATOM   2624  OG  SER A 326      78.180  85.861  85.888  1.00  2.73           O  
ATOM   2625  N   ALA A 327      74.464  86.139  83.425  1.00  1.70           N  
ATOM   2626  CA  ALA A 327      73.106  86.549  83.077  1.00  2.05           C  
ATOM   2627  C   ALA A 327      72.188  85.353  82.877  1.00  1.94           C  
ATOM   2628  O   ALA A 327      71.024  85.388  83.287  1.00  2.10           O  
ATOM   2629  CB  ALA A 327      73.109  87.401  81.817  1.00  3.07           C  
ATOM   2630  N   ASN A 328      72.702  84.299  82.245  1.00  1.79           N  
ATOM   2631  CA  ASN A 328      71.896  83.123  81.982  1.00  1.82           C  
ATOM   2632  C   ASN A 328      71.547  82.396  83.257  1.00  1.63           C  
ATOM   2633  O   ASN A 328      70.391  82.028  83.457  1.00  1.86           O  
ATOM   2634  CB  ASN A 328      72.613  82.185  81.042  1.00  2.73           C  
ATOM   2635  CG  ASN A 328      72.686  82.716  79.649  1.00  2.73           C  
ATOM   2636  ND2 ASN A 328      73.566  82.139  78.873  1.00  2.73           N  
ATOM   2637  OD1 ASN A 328      71.956  83.644  79.284  1.00  2.73           O  
ATOM   2638  N   LEU A 329      72.533  82.201  84.133  1.00  1.38           N  
ATOM   2639  CA  LEU A 329      72.270  81.503  85.380  1.00  1.28           C  
ATOM   2640  C   LEU A 329      71.255  82.260  86.225  1.00  1.23           C  
ATOM   2641  O   LEU A 329      70.339  81.648  86.774  1.00  1.26           O  
ATOM   2642  CB  LEU A 329      73.569  81.259  86.155  1.00  1.92           C  
ATOM   2643  CG  LEU A 329      73.386  80.512  87.480  1.00  1.92           C  
ATOM   2644  CD1 LEU A 329      72.698  79.194  87.205  1.00  1.92           C  
ATOM   2645  CD2 LEU A 329      74.749  80.266  88.126  1.00  1.92           C  
ATOM   2646  N   ILE A 330      71.400  83.586  86.315  1.00  1.39           N  
ATOM   2647  CA  ILE A 330      70.448  84.403  87.064  1.00  1.51           C  
ATOM   2648  C   ILE A 330      69.035  84.288  86.487  1.00  1.40           C  
ATOM   2649  O   ILE A 330      68.071  84.131  87.241  1.00  1.39           O  
ATOM   2650  CB  ILE A 330      70.868  85.894  87.072  1.00  2.27           C  
ATOM   2651  CG1 ILE A 330      72.137  86.088  87.888  1.00  2.27           C  
ATOM   2652  CG2 ILE A 330      69.755  86.749  87.646  1.00  2.27           C  
ATOM   2653  CD1 ILE A 330      72.779  87.444  87.705  1.00  2.27           C  
ATOM   2654  N   THR A 331      68.919  84.367  85.153  1.00  1.59           N  
ATOM   2655  CA  THR A 331      67.621  84.326  84.489  1.00  1.90           C  
ATOM   2656  C   THR A 331      66.920  82.997  84.689  1.00  1.99           C  
ATOM   2657  O   THR A 331      65.745  82.964  85.063  1.00  2.72           O  
ATOM   2658  CB  THR A 331      67.755  84.535  82.971  1.00  2.85           C  
ATOM   2659  CG2 THR A 331      66.367  84.552  82.351  1.00  2.85           C  
ATOM   2660  OG1 THR A 331      68.380  85.789  82.704  1.00  2.85           O  
ATOM   2661  N   TRP A 332      67.642  81.902  84.431  1.00  1.99           N  
ATOM   2662  CA  TRP A 332      67.076  80.572  84.568  1.00  2.79           C  
ATOM   2663  C   TRP A 332      66.724  80.269  86.014  1.00  2.52           C  
ATOM   2664  O   TRP A 332      65.729  79.598  86.274  1.00  3.32           O  
ATOM   2665  CB  TRP A 332      68.042  79.489  84.067  1.00  4.19           C  
ATOM   2666  CG  TRP A 332      68.186  79.347  82.577  1.00  4.19           C  
ATOM   2667  CD1 TRP A 332      69.304  79.594  81.839  1.00  4.19           C  
ATOM   2668  CD2 TRP A 332      67.180  78.895  81.640  1.00  4.19           C  
ATOM   2669  CE2 TRP A 332      67.775  78.889  80.373  1.00  4.19           C  
ATOM   2670  CE3 TRP A 332      65.845  78.497  81.774  1.00  4.19           C  
ATOM   2671  NE1 TRP A 332      69.072  79.325  80.515  1.00  4.19           N  
ATOM   2672  CZ2 TRP A 332      67.082  78.490  79.241  1.00  4.19           C  
ATOM   2673  CZ3 TRP A 332      65.148  78.104  80.640  1.00  4.19           C  
ATOM   2674  CH2 TRP A 332      65.751  78.097  79.408  1.00  4.19           C  
ATOM   2675  N   ALA A 333      67.526  80.772  86.955  1.00  1.94           N  
ATOM   2676  CA  ALA A 333      67.254  80.561  88.366  1.00  2.10           C  
ATOM   2677  C   ALA A 333      65.958  81.242  88.780  1.00  1.90           C  
ATOM   2678  O   ALA A 333      65.145  80.634  89.475  1.00  2.31           O  
ATOM   2679  CB  ALA A 333      68.404  81.069  89.203  1.00  3.15           C  
ATOM   2680  N   MET A 334      65.743  82.489  88.335  1.00  1.62           N  
ATOM   2681  CA  MET A 334      64.500  83.180  88.676  1.00  1.92           C  
ATOM   2682  C   MET A 334      63.317  82.477  88.046  1.00  2.13           C  
ATOM   2683  O   MET A 334      62.268  82.340  88.677  1.00  2.64           O  
ATOM   2684  CB  MET A 334      64.510  84.632  88.213  1.00  2.88           C  
ATOM   2685  CG  MET A 334      65.428  85.569  88.967  1.00  2.88           C  
ATOM   2686  SD  MET A 334      65.143  87.290  88.499  1.00  2.88           S  
ATOM   2687  CE  MET A 334      65.858  87.322  86.861  1.00  2.88           C  
ATOM   2688  N   PHE A 335      63.506  82.011  86.813  1.00  2.37           N  
ATOM   2689  CA  PHE A 335      62.490  81.265  86.097  1.00  3.43           C  
ATOM   2690  C   PHE A 335      62.063  80.027  86.850  1.00  3.52           C  
ATOM   2691  O   PHE A 335      60.874  79.838  87.099  1.00  4.50           O  
ATOM   2692  CB  PHE A 335      63.017  80.896  84.706  1.00  5.15           C  
ATOM   2693  CG  PHE A 335      62.184  79.902  83.961  1.00  5.15           C  
ATOM   2694  CD1 PHE A 335      60.948  80.230  83.431  1.00  5.15           C  
ATOM   2695  CD2 PHE A 335      62.667  78.615  83.780  1.00  5.15           C  
ATOM   2696  CE1 PHE A 335      60.216  79.279  82.746  1.00  5.15           C  
ATOM   2697  CE2 PHE A 335      61.938  77.668  83.094  1.00  5.15           C  
ATOM   2698  CZ  PHE A 335      60.707  78.003  82.576  1.00  5.15           C  
ATOM   2699  N   LEU A 336      63.028  79.199  87.220  1.00  3.37           N  
ATOM   2700  CA  LEU A 336      62.749  77.964  87.924  1.00  4.26           C  
ATOM   2701  C   LEU A 336      62.179  78.188  89.317  1.00  3.97           C  
ATOM   2702  O   LEU A 336      61.314  77.435  89.750  1.00  5.29           O  
ATOM   2703  CB  LEU A 336      64.029  77.131  87.965  1.00  6.39           C  
ATOM   2704  CG  LEU A 336      64.434  76.587  86.588  1.00  6.39           C  
ATOM   2705  CD1 LEU A 336      65.821  75.967  86.634  1.00  6.39           C  
ATOM   2706  CD2 LEU A 336      63.392  75.562  86.161  1.00  6.39           C  
ATOM   2707  N   LEU A 337      62.618  79.228  90.017  1.00  3.54           N  
ATOM   2708  CA  LEU A 337      62.054  79.485  91.336  1.00  5.00           C  
ATOM   2709  C   LEU A 337      60.634  80.040  91.258  1.00  5.47           C  
ATOM   2710  O   LEU A 337      59.823  79.795  92.152  1.00  7.53           O  
ATOM   2711  CB  LEU A 337      62.969  80.422  92.117  1.00  7.50           C  
ATOM   2712  CG  LEU A 337      64.304  79.772  92.489  1.00  7.50           C  
ATOM   2713  CD1 LEU A 337      65.205  80.780  93.182  1.00  7.50           C  
ATOM   2714  CD2 LEU A 337      64.012  78.570  93.367  1.00  7.50           C  
ATOM   2715  N   ALA A 338      60.322  80.771  90.189  1.00  5.05           N  
ATOM   2716  CA  ALA A 338      58.961  81.251  89.987  1.00  6.75           C  
ATOM   2717  C   ALA A 338      58.062  80.094  89.527  1.00  6.03           C  
ATOM   2718  O   ALA A 338      56.899  80.008  89.923  1.00  7.55           O  
ATOM   2719  CB  ALA A 338      58.942  82.387  88.982  1.00 10.12           C  
ATOM   2720  N   ARG A 339      58.621  79.186  88.714  1.00  4.90           N  
ATOM   2721  CA  ARG A 339      57.901  78.006  88.236  1.00  5.55           C  
ATOM   2722  C   ARG A 339      57.693  76.980  89.338  1.00  6.47           C  
ATOM   2723  O   ARG A 339      56.684  76.273  89.351  1.00  8.25           O  
ATOM   2724  CB  ARG A 339      58.645  77.343  87.082  1.00  8.32           C  
ATOM   2725  CG  ARG A 339      58.630  78.103  85.769  1.00  8.32           C  
ATOM   2726  CD  ARG A 339      57.282  78.092  85.153  1.00  8.32           C  
ATOM   2727  NE  ARG A 339      56.882  76.748  84.764  1.00  8.32           N  
ATOM   2728  CZ  ARG A 339      55.616  76.370  84.500  1.00  8.32           C  
ATOM   2729  NH1 ARG A 339      54.635  77.239  84.592  1.00  8.32           N1+
ATOM   2730  NH2 ARG A 339      55.362  75.120  84.151  1.00  8.32           N  
ATOM   2731  N   TYR A 340      58.643  76.908  90.270  1.00  6.21           N  
ATOM   2732  CA  TYR A 340      58.565  76.000  91.407  1.00  8.02           C  
ATOM   2733  C   TYR A 340      58.694  76.734  92.756  1.00  8.17           C  
ATOM   2734  O   TYR A 340      59.739  76.624  93.408  1.00  9.06           O  
ATOM   2735  CB  TYR A 340      59.662  74.942  91.282  1.00 12.03           C  
ATOM   2736  CG  TYR A 340      59.557  74.096  90.025  1.00 12.03           C  
ATOM   2737  CD1 TYR A 340      60.196  74.488  88.853  1.00 12.03           C  
ATOM   2738  CD2 TYR A 340      58.827  72.919  90.044  1.00 12.03           C  
ATOM   2739  CE1 TYR A 340      60.096  73.721  87.713  1.00 12.03           C  
ATOM   2740  CE2 TYR A 340      58.730  72.146  88.903  1.00 12.03           C  
ATOM   2741  CZ  TYR A 340      59.359  72.544  87.741  1.00 12.03           C  
ATOM   2742  OH  TYR A 340      59.256  71.778  86.602  1.00 12.03           O  
ATOM   2743  N   PRO A 341      57.640  77.461  93.190  1.00  8.04           N  
ATOM   2744  CA  PRO A 341      57.498  78.247  94.421  1.00  8.51           C  
ATOM   2745  C   PRO A 341      57.934  77.484  95.662  1.00  8.28           C  
ATOM   2746  O   PRO A 341      58.379  78.084  96.635  1.00  8.05           O  
ATOM   2747  CB  PRO A 341      55.994  78.521  94.510  1.00 12.77           C  
ATOM   2748  CG  PRO A 341      55.532  78.468  93.111  1.00 12.77           C  
ATOM   2749  CD  PRO A 341      56.325  77.335  92.529  1.00 12.77           C  
ATOM   2750  N   ARG A 342      57.801  76.159  95.627  1.00  9.40           N  
ATOM   2751  CA  ARG A 342      58.178  75.318  96.745  1.00 10.68           C  
ATOM   2752  C   ARG A 342      59.661  75.439  97.073  1.00  8.39           C  
ATOM   2753  O   ARG A 342      60.047  75.400  98.242  1.00  8.18           O  
ATOM   2754  CB  ARG A 342      57.842  73.869  96.399  1.00 16.02           C  
ATOM   2755  CG  ARG A 342      58.667  73.299  95.245  1.00 16.02           C  
ATOM   2756  CD  ARG A 342      58.190  71.967  94.785  1.00 16.02           C  
ATOM   2757  NE  ARG A 342      59.035  71.447  93.718  1.00 16.02           N  
ATOM   2758  CZ  ARG A 342      58.810  70.320  93.011  1.00 16.02           C  
ATOM   2759  NH1 ARG A 342      57.746  69.585  93.245  1.00 16.02           N1+
ATOM   2760  NH2 ARG A 342      59.660  69.940  92.071  1.00 16.02           N  
ATOM   2761  N   TRP A 343      60.489  75.632  96.050  1.00  8.41           N  
ATOM   2762  CA  TRP A 343      61.907  75.782  96.273  1.00  7.38           C  
ATOM   2763  C   TRP A 343      62.207  77.214  96.615  1.00  6.05           C  
ATOM   2764  O   TRP A 343      63.078  77.488  97.442  1.00  5.55           O  
ATOM   2765  CB  TRP A 343      62.705  75.342  95.053  1.00 11.07           C  
ATOM   2766  CG  TRP A 343      62.707  73.857  94.865  1.00 11.07           C  
ATOM   2767  CD1 TRP A 343      62.141  73.156  93.847  1.00 11.07           C  
ATOM   2768  CD2 TRP A 343      63.307  72.875  95.743  1.00 11.07           C  
ATOM   2769  CE2 TRP A 343      63.053  71.620  95.188  1.00 11.07           C  
ATOM   2770  CE3 TRP A 343      64.034  72.959  96.933  1.00 11.07           C  
ATOM   2771  NE1 TRP A 343      62.350  71.809  94.023  1.00 11.07           N  
ATOM   2772  CZ2 TRP A 343      63.498  70.450  95.784  1.00 11.07           C  
ATOM   2773  CZ3 TRP A 343      64.487  71.788  97.527  1.00 11.07           C  
ATOM   2774  CH2 TRP A 343      64.221  70.567  96.971  1.00 11.07           C  
ATOM   2775  N   GLN A 344      61.451  78.127  96.000  1.00  6.59           N  
ATOM   2776  CA  GLN A 344      61.602  79.550  96.260  1.00  6.65           C  
ATOM   2777  C   GLN A 344      61.392  79.857  97.736  1.00  4.83           C  
ATOM   2778  O   GLN A 344      62.159  80.608  98.329  1.00  4.88           O  
ATOM   2779  CB  GLN A 344      60.631  80.387  95.428  1.00  9.98           C  
ATOM   2780  CG  GLN A 344      60.850  81.878  95.607  1.00  9.98           C  
ATOM   2781  CD  GLN A 344      59.857  82.767  94.871  1.00  9.98           C  
ATOM   2782  NE2 GLN A 344      59.239  82.286  93.796  1.00  9.98           N  
ATOM   2783  OE1 GLN A 344      59.655  83.906  95.306  1.00  9.98           O  
ATOM   2784  N   GLU A 345      60.339  79.282  98.316  1.00  4.35           N  
ATOM   2785  CA  GLU A 345      60.026  79.508  99.717  1.00  4.38           C  
ATOM   2786  C   GLU A 345      61.038  78.870 100.659  1.00  3.05           C  
ATOM   2787  O   GLU A 345      61.423  79.489 101.654  1.00  3.43           O  
ATOM   2788  CB  GLU A 345      58.631  78.971 100.031  1.00  6.57           C  
ATOM   2789  CG  GLU A 345      57.495  79.774  99.413  1.00  6.57           C  
ATOM   2790  CD  GLU A 345      57.472  81.184  99.926  1.00  6.57           C  
ATOM   2791  OE1 GLU A 345      57.817  81.373 101.068  1.00  6.57           O  
ATOM   2792  OE2 GLU A 345      57.110  82.069  99.191  1.00  6.57           O1-
ATOM   2793  N   MET A 346      61.500  77.660 100.335  1.00  2.65           N  
ATOM   2794  CA  MET A 346      62.507  77.011 101.164  1.00  3.18           C  
ATOM   2795  C   MET A 346      63.783  77.833 101.238  1.00  2.71           C  
ATOM   2796  O   MET A 346      64.326  78.062 102.325  1.00  3.53           O  
ATOM   2797  CB  MET A 346      62.808  75.610 100.639  1.00  4.77           C  
ATOM   2798  CG  MET A 346      61.687  74.605 100.841  1.00  4.77           C  
ATOM   2799  SD  MET A 346      61.999  73.043  99.998  1.00  4.77           S  
ATOM   2800  CE  MET A 346      63.376  72.420 100.958  1.00  4.77           C  
ATOM   2801  N   VAL A 347      64.266  78.272 100.080  1.00  2.26           N  
ATOM   2802  CA  VAL A 347      65.482  79.053 100.066  1.00  2.73           C  
ATOM   2803  C   VAL A 347      65.264  80.449 100.602  1.00  3.11           C  
ATOM   2804  O   VAL A 347      66.174  81.002 101.206  1.00  4.64           O  
ATOM   2805  CB  VAL A 347      66.085  79.106  98.659  1.00  4.09           C  
ATOM   2806  CG1 VAL A 347      65.246  79.978  97.746  1.00  4.09           C  
ATOM   2807  CG2 VAL A 347      67.506  79.634  98.759  1.00  4.09           C  
ATOM   2808  N   ARG A 348      64.056  81.004 100.434  1.00  2.98           N  
ATOM   2809  CA  ARG A 348      63.754  82.315 100.989  1.00  3.84           C  
ATOM   2810  C   ARG A 348      63.995  82.311 102.480  1.00  4.55           C  
ATOM   2811  O   ARG A 348      64.635  83.221 103.006  1.00  5.84           O  
ATOM   2812  CB  ARG A 348      62.318  82.733 100.712  1.00  5.76           C  
ATOM   2813  CG  ARG A 348      61.962  84.100 101.276  1.00  5.76           C  
ATOM   2814  CD  ARG A 348      60.540  84.471 101.047  1.00  5.76           C  
ATOM   2815  NE  ARG A 348      59.619  83.584 101.742  1.00  5.76           N  
ATOM   2816  CZ  ARG A 348      59.343  83.630 103.055  1.00  5.76           C  
ATOM   2817  NH1 ARG A 348      59.934  84.509 103.834  1.00  5.76           N1+
ATOM   2818  NH2 ARG A 348      58.469  82.773 103.543  1.00  5.76           N  
ATOM   2819  N   ASP A 349      63.492  81.281 103.157  1.00  4.14           N  
ATOM   2820  CA  ASP A 349      63.705  81.146 104.588  1.00  5.00           C  
ATOM   2821  C   ASP A 349      65.192  81.085 104.944  1.00  5.59           C  
ATOM   2822  O   ASP A 349      65.622  81.774 105.873  1.00  7.36           O  
ATOM   2823  CB  ASP A 349      62.986  79.909 105.119  1.00  7.50           C  
ATOM   2824  CG  ASP A 349      61.472  80.092 105.177  1.00  7.50           C  
ATOM   2825  OD1 ASP A 349      61.025  81.213 105.104  1.00  7.50           O  
ATOM   2826  OD2 ASP A 349      60.778  79.110 105.299  1.00  7.50           O1-
ATOM   2827  N   GLU A 350      65.981  80.295 104.196  1.00  4.93           N  
ATOM   2828  CA  GLU A 350      67.416  80.229 104.490  1.00  6.45           C  
ATOM   2829  C   GLU A 350      68.082  81.589 104.300  1.00  5.81           C  
ATOM   2830  O   GLU A 350      68.898  81.999 105.124  1.00  7.61           O  
ATOM   2831  CB  GLU A 350      68.148  79.207 103.602  1.00  9.68           C  
ATOM   2832  CG  GLU A 350      67.840  77.741 103.870  1.00  9.68           C  
ATOM   2833  CD  GLU A 350      68.704  76.798 103.057  1.00  9.68           C  
ATOM   2834  OE1 GLU A 350      69.559  77.259 102.333  1.00  9.68           O  
ATOM   2835  OE2 GLU A 350      68.514  75.610 103.174  1.00  9.68           O1-
ATOM   2836  N   VAL A 351      67.719  82.274 103.219  1.00  4.21           N  
ATOM   2837  CA  VAL A 351      68.235  83.593 102.888  1.00  4.32           C  
ATOM   2838  C   VAL A 351      67.947  84.638 103.946  1.00  5.85           C  
ATOM   2839  O   VAL A 351      68.846  85.365 104.364  1.00  7.93           O  
ATOM   2840  CB  VAL A 351      67.654  84.040 101.540  1.00  6.48           C  
ATOM   2841  CG1 VAL A 351      67.936  85.490 101.286  1.00  6.48           C  
ATOM   2842  CG2 VAL A 351      68.300  83.236 100.434  1.00  6.48           C  
ATOM   2843  N   VAL A 352      66.703  84.711 104.396  1.00  5.95           N  
ATOM   2844  CA  VAL A 352      66.339  85.680 105.417  1.00  8.43           C  
ATOM   2845  C   VAL A 352      67.113  85.428 106.701  1.00  9.70           C  
ATOM   2846  O   VAL A 352      67.591  86.370 107.339  1.00 11.63           O  
ATOM   2847  CB  VAL A 352      64.828  85.644 105.684  1.00 12.64           C  
ATOM   2848  CG1 VAL A 352      64.497  86.497 106.898  1.00 12.64           C  
ATOM   2849  CG2 VAL A 352      64.089  86.166 104.454  1.00 12.64           C  
ATOM   2850  N   ARG A 353      67.243  84.157 107.081  1.00  9.83           N  
ATOM   2851  CA  ARG A 353      67.985  83.795 108.278  1.00 12.20           C  
ATOM   2852  C   ARG A 353      69.477  84.127 108.170  1.00 12.63           C  
ATOM   2853  O   ARG A 353      70.073  84.623 109.128  1.00 15.42           O  
ATOM   2854  CB  ARG A 353      67.832  82.308 108.552  1.00 18.30           C  
ATOM   2855  CG  ARG A 353      66.452  81.876 109.023  1.00 18.30           C  
ATOM   2856  CD  ARG A 353      66.364  80.400 109.167  1.00 18.30           C  
ATOM   2857  NE  ARG A 353      65.048  79.972 109.616  1.00 18.30           N  
ATOM   2858  CZ  ARG A 353      64.650  78.686 109.702  1.00 18.30           C  
ATOM   2859  NH1 ARG A 353      65.475  77.719 109.369  1.00 18.30           N1+
ATOM   2860  NH2 ARG A 353      63.432  78.397 110.125  1.00 18.30           N  
ATOM   2861  N   GLU A 354      70.076  83.865 107.005  1.00 10.93           N  
ATOM   2862  CA  GLU A 354      71.496  84.135 106.800  1.00 12.26           C  
ATOM   2863  C   GLU A 354      71.843  85.602 106.607  1.00 14.00           C  
ATOM   2864  O   GLU A 354      72.939  86.025 106.983  1.00 20.05           O  
ATOM   2865  CB  GLU A 354      72.027  83.352 105.593  1.00 18.39           C  
ATOM   2866  CG  GLU A 354      72.114  81.847 105.793  1.00 18.39           C  
ATOM   2867  CD  GLU A 354      73.053  81.472 106.905  1.00 18.39           C  
ATOM   2868  OE1 GLU A 354      74.082  82.095 107.022  1.00 18.39           O  
ATOM   2869  OE2 GLU A 354      72.745  80.562 107.638  1.00 18.39           O1-
ATOM   2870  N   TYR A 355      70.945  86.382 106.005  1.00 12.31           N  
ATOM   2871  CA  TYR A 355      71.268  87.774 105.717  1.00 16.43           C  
ATOM   2872  C   TYR A 355      70.249  88.742 106.311  1.00 17.46           C  
ATOM   2873  O   TYR A 355      69.369  89.198 105.580  1.00 23.01           O  
ATOM   2874  CB  TYR A 355      71.309  87.993 104.210  1.00 24.64           C  
ATOM   2875  CG  TYR A 355      72.084  86.923 103.499  1.00 24.64           C  
ATOM   2876  CD1 TYR A 355      71.361  86.038 102.747  1.00 24.64           C  
ATOM   2877  CD2 TYR A 355      73.452  86.772 103.623  1.00 24.64           C  
ATOM   2878  CE1 TYR A 355      71.961  84.998 102.104  1.00 24.64           C  
ATOM   2879  CE2 TYR A 355      74.071  85.724 102.968  1.00 24.64           C  
ATOM   2880  CZ  TYR A 355      73.326  84.838 102.221  1.00 24.64           C  
ATOM   2881  OH  TYR A 355      73.931  83.779 101.608  1.00 24.64           O  
ATOM   2882  N   PRO A 356      70.320  89.024 107.619  1.00 21.24           N  
ATOM   2883  CA  PRO A 356      69.475  89.965 108.357  1.00 28.86           C  
ATOM   2884  C   PRO A 356      69.193  91.183 107.485  1.00 35.22           C  
ATOM   2885  O   PRO A 356      70.122  91.813 106.993  1.00 63.53           O  
ATOM   2886  CB  PRO A 356      70.347  90.369 109.553  1.00 43.29           C  
ATOM   2887  CG  PRO A 356      71.242  89.208 109.752  1.00 43.29           C  
ATOM   2888  CD  PRO A 356      71.577  88.786 108.348  1.00 43.29           C  
ATOM   2889  N   ALA A 357      67.906  91.502 107.311  1.00 83.52           N  
ATOM   2890  CA  ALA A 357      67.424  92.585 106.429  1.00133.27           C  
ATOM   2891  C   ALA A 357      68.268  93.874 106.454  1.00 81.69           C  
ATOM   2892  O   ALA A 357      68.431  94.518 105.411  1.00129.77           O  
ATOM   2893  CB  ALA A 357      65.996  92.938 106.832  1.00199.91           C  
ATOM   2894  N   HIS A 358      68.803  94.246 107.611  1.00 51.83           N  
ATOM   2895  CA  HIS A 358      69.604  95.459 107.769  1.00 70.41           C  
ATOM   2896  C   HIS A 358      71.040  95.416 107.204  1.00 58.22           C  
ATOM   2897  O   HIS A 358      71.739  96.429 107.244  1.00 93.43           O  
ATOM   2898  CB  HIS A 358      69.672  95.828 109.252  1.00105.61           C  
ATOM   2899  CG  HIS A 358      70.379  94.808 110.085  1.00105.61           C  
ATOM   2900  CD2 HIS A 358      69.905  93.790 110.839  1.00105.61           C  
ATOM   2901  ND1 HIS A 358      71.751  94.770 110.208  1.00105.61           N  
ATOM   2902  CE1 HIS A 358      72.091  93.766 111.000  1.00105.61           C  
ATOM   2903  NE2 HIS A 358      70.988  93.160 111.398  1.00105.61           N  
ATOM   2904  N   GLN A 359      71.491  94.268 106.694  1.00 43.61           N  
ATOM   2905  CA  GLN A 359      72.868  94.169 106.202  1.00 45.80           C  
ATOM   2906  C   GLN A 359      73.012  93.301 104.929  1.00 31.97           C  
ATOM   2907  O   GLN A 359      72.381  92.253 104.815  1.00 39.29           O  
ATOM   2908  CB  GLN A 359      73.759  93.600 107.314  1.00 68.70           C  
ATOM   2909  CG  GLN A 359      75.234  93.525 106.967  1.00 68.70           C  
ATOM   2910  CD  GLN A 359      76.085  93.082 108.138  1.00 68.70           C  
ATOM   2911  NE2 GLN A 359      77.309  93.593 108.197  1.00 68.70           N  
ATOM   2912  OE1 GLN A 359      75.648  92.299 108.988  1.00 68.70           O  
ATOM   2913  N   PRO A 360      73.829  93.748 103.954  1.00 24.60           N  
ATOM   2914  CA  PRO A 360      74.195  93.063 102.712  1.00 18.32           C  
ATOM   2915  C   PRO A 360      74.901  91.731 103.003  1.00 18.79           C  
ATOM   2916  O   PRO A 360      75.608  91.621 104.004  1.00 28.49           O  
ATOM   2917  CB  PRO A 360      75.134  94.059 102.025  1.00 27.48           C  
ATOM   2918  CG  PRO A 360      74.693  95.394 102.510  1.00 27.48           C  
ATOM   2919  CD  PRO A 360      74.227  95.169 103.919  1.00 27.48           C  
ATOM   2920  N   PRO A 361      74.728  90.719 102.140  1.00 16.87           N  
ATOM   2921  CA  PRO A 361      75.340  89.401 102.185  1.00 21.11           C  
ATOM   2922  C   PRO A 361      76.849  89.439 102.365  1.00 12.11           C  
ATOM   2923  O   PRO A 361      77.554  90.182 101.670  1.00 14.49           O  
ATOM   2924  CB  PRO A 361      74.950  88.789 100.830  1.00 31.66           C  
ATOM   2925  CG  PRO A 361      73.643  89.427 100.513  1.00 31.66           C  
ATOM   2926  CD  PRO A 361      73.757  90.835 101.027  1.00 31.66           C  
ATOM   2927  N   LEU A 362      77.347  88.619 103.276  1.00 11.09           N  
ATOM   2928  CA  LEU A 362      78.771  88.527 103.573  1.00 11.10           C  
ATOM   2929  C   LEU A 362      79.291  87.168 103.153  1.00 11.24           C  
ATOM   2930  O   LEU A 362      78.531  86.202 103.177  1.00 22.10           O  
ATOM   2931  CB  LEU A 362      79.007  88.750 105.068  1.00 16.65           C  
ATOM   2932  CG  LEU A 362      78.463  90.073 105.624  1.00 16.65           C  
ATOM   2933  CD1 LEU A 362      78.687  90.116 107.128  1.00 16.65           C  
ATOM   2934  CD2 LEU A 362      79.152  91.239 104.928  1.00 16.65           C  
ATOM   2935  N   GLY A 363      80.572  87.090 102.793  1.00 10.92           N  
ATOM   2936  CA  GLY A 363      81.195  85.853 102.309  1.00 15.13           C  
ATOM   2937  C   GLY A 363      80.978  84.644 103.214  1.00  9.87           C  
ATOM   2938  O   GLY A 363      80.706  83.545 102.726  1.00  7.46           O  
ATOM   2939  N   ASP A 364      81.092  84.844 104.524  1.00 13.38           N  
ATOM   2940  CA  ASP A 364      80.902  83.754 105.469  1.00 14.88           C  
ATOM   2941  C   ASP A 364      79.469  83.241 105.440  1.00 10.56           C  
ATOM   2942  O   ASP A 364      79.235  82.034 105.498  1.00 15.33           O  
ATOM   2943  CB  ASP A 364      81.264  84.212 106.879  1.00 22.32           C  
ATOM   2944  CG  ASP A 364      82.762  84.415 107.062  1.00 22.32           C  
ATOM   2945  OD1 ASP A 364      83.509  83.966 106.225  1.00 22.32           O  
ATOM   2946  OD2 ASP A 364      83.143  85.020 108.035  1.00 22.32           O1-
ATOM   2947  N   ALA A 365      78.514  84.163 105.348  1.00  8.23           N  
ATOM   2948  CA  ALA A 365      77.106  83.804 105.282  1.00  8.92           C  
ATOM   2949  C   ALA A 365      76.777  83.193 103.918  1.00  6.61           C  
ATOM   2950  O   ALA A 365      75.965  82.274 103.829  1.00 11.44           O  
ATOM   2951  CB  ALA A 365      76.246  85.022 105.568  1.00 13.38           C  
ATOM   2952  N   LEU A 366      77.440  83.669 102.858  1.00  4.64           N  
ATOM   2953  CA  LEU A 366      77.244  83.122 101.518  1.00  3.87           C  
ATOM   2954  C   LEU A 366      77.643  81.653 101.484  1.00  3.88           C  
ATOM   2955  O   LEU A 366      76.947  80.826 100.892  1.00  4.48           O  
ATOM   2956  CB  LEU A 366      78.052  83.922 100.481  1.00  5.80           C  
ATOM   2957  CG  LEU A 366      77.565  85.354 100.180  1.00  5.80           C  
ATOM   2958  CD1 LEU A 366      78.590  86.051  99.301  1.00  5.80           C  
ATOM   2959  CD2 LEU A 366      76.219  85.308  99.476  1.00  5.80           C  
ATOM   2960  N   GLY A 367      78.710  81.304 102.206  1.00  3.91           N  
ATOM   2961  CA  GLY A 367      79.158  79.918 102.277  1.00  4.66           C  
ATOM   2962  C   GLY A 367      78.251  79.007 103.123  1.00  5.20           C  
ATOM   2963  O   GLY A 367      78.496  77.802 103.204  1.00  7.82           O  
ATOM   2964  N   LYS A 368      77.208  79.567 103.742  1.00  5.01           N  
ATOM   2965  CA  LYS A 368      76.272  78.790 104.534  1.00  5.85           C  
ATOM   2966  C   LYS A 368      74.934  78.615 103.817  1.00  5.12           C  
ATOM   2967  O   LYS A 368      74.071  77.864 104.277  1.00  6.22           O  
ATOM   2968  CB  LYS A 368      76.041  79.465 105.882  1.00  8.77           C  
ATOM   2969  CG  LYS A 368      77.262  79.535 106.781  1.00  8.77           C  
ATOM   2970  CD  LYS A 368      76.936  80.236 108.090  1.00  8.77           C  
ATOM   2971  CE  LYS A 368      78.154  80.316 108.999  1.00  8.77           C  
ATOM   2972  NZ  LYS A 368      77.844  81.010 110.280  1.00  8.77           N1+
ATOM   2973  N   LEU A 369      74.749  79.299 102.681  1.00  4.62           N  
ATOM   2974  CA  LEU A 369      73.471  79.224 101.975  1.00  4.77           C  
ATOM   2975  C   LEU A 369      73.437  78.004 101.065  1.00  4.08           C  
ATOM   2976  O   LEU A 369      73.581  78.107  99.843  1.00  4.07           O  
ATOM   2977  CB  LEU A 369      73.247  80.502 101.175  1.00  7.15           C  
ATOM   2978  CG  LEU A 369      71.858  80.665 100.565  1.00  7.15           C  
ATOM   2979  CD1 LEU A 369      70.828  80.728 101.678  1.00  7.15           C  
ATOM   2980  CD2 LEU A 369      71.836  81.928  99.727  1.00  7.15           C  
ATOM   2981  N   LYS A 370      73.237  76.857 101.702  1.00  4.90           N  
ATOM   2982  CA  LYS A 370      73.279  75.557 101.062  1.00  7.00           C  
ATOM   2983  C   LYS A 370      72.246  75.338  99.977  1.00  4.65           C  
ATOM   2984  O   LYS A 370      72.587  74.793  98.925  1.00  5.25           O  
ATOM   2985  CB  LYS A 370      73.120  74.472 102.124  1.00 10.50           C  
ATOM   2986  CG  LYS A 370      74.316  74.325 103.054  1.00 10.50           C  
ATOM   2987  CD  LYS A 370      74.070  73.255 104.108  1.00 10.50           C  
ATOM   2988  CE  LYS A 370      75.255  73.126 105.055  1.00 10.50           C  
ATOM   2989  NZ  LYS A 370      75.005  72.116 106.121  1.00 10.50           N1+
ATOM   2990  N   LEU A 371      70.995  75.745 100.204  1.00  3.93           N  
ATOM   2991  CA  LEU A 371      70.009  75.474  99.177  1.00  3.27           C  
ATOM   2992  C   LEU A 371      70.227  76.296  97.939  1.00  2.97           C  
ATOM   2993  O   LEU A 371      70.152  75.735  96.856  1.00  3.53           O  
ATOM   2994  CB  LEU A 371      68.585  75.644  99.682  1.00  4.91           C  
ATOM   2995  CG  LEU A 371      67.510  75.372  98.619  1.00  4.91           C  
ATOM   2996  CD1 LEU A 371      67.701  73.980  98.030  1.00  4.91           C  
ATOM   2997  CD2 LEU A 371      66.147  75.452  99.273  1.00  4.91           C  
ATOM   2998  N   LEU A 372      70.489  77.602  98.062  1.00  2.96           N  
ATOM   2999  CA  LEU A 372      70.721  78.393  96.851  1.00  3.18           C  
ATOM   3000  C   LEU A 372      71.885  77.840  96.059  1.00  3.47           C  
ATOM   3001  O   LEU A 372      71.826  77.821  94.832  1.00  4.13           O  
ATOM   3002  CB  LEU A 372      70.948  79.873  97.136  1.00  4.77           C  
ATOM   3003  CG  LEU A 372      71.098  80.746  95.869  1.00  4.77           C  
ATOM   3004  CD1 LEU A 372      69.861  80.587  95.002  1.00  4.77           C  
ATOM   3005  CD2 LEU A 372      71.246  82.208  96.253  1.00  4.77           C  
ATOM   3006  N   ASN A 373      72.936  77.373  96.736  1.00  3.79           N  
ATOM   3007  CA  ASN A 373      74.035  76.759  96.010  1.00  4.92           C  
ATOM   3008  C   ASN A 373      73.526  75.575  95.192  1.00  5.20           C  
ATOM   3009  O   ASN A 373      73.860  75.447  94.015  1.00  5.97           O  
ATOM   3010  CB  ASN A 373      75.129  76.325  96.961  1.00  7.38           C  
ATOM   3011  CG  ASN A 373      75.909  77.488  97.498  1.00  7.38           C  
ATOM   3012  ND2 ASN A 373      76.558  77.296  98.616  1.00  7.38           N  
ATOM   3013  OD1 ASN A 373      75.918  78.566  96.893  1.00  7.38           O  
ATOM   3014  N   MET A 374      72.683  74.739  95.809  1.00  5.25           N  
ATOM   3015  CA  MET A 374      72.099  73.593  95.123  1.00  6.45           C  
ATOM   3016  C   MET A 374      71.109  74.011  94.038  1.00  5.44           C  
ATOM   3017  O   MET A 374      71.014  73.345  93.010  1.00  6.00           O  
ATOM   3018  CB  MET A 374      71.432  72.671  96.136  1.00  9.68           C  
ATOM   3019  CG  MET A 374      72.427  71.949  97.030  1.00  9.68           C  
ATOM   3020  SD  MET A 374      71.667  70.698  98.072  1.00  9.68           S  
ATOM   3021  CE  MET A 374      70.830  71.682  99.307  1.00  9.68           C  
ATOM   3022  N   LEU A 375      70.390  75.119  94.257  1.00  4.69           N  
ATOM   3023  CA  LEU A 375      69.448  75.634  93.275  1.00  4.65           C  
ATOM   3024  C   LEU A 375      70.190  76.053  92.031  1.00  2.99           C  
ATOM   3025  O   LEU A 375      69.721  75.819  90.917  1.00  3.02           O  
ATOM   3026  CB  LEU A 375      68.682  76.861  93.814  1.00  6.98           C  
ATOM   3027  CG  LEU A 375      67.682  76.623  94.948  1.00  6.98           C  
ATOM   3028  CD1 LEU A 375      67.149  77.942  95.449  1.00  6.98           C  
ATOM   3029  CD2 LEU A 375      66.556  75.786  94.448  1.00  6.98           C  
ATOM   3030  N   LEU A 376      71.360  76.662  92.226  1.00  2.81           N  
ATOM   3031  CA  LEU A 376      72.174  77.104  91.116  1.00  2.35           C  
ATOM   3032  C   LEU A 376      72.805  75.925  90.408  1.00  2.60           C  
ATOM   3033  O   LEU A 376      72.853  75.910  89.184  1.00  2.74           O  
ATOM   3034  CB  LEU A 376      73.253  78.073  91.606  1.00  3.53           C  
ATOM   3035  CG  LEU A 376      72.721  79.412  92.126  1.00  3.53           C  
ATOM   3036  CD1 LEU A 376      73.869  80.249  92.684  1.00  3.53           C  
ATOM   3037  CD2 LEU A 376      72.004  80.119  91.003  1.00  3.53           C  
ATOM   3038  N   LEU A 377      73.240  74.913  91.161  1.00  3.22           N  
ATOM   3039  CA  LEU A 377      73.811  73.717  90.551  1.00  4.03           C  
ATOM   3040  C   LEU A 377      72.764  72.960  89.744  1.00  4.03           C  
ATOM   3041  O   LEU A 377      73.063  72.434  88.673  1.00  4.00           O  
ATOM   3042  CB  LEU A 377      74.398  72.806  91.624  1.00  6.04           C  
ATOM   3043  CG  LEU A 377      75.645  73.332  92.331  1.00  6.04           C  
ATOM   3044  CD1 LEU A 377      75.985  72.405  93.487  1.00  6.04           C  
ATOM   3045  CD2 LEU A 377      76.790  73.420  91.333  1.00  6.04           C  
ATOM   3046  N   GLU A 378      71.533  72.943  90.252  1.00  4.57           N  
ATOM   3047  CA  GLU A 378      70.406  72.319  89.581  1.00  5.53           C  
ATOM   3048  C   GLU A 378      70.006  73.099  88.348  1.00  4.84           C  
ATOM   3049  O   GLU A 378      69.694  72.510  87.312  1.00  5.66           O  
ATOM   3050  CB  GLU A 378      69.234  72.203  90.544  1.00  8.29           C  
ATOM   3051  CG  GLU A 378      67.981  71.625  89.932  1.00  8.29           C  
ATOM   3052  CD  GLU A 378      68.125  70.242  89.416  1.00  8.29           C  
ATOM   3053  OE1 GLU A 378      69.168  69.659  89.574  1.00  8.29           O  
ATOM   3054  OE2 GLU A 378      67.170  69.740  88.876  1.00  8.29           O1-
ATOM   3055  N   THR A 379      70.038  74.426  88.456  1.00  3.99           N  
ATOM   3056  CA  THR A 379      69.753  75.305  87.341  1.00  4.24           C  
ATOM   3057  C   THR A 379      70.792  75.102  86.246  1.00  3.38           C  
ATOM   3058  O   THR A 379      70.447  75.017  85.072  1.00  3.73           O  
ATOM   3059  CB  THR A 379      69.743  76.774  87.789  1.00  6.36           C  
ATOM   3060  CG2 THR A 379      69.485  77.677  86.605  1.00  6.36           C  
ATOM   3061  OG1 THR A 379      68.717  76.972  88.771  1.00  6.36           O  
ATOM   3062  N   LEU A 380      72.061  75.006  86.649  1.00  2.86           N  
ATOM   3063  CA  LEU A 380      73.177  74.737  85.753  1.00  2.78           C  
ATOM   3064  C   LEU A 380      73.078  73.362  85.111  1.00  2.96           C  
ATOM   3065  O   LEU A 380      73.434  73.194  83.945  1.00  3.28           O  
ATOM   3066  CB  LEU A 380      74.492  74.842  86.528  1.00  4.17           C  
ATOM   3067  CG  LEU A 380      74.925  76.255  86.936  1.00  4.17           C  
ATOM   3068  CD1 LEU A 380      76.052  76.184  87.954  1.00  4.17           C  
ATOM   3069  CD2 LEU A 380      75.394  76.996  85.689  1.00  4.17           C  
ATOM   3070  N   ARG A 381      72.595  72.378  85.868  1.00  3.18           N  
ATOM   3071  CA  ARG A 381      72.405  71.038  85.341  1.00  3.83           C  
ATOM   3072  C   ARG A 381      71.376  71.069  84.220  1.00  4.13           C  
ATOM   3073  O   ARG A 381      71.675  70.706  83.080  1.00  4.55           O  
ATOM   3074  CB  ARG A 381      71.964  70.067  86.438  1.00  5.75           C  
ATOM   3075  CG  ARG A 381      71.850  68.618  85.984  1.00  5.75           C  
ATOM   3076  CD  ARG A 381      71.353  67.704  87.044  1.00  5.75           C  
ATOM   3077  NE  ARG A 381      69.961  67.938  87.375  1.00  5.75           N  
ATOM   3078  CZ  ARG A 381      68.912  67.495  86.649  1.00  5.75           C  
ATOM   3079  NH1 ARG A 381      69.061  66.796  85.548  1.00  5.75           N1+
ATOM   3080  NH2 ARG A 381      67.677  67.755  87.026  1.00  5.75           N  
ATOM   3081  N   LEU A 382      70.165  71.520  84.552  1.00  4.21           N  
ATOM   3082  CA  LEU A 382      69.069  71.602  83.594  1.00  5.16           C  
ATOM   3083  C   LEU A 382      69.322  72.556  82.433  1.00  4.49           C  
ATOM   3084  O   LEU A 382      68.985  72.245  81.290  1.00  5.19           O  
ATOM   3085  CB  LEU A 382      67.794  72.074  84.306  1.00  7.74           C  
ATOM   3086  CG  LEU A 382      67.134  71.096  85.276  1.00  7.74           C  
ATOM   3087  CD1 LEU A 382      66.027  71.819  86.030  1.00  7.74           C  
ATOM   3088  CD2 LEU A 382      66.567  69.923  84.491  1.00  7.74           C  
ATOM   3089  N   TYR A 383      69.905  73.718  82.722  1.00  4.04           N  
ATOM   3090  CA  TYR A 383      70.127  74.725  81.698  1.00  4.15           C  
ATOM   3091  C   TYR A 383      71.458  75.439  81.860  1.00  3.42           C  
ATOM   3092  O   TYR A 383      71.484  76.652  82.075  1.00  3.96           O  
ATOM   3093  CB  TYR A 383      69.030  75.785  81.753  1.00  6.23           C  
ATOM   3094  CG  TYR A 383      67.619  75.266  81.660  1.00  6.23           C  
ATOM   3095  CD1 TYR A 383      66.852  75.188  82.811  1.00  6.23           C  
ATOM   3096  CD2 TYR A 383      67.091  74.871  80.444  1.00  6.23           C  
ATOM   3097  CE1 TYR A 383      65.557  74.717  82.745  1.00  6.23           C  
ATOM   3098  CE2 TYR A 383      65.796  74.399  80.377  1.00  6.23           C  
ATOM   3099  CZ  TYR A 383      65.031  74.321  81.523  1.00  6.23           C  
ATOM   3100  OH  TYR A 383      63.740  73.849  81.455  1.00  6.23           O  
ATOM   3101  N   GLY A 384      72.561  74.713  81.757  1.00  3.26           N  
ATOM   3102  CA  GLY A 384      73.851  75.375  81.862  1.00  3.00           C  
ATOM   3103  C   GLY A 384      74.066  76.242  80.619  1.00  2.48           C  
ATOM   3104  O   GLY A 384      73.711  75.819  79.519  1.00  3.45           O  
ATOM   3105  N   PRO A 385      74.648  77.443  80.768  1.00  2.56           N  
ATOM   3106  CA  PRO A 385      74.994  78.405  79.721  1.00  2.76           C  
ATOM   3107  C   PRO A 385      75.763  77.725  78.593  1.00  4.00           C  
ATOM   3108  O   PRO A 385      75.472  77.934  77.415  1.00  6.73           O  
ATOM   3109  CB  PRO A 385      75.855  79.426  80.474  1.00  4.14           C  
ATOM   3110  CG  PRO A 385      75.284  79.416  81.852  1.00  4.14           C  
ATOM   3111  CD  PRO A 385      74.961  77.971  82.113  1.00  4.14           C  
ATOM   3112  N   LEU A 386      76.711  76.869  78.960  1.00  4.27           N  
ATOM   3113  CA  LEU A 386      77.457  76.095  77.984  1.00  7.33           C  
ATOM   3114  C   LEU A 386      76.804  74.736  77.828  1.00  5.50           C  
ATOM   3115  O   LEU A 386      76.824  73.923  78.752  1.00 10.62           O  
ATOM   3116  CB  LEU A 386      78.912  75.935  78.421  1.00 11.00           C  
ATOM   3117  CG  LEU A 386      79.791  75.101  77.485  1.00 11.00           C  
ATOM   3118  CD1 LEU A 386      79.861  75.782  76.124  1.00 11.00           C  
ATOM   3119  CD2 LEU A 386      81.173  74.965  78.099  1.00 11.00           C  
ATOM   3120  N   SER A 387      76.213  74.491  76.664  1.00  4.58           N  
ATOM   3121  CA  SER A 387      75.522  73.231  76.446  1.00  5.09           C  
ATOM   3122  C   SER A 387      76.390  72.121  75.861  1.00  3.73           C  
ATOM   3123  O   SER A 387      75.947  70.975  75.812  1.00  5.01           O  
ATOM   3124  CB  SER A 387      74.304  73.451  75.575  1.00  7.63           C  
ATOM   3125  OG  SER A 387      74.637  73.837  74.272  1.00  7.63           O  
ATOM   3126  N   PHE A 388      77.613  72.424  75.417  1.00  3.98           N  
ATOM   3127  CA  PHE A 388      78.454  71.333  74.927  1.00  6.08           C  
ATOM   3128  C   PHE A 388      79.954  71.597  74.982  1.00  4.71           C  
ATOM   3129  O   PHE A 388      80.400  72.744  74.971  1.00  6.20           O  
ATOM   3130  CB  PHE A 388      78.084  70.962  73.493  1.00  9.12           C  
ATOM   3131  CG  PHE A 388      78.382  72.043  72.505  1.00  9.12           C  
ATOM   3132  CD1 PHE A 388      79.596  72.057  71.836  1.00  9.12           C  
ATOM   3133  CD2 PHE A 388      77.465  73.048  72.248  1.00  9.12           C  
ATOM   3134  CE1 PHE A 388      79.886  73.054  70.928  1.00  9.12           C  
ATOM   3135  CE2 PHE A 388      77.752  74.048  71.341  1.00  9.12           C  
ATOM   3136  CZ  PHE A 388      78.965  74.051  70.678  1.00  9.12           C  
ATOM   3137  N   LEU A 389      80.729  70.512  74.984  1.00  3.72           N  
ATOM   3138  CA  LEU A 389      82.190  70.589  74.936  1.00  3.93           C  
ATOM   3139  C   LEU A 389      82.702  70.039  73.607  1.00  4.53           C  
ATOM   3140  O   LEU A 389      81.986  69.332  72.900  1.00  8.85           O  
ATOM   3141  CB  LEU A 389      82.830  69.811  76.089  1.00  5.90           C  
ATOM   3142  CG  LEU A 389      82.390  70.226  77.485  1.00  5.90           C  
ATOM   3143  CD1 LEU A 389      83.040  69.322  78.521  1.00  5.90           C  
ATOM   3144  CD2 LEU A 389      82.769  71.676  77.705  1.00  5.90           C  
ATOM   3145  N   GLN A 390      83.945  70.357  73.261  1.00  4.65           N  
ATOM   3146  CA  GLN A 390      84.502  69.869  72.003  1.00  7.27           C  
ATOM   3147  C   GLN A 390      85.970  69.450  72.169  1.00  6.80           C  
ATOM   3148  O   GLN A 390      86.795  70.236  72.641  1.00  7.43           O  
ATOM   3149  CB  GLN A 390      84.358  70.941  70.923  1.00 10.90           C  
ATOM   3150  CG  GLN A 390      84.811  70.492  69.554  1.00 10.90           C  
ATOM   3151  CD  GLN A 390      83.882  69.435  69.016  1.00 10.90           C  
ATOM   3152  NE2 GLN A 390      84.450  68.313  68.608  1.00 10.90           N  
ATOM   3153  OE1 GLN A 390      82.660  69.623  68.972  1.00 10.90           O  
ATOM   3154  N   ARG A 391      86.266  68.189  71.824  1.00  6.98           N  
ATOM   3155  CA  ARG A 391      87.605  67.608  71.980  1.00  7.36           C  
ATOM   3156  C   ARG A 391      88.050  66.807  70.739  1.00  8.11           C  
ATOM   3157  O   ARG A 391      87.229  66.371  69.938  1.00  9.28           O  
ATOM   3158  CB  ARG A 391      87.635  66.724  73.237  1.00 11.04           C  
ATOM   3159  CG  ARG A 391      87.432  67.497  74.547  1.00 11.04           C  
ATOM   3160  CD  ARG A 391      87.265  66.634  75.754  1.00 11.04           C  
ATOM   3161  NE  ARG A 391      88.445  65.855  76.088  1.00 11.04           N  
ATOM   3162  CZ  ARG A 391      89.507  66.294  76.796  1.00 11.04           C  
ATOM   3163  NH1 ARG A 391      89.595  67.529  77.236  1.00 11.04           N1+
ATOM   3164  NH2 ARG A 391      90.489  65.465  77.073  1.00 11.04           N  
ATOM   3165  N   LYS A 392      89.364  66.648  70.576  1.00  8.69           N  
ATOM   3166  CA  LYS A 392      89.950  65.911  69.453  1.00  9.98           C  
ATOM   3167  C   LYS A 392      90.856  64.801  69.945  1.00 10.89           C  
ATOM   3168  O   LYS A 392      91.571  64.955  70.933  1.00 15.63           O  
ATOM   3169  CB  LYS A 392      90.743  66.827  68.529  1.00 14.97           C  
ATOM   3170  CG  LYS A 392      91.424  66.108  67.370  1.00 14.97           C  
ATOM   3171  CD  LYS A 392      92.048  67.090  66.397  1.00 14.97           C  
ATOM   3172  CE  LYS A 392      93.285  67.746  66.996  1.00 14.97           C  
ATOM   3173  NZ  LYS A 392      93.962  68.647  66.023  1.00 14.97           N1+
ATOM   3174  N   THR A 393      90.829  63.671  69.262  1.00  8.85           N  
ATOM   3175  CA  THR A 393      91.610  62.531  69.710  1.00  9.47           C  
ATOM   3176  C   THR A 393      93.108  62.639  69.412  1.00  9.87           C  
ATOM   3177  O   THR A 393      93.537  62.835  68.274  1.00 10.85           O  
ATOM   3178  CB  THR A 393      91.012  61.260  69.126  1.00 14.21           C  
ATOM   3179  CG2 THR A 393      91.794  60.061  69.565  1.00 14.21           C  
ATOM   3180  OG1 THR A 393      89.668  61.136  69.597  1.00 14.21           O  
ATOM   3181  N   ALA A 394      93.899  62.502  70.479  1.00 10.21           N  
ATOM   3182  CA  ALA A 394      95.363  62.590  70.447  1.00 11.83           C  
ATOM   3183  C   ALA A 394      96.031  61.369  69.806  1.00 13.11           C  
ATOM   3184  O   ALA A 394      97.089  61.494  69.189  1.00 16.13           O  
ATOM   3185  CB  ALA A 394      95.893  62.772  71.864  1.00 17.75           C  
ATOM   3186  N   SER A 395      95.430  60.192  69.961  1.00 12.04           N  
ATOM   3187  CA  SER A 395      95.963  58.968  69.357  1.00 13.87           C  
ATOM   3188  C   SER A 395      94.838  57.959  69.181  1.00 12.12           C  
ATOM   3189  O   SER A 395      93.832  58.037  69.880  1.00 10.47           O  
ATOM   3190  CB  SER A 395      97.063  58.374  70.214  1.00 20.80           C  
ATOM   3191  OG  SER A 395      96.552  57.883  71.421  1.00 20.80           O  
ATOM   3192  N   ASP A 396      95.011  56.990  68.286  1.00 13.11           N  
ATOM   3193  CA  ASP A 396      93.936  56.032  68.033  1.00 12.16           C  
ATOM   3194  C   ASP A 396      93.492  55.325  69.309  1.00 11.42           C  
ATOM   3195  O   ASP A 396      94.314  54.759  70.033  1.00 12.96           O  
ATOM   3196  CB  ASP A 396      94.375  54.958  67.027  1.00 18.24           C  
ATOM   3197  CG  ASP A 396      94.581  55.443  65.596  1.00 18.24           C  
ATOM   3198  OD1 ASP A 396      94.270  56.570  65.296  1.00 18.24           O  
ATOM   3199  OD2 ASP A 396      95.039  54.654  64.804  1.00 18.24           O1-
ATOM   3200  N   THR A 397      92.182  55.311  69.548  1.00 10.48           N  
ATOM   3201  CA  THR A 397      91.628  54.632  70.716  1.00 10.34           C  
ATOM   3202  C   THR A 397      90.211  54.145  70.458  1.00 10.04           C  
ATOM   3203  O   THR A 397      89.747  54.165  69.323  1.00 13.54           O  
ATOM   3204  CB  THR A 397      91.636  55.561  71.947  1.00 15.51           C  
ATOM   3205  CG2 THR A 397      90.642  56.707  71.768  1.00 15.51           C  
ATOM   3206  OG1 THR A 397      91.299  54.801  73.115  1.00 15.51           O  
ATOM   3207  N   ILE A 398      89.550  53.667  71.511  1.00 10.07           N  
ATOM   3208  CA  ILE A 398      88.178  53.163  71.421  1.00 10.42           C  
ATOM   3209  C   ILE A 398      87.301  53.672  72.558  1.00 11.32           C  
ATOM   3210  O   ILE A 398      87.675  53.575  73.728  1.00 15.64           O  
ATOM   3211  CB  ILE A 398      88.135  51.611  71.415  1.00 15.63           C  
ATOM   3212  CG1 ILE A 398      88.907  51.041  70.216  1.00 15.63           C  
ATOM   3213  CG2 ILE A 398      86.693  51.120  71.396  1.00 15.63           C  
ATOM   3214  CD1 ILE A 398      89.058  49.539  70.252  1.00 15.63           C  
ATOM   3215  N   LEU A 399      86.129  54.200  72.219  1.00 10.57           N  
ATOM   3216  CA  LEU A 399      85.175  54.624  73.236  1.00 13.00           C  
ATOM   3217  C   LEU A 399      84.062  53.603  73.271  1.00 14.71           C  
ATOM   3218  O   LEU A 399      83.486  53.311  72.228  1.00 18.84           O  
ATOM   3219  CB  LEU A 399      84.591  55.997  72.905  1.00 19.50           C  
ATOM   3220  CG  LEU A 399      85.573  57.161  72.802  1.00 19.50           C  
ATOM   3221  CD1 LEU A 399      84.796  58.398  72.376  1.00 19.50           C  
ATOM   3222  CD2 LEU A 399      86.249  57.375  74.150  1.00 19.50           C  
ATOM   3223  N   ALA A 400      83.697  53.112  74.454  1.00 15.65           N  
ATOM   3224  CA  ALA A 400      82.667  52.069  74.578  1.00 18.71           C  
ATOM   3225  C   ALA A 400      82.948  50.868  73.643  1.00 18.86           C  
ATOM   3226  O   ALA A 400      83.526  49.870  74.071  1.00 52.05           O  
ATOM   3227  CB  ALA A 400      81.289  52.654  74.286  1.00 28.07           C  
ATOM   3228  N   HIS A 401      82.515  50.963  72.392  1.00 25.39           N  
ATOM   3229  CA  HIS A 401      82.683  49.907  71.403  1.00 29.17           C  
ATOM   3230  C   HIS A 401      82.832  50.491  69.995  1.00 22.29           C  
ATOM   3231  O   HIS A 401      82.640  49.795  68.999  1.00 28.38           O  
ATOM   3232  CB  HIS A 401      81.493  48.954  71.446  1.00 43.76           C  
ATOM   3233  CG  HIS A 401      80.190  49.648  71.206  1.00 43.76           C  
ATOM   3234  CD2 HIS A 401      79.473  49.839  70.074  1.00 43.76           C  
ATOM   3235  ND1 HIS A 401      79.479  50.259  72.218  1.00 43.76           N  
ATOM   3236  CE1 HIS A 401      78.379  50.793  71.719  1.00 43.76           C  
ATOM   3237  NE2 HIS A 401      78.351  50.552  70.421  1.00 43.76           N  
ATOM   3238  N   VAL A 402      83.181  51.775  69.937  1.00 17.10           N  
ATOM   3239  CA  VAL A 402      83.386  52.519  68.703  1.00 14.90           C  
ATOM   3240  C   VAL A 402      84.803  53.060  68.630  1.00 10.79           C  
ATOM   3241  O   VAL A 402      85.198  53.897  69.444  1.00 10.98           O  
ATOM   3242  CB  VAL A 402      82.398  53.707  68.619  1.00 22.35           C  
ATOM   3243  CG1 VAL A 402      82.650  54.507  67.354  1.00 22.35           C  
ATOM   3244  CG2 VAL A 402      80.964  53.196  68.642  1.00 22.35           C  
ATOM   3245  N   LYS A 403      85.571  52.597  67.656  1.00 10.75           N  
ATOM   3246  CA  LYS A 403      86.926  53.097  67.503  1.00  9.95           C  
ATOM   3247  C   LYS A 403      86.921  54.554  67.112  1.00  7.85           C  
ATOM   3248  O   LYS A 403      86.194  54.966  66.207  1.00  8.96           O  
ATOM   3249  CB  LYS A 403      87.722  52.316  66.464  1.00 14.92           C  
ATOM   3250  CG  LYS A 403      89.165  52.793  66.327  1.00 14.92           C  
ATOM   3251  CD  LYS A 403      89.947  51.971  65.321  1.00 14.92           C  
ATOM   3252  CE  LYS A 403      91.367  52.504  65.172  1.00 14.92           C  
ATOM   3253  NZ  LYS A 403      92.161  51.711  64.193  1.00 14.92           N1+
ATOM   3254  N   VAL A 404      87.737  55.329  67.808  1.00  6.70           N  
ATOM   3255  CA  VAL A 404      87.906  56.743  67.535  1.00  6.58           C  
ATOM   3256  C   VAL A 404      89.377  57.047  67.203  1.00  7.46           C  
ATOM   3257  O   VAL A 404      90.206  57.150  68.107  1.00  8.11           O  
ATOM   3258  CB  VAL A 404      87.453  57.571  68.738  1.00  9.87           C  
ATOM   3259  CG1 VAL A 404      87.623  59.040  68.445  1.00  9.87           C  
ATOM   3260  CG2 VAL A 404      85.999  57.271  69.033  1.00  9.87           C  
ATOM   3261  N   PRO A 405      89.708  57.158  65.912  1.00  8.73           N  
ATOM   3262  CA  PRO A 405      91.013  57.462  65.331  1.00 10.86           C  
ATOM   3263  C   PRO A 405      91.557  58.838  65.706  1.00  9.56           C  
ATOM   3264  O   PRO A 405      90.799  59.784  65.948  1.00  8.90           O  
ATOM   3265  CB  PRO A 405      90.759  57.386  63.820  1.00 16.29           C  
ATOM   3266  CG  PRO A 405      89.576  56.498  63.670  1.00 16.29           C  
ATOM   3267  CD  PRO A 405      88.733  56.779  64.872  1.00 16.29           C  
ATOM   3268  N   LYS A 406      92.883  58.930  65.708  1.00 10.56           N  
ATOM   3269  CA  LYS A 406      93.597  60.172  65.948  1.00 10.93           C  
ATOM   3270  C   LYS A 406      93.179  61.256  64.975  1.00 10.79           C  
ATOM   3271  O   LYS A 406      93.143  61.039  63.761  1.00 11.76           O  
ATOM   3272  CB  LYS A 406      95.100  59.959  65.820  1.00 16.39           C  
ATOM   3273  CG  LYS A 406      95.922  61.215  66.066  1.00 16.39           C  
ATOM   3274  CD  LYS A 406      97.415  60.936  65.993  1.00 16.39           C  
ATOM   3275  CE  LYS A 406      98.217  62.216  66.185  1.00 16.39           C  
ATOM   3276  NZ  LYS A 406      99.684  61.971  66.131  1.00 16.39           N1+
ATOM   3277  N   GLY A 407      92.878  62.430  65.508  1.00 10.40           N  
ATOM   3278  CA  GLY A 407      92.498  63.566  64.691  1.00 11.56           C  
ATOM   3279  C   GLY A 407      90.993  63.720  64.519  1.00 10.16           C  
ATOM   3280  O   GLY A 407      90.539  64.732  63.982  1.00 11.31           O  
ATOM   3281  N   THR A 408      90.206  62.745  64.980  1.00  8.97           N  
ATOM   3282  CA  THR A 408      88.764  62.881  64.844  1.00  9.34           C  
ATOM   3283  C   THR A 408      88.199  63.744  65.966  1.00  7.93           C  
ATOM   3284  O   THR A 408      88.816  63.914  67.019  1.00  9.16           O  
ATOM   3285  CB  THR A 408      88.075  61.505  64.820  1.00 14.01           C  
ATOM   3286  CG2 THR A 408      88.592  60.666  63.663  1.00 14.01           C  
ATOM   3287  OG1 THR A 408      88.330  60.825  66.050  1.00 14.01           O  
ATOM   3288  N   MET A 409      87.013  64.290  65.734  1.00  7.54           N  
ATOM   3289  CA  MET A 409      86.389  65.204  66.679  1.00  8.18           C  
ATOM   3290  C   MET A 409      85.243  64.571  67.459  1.00  6.71           C  
ATOM   3291  O   MET A 409      84.483  63.770  66.911  1.00  6.25           O  
ATOM   3292  CB  MET A 409      85.897  66.430  65.907  1.00 12.27           C  
ATOM   3293  CG  MET A 409      87.010  67.275  65.298  1.00 12.27           C  
ATOM   3294  SD  MET A 409      86.394  68.657  64.305  1.00 12.27           S  
ATOM   3295  CE  MET A 409      85.662  69.746  65.523  1.00 12.27           C  
ATOM   3296  N   ILE A 410      85.134  64.951  68.737  1.00  7.20           N  
ATOM   3297  CA  ILE A 410      84.078  64.478  69.627  1.00  6.80           C  
ATOM   3298  C   ILE A 410      83.316  65.642  70.264  1.00  7.15           C  
ATOM   3299  O   ILE A 410      83.912  66.545  70.859  1.00  8.64           O  
ATOM   3300  CB  ILE A 410      84.627  63.575  70.753  1.00 10.20           C  
ATOM   3301  CG1 ILE A 410      85.395  62.395  70.167  1.00 10.20           C  
ATOM   3302  CG2 ILE A 410      83.479  63.066  71.618  1.00 10.20           C  
ATOM   3303  CD1 ILE A 410      86.878  62.648  70.071  1.00 10.20           C  
ATOM   3304  N   THR A 411      81.995  65.624  70.133  1.00  6.73           N  
ATOM   3305  CA  THR A 411      81.160  66.677  70.709  1.00  7.28           C  
ATOM   3306  C   THR A 411      80.448  66.139  71.939  1.00  6.20           C  
ATOM   3307  O   THR A 411      79.922  65.026  71.918  1.00  5.27           O  
ATOM   3308  CB  THR A 411      80.120  67.208  69.702  1.00 10.92           C  
ATOM   3309  CG2 THR A 411      79.261  68.291  70.350  1.00 10.92           C  
ATOM   3310  OG1 THR A 411      80.780  67.757  68.551  1.00 10.92           O  
ATOM   3311  N   ILE A 412      80.446  66.915  73.018  1.00  7.04           N  
ATOM   3312  CA  ILE A 412      79.801  66.470  74.239  1.00  6.31           C  
ATOM   3313  C   ILE A 412      78.592  67.323  74.624  1.00  4.97           C  
ATOM   3314  O   ILE A 412      78.747  68.276  75.383  1.00  5.28           O  
ATOM   3315  CB  ILE A 412      80.780  66.514  75.417  1.00  9.46           C  
ATOM   3316  CG1 ILE A 412      82.014  65.648  75.164  1.00  9.46           C  
ATOM   3317  CG2 ILE A 412      80.084  66.080  76.682  1.00  9.46           C  
ATOM   3318  CD1 ILE A 412      83.061  65.802  76.244  1.00  9.46           C  
ATOM   3319  N   PRO A 413      77.407  67.043  74.060  1.00  4.65           N  
ATOM   3320  CA  PRO A 413      76.121  67.671  74.380  1.00  4.81           C  
ATOM   3321  C   PRO A 413      75.857  67.651  75.881  1.00  4.33           C  
ATOM   3322  O   PRO A 413      75.113  66.786  76.343  1.00  5.03           O  
ATOM   3323  CB  PRO A 413      75.099  66.809  73.652  1.00  7.21           C  
ATOM   3324  CG  PRO A 413      75.685  65.445  73.695  1.00  7.21           C  
ATOM   3325  CD  PRO A 413      77.174  65.642  73.657  1.00  7.21           C  
ATOM   3326  N   LEU A 414      76.442  68.580  76.630  1.00  4.24           N  
ATOM   3327  CA  LEU A 414      76.327  68.622  78.089  1.00  4.44           C  
ATOM   3328  C   LEU A 414      74.875  68.685  78.522  1.00  4.08           C  
ATOM   3329  O   LEU A 414      74.480  68.048  79.498  1.00  4.75           O  
ATOM   3330  CB  LEU A 414      77.039  69.854  78.662  1.00  6.66           C  
ATOM   3331  CG  LEU A 414      78.555  69.909  78.510  1.00  6.66           C  
ATOM   3332  CD1 LEU A 414      79.056  71.247  79.040  1.00  6.66           C  
ATOM   3333  CD2 LEU A 414      79.154  68.741  79.240  1.00  6.66           C  
ATOM   3334  N   VAL A 415      74.068  69.427  77.765  1.00  4.24           N  
ATOM   3335  CA  VAL A 415      72.629  69.512  78.008  1.00  5.36           C  
ATOM   3336  C   VAL A 415      71.939  68.133  78.039  1.00  5.53           C  
ATOM   3337  O   VAL A 415      70.910  67.970  78.696  1.00  7.90           O  
ATOM   3338  CB  VAL A 415      71.972  70.408  76.942  1.00  8.04           C  
ATOM   3339  CG1 VAL A 415      72.023  69.752  75.570  1.00  8.04           C  
ATOM   3340  CG2 VAL A 415      70.531  70.674  77.341  1.00  8.04           C  
ATOM   3341  N   MET A 416      72.504  67.151  77.334  1.00  4.76           N  
ATOM   3342  CA  MET A 416      71.975  65.803  77.326  1.00  5.18           C  
ATOM   3343  C   MET A 416      72.656  64.951  78.381  1.00  4.74           C  
ATOM   3344  O   MET A 416      72.005  64.126  79.017  1.00  5.31           O  
ATOM   3345  CB  MET A 416      72.128  65.180  75.947  1.00  7.77           C  
ATOM   3346  CG  MET A 416      71.249  65.811  74.893  1.00  7.77           C  
ATOM   3347  SD  MET A 416      69.506  65.680  75.333  1.00  7.77           S  
ATOM   3348  CE  MET A 416      69.265  63.918  75.154  1.00  7.77           C  
ATOM   3349  N   LEU A 417      73.953  65.184  78.611  1.00  4.44           N  
ATOM   3350  CA  LEU A 417      74.668  64.444  79.654  1.00  4.63           C  
ATOM   3351  C   LEU A 417      74.018  64.626  80.995  1.00  4.92           C  
ATOM   3352  O   LEU A 417      73.880  63.684  81.766  1.00  5.44           O  
ATOM   3353  CB  LEU A 417      76.099  64.929  79.822  1.00  6.95           C  
ATOM   3354  CG  LEU A 417      77.181  64.263  79.002  1.00  6.95           C  
ATOM   3355  CD1 LEU A 417      76.929  64.487  77.525  1.00  6.95           C  
ATOM   3356  CD2 LEU A 417      78.493  64.850  79.444  1.00  6.95           C  
ATOM   3357  N   HIS A 418      73.587  65.848  81.257  1.00  5.22           N  
ATOM   3358  CA  HIS A 418      72.961  66.226  82.506  1.00  6.09           C  
ATOM   3359  C   HIS A 418      71.584  65.584  82.737  1.00  6.65           C  
ATOM   3360  O   HIS A 418      71.031  65.679  83.836  1.00  8.08           O  
ATOM   3361  CB  HIS A 418      72.888  67.740  82.557  1.00  9.13           C  
ATOM   3362  CG  HIS A 418      74.243  68.379  82.658  1.00  9.13           C  
ATOM   3363  CD2 HIS A 418      75.469  67.856  82.915  1.00  9.13           C  
ATOM   3364  ND1 HIS A 418      74.430  69.727  82.471  1.00  9.13           N  
ATOM   3365  CE1 HIS A 418      75.719  70.011  82.602  1.00  9.13           C  
ATOM   3366  NE2 HIS A 418      76.373  68.892  82.879  1.00  9.13           N  
ATOM   3367  N   ARG A 419      71.041  64.924  81.706  1.00  6.09           N  
ATOM   3368  CA  ARG A 419      69.780  64.214  81.784  1.00  6.99           C  
ATOM   3369  C   ARG A 419      70.023  62.711  81.892  1.00  6.95           C  
ATOM   3370  O   ARG A 419      69.079  61.918  81.847  1.00  7.60           O  
ATOM   3371  CB  ARG A 419      68.935  64.477  80.554  1.00 10.48           C  
ATOM   3372  CG  ARG A 419      68.517  65.914  80.346  1.00 10.48           C  
ATOM   3373  CD  ARG A 419      67.681  66.052  79.129  1.00 10.48           C  
ATOM   3374  NE  ARG A 419      66.418  65.340  79.271  1.00 10.48           N  
ATOM   3375  CZ  ARG A 419      66.097  64.191  78.643  1.00 10.48           C  
ATOM   3376  NH1 ARG A 419      66.949  63.628  77.816  1.00 10.48           N1+
ATOM   3377  NH2 ARG A 419      64.921  63.628  78.864  1.00 10.48           N  
ATOM   3378  N   ASP A 420      71.288  62.310  82.016  1.00  6.54           N  
ATOM   3379  CA  ASP A 420      71.599  60.898  82.095  1.00  6.89           C  
ATOM   3380  C   ASP A 420      71.090  60.333  83.408  1.00  7.05           C  
ATOM   3381  O   ASP A 420      71.750  60.431  84.449  1.00  7.38           O  
ATOM   3382  CB  ASP A 420      73.106  60.663  81.933  1.00 10.33           C  
ATOM   3383  CG  ASP A 420      73.486  59.190  81.886  1.00 10.33           C  
ATOM   3384  OD1 ASP A 420      72.683  58.382  82.299  1.00 10.33           O  
ATOM   3385  OD2 ASP A 420      74.558  58.878  81.409  1.00 10.33           O1-
ATOM   3386  N   LYS A 421      69.912  59.712  83.311  1.00  7.62           N  
ATOM   3387  CA  LYS A 421      69.187  59.082  84.406  1.00  8.56           C  
ATOM   3388  C   LYS A 421      69.973  58.030  85.186  1.00  9.19           C  
ATOM   3389  O   LYS A 421      69.610  57.724  86.319  1.00 10.28           O  
ATOM   3390  CB  LYS A 421      67.910  58.435  83.875  1.00 12.84           C  
ATOM   3391  CG  LYS A 421      68.137  57.230  82.978  1.00 12.84           C  
ATOM   3392  CD  LYS A 421      66.817  56.663  82.480  1.00 12.84           C  
ATOM   3393  CE  LYS A 421      67.040  55.437  81.607  1.00 12.84           C  
ATOM   3394  NZ  LYS A 421      65.758  54.894  81.076  1.00 12.84           N1+
ATOM   3395  N   GLU A 422      71.077  57.522  84.639  1.00  9.22           N  
ATOM   3396  CA  GLU A 422      71.878  56.550  85.374  1.00 10.60           C  
ATOM   3397  C   GLU A 422      72.472  57.193  86.628  1.00 11.39           C  
ATOM   3398  O   GLU A 422      72.746  56.508  87.614  1.00 13.78           O  
ATOM   3399  CB  GLU A 422      72.990  55.986  84.493  1.00 15.90           C  
ATOM   3400  CG  GLU A 422      72.494  55.118  83.347  1.00 15.90           C  
ATOM   3401  CD  GLU A 422      71.770  53.886  83.816  1.00 15.90           C  
ATOM   3402  OE1 GLU A 422      72.261  53.237  84.709  1.00 15.90           O  
ATOM   3403  OE2 GLU A 422      70.728  53.592  83.280  1.00 15.90           O1-
ATOM   3404  N   VAL A 423      72.669  58.511  86.578  1.00 10.55           N  
ATOM   3405  CA  VAL A 423      73.196  59.264  87.701  1.00 13.15           C  
ATOM   3406  C   VAL A 423      72.127  60.070  88.412  1.00 12.74           C  
ATOM   3407  O   VAL A 423      72.062  60.066  89.639  1.00 16.64           O  
ATOM   3408  CB  VAL A 423      74.318  60.205  87.239  1.00 19.73           C  
ATOM   3409  CG1 VAL A 423      74.776  61.092  88.393  1.00 19.73           C  
ATOM   3410  CG2 VAL A 423      75.471  59.360  86.724  1.00 19.73           C  
ATOM   3411  N   TRP A 424      71.304  60.785  87.648  1.00 11.20           N  
ATOM   3412  CA  TRP A 424      70.314  61.671  88.260  1.00 12.39           C  
ATOM   3413  C   TRP A 424      68.905  61.088  88.425  1.00 13.68           C  
ATOM   3414  O   TRP A 424      68.058  61.698  89.082  1.00 18.77           O  
ATOM   3415  CB  TRP A 424      70.254  62.967  87.458  1.00 18.59           C  
ATOM   3416  CG  TRP A 424      71.545  63.721  87.559  1.00 18.59           C  
ATOM   3417  CD1 TRP A 424      72.492  63.885  86.593  1.00 18.59           C  
ATOM   3418  CD2 TRP A 424      72.051  64.397  88.734  1.00 18.59           C  
ATOM   3419  CE2 TRP A 424      73.289  64.935  88.397  1.00 18.59           C  
ATOM   3420  CE3 TRP A 424      71.560  64.580  90.029  1.00 18.59           C  
ATOM   3421  NE1 TRP A 424      73.544  64.620  87.091  1.00 18.59           N  
ATOM   3422  CZ2 TRP A 424      74.051  65.647  89.307  1.00 18.59           C  
ATOM   3423  CZ3 TRP A 424      72.329  65.286  90.945  1.00 18.59           C  
ATOM   3424  CH2 TRP A 424      73.541  65.802  90.593  1.00 18.59           C  
ATOM   3425  N   GLY A 425      68.657  59.914  87.851  1.00 12.17           N  
ATOM   3426  CA  GLY A 425      67.365  59.250  87.944  1.00 13.93           C  
ATOM   3427  C   GLY A 425      66.408  59.697  86.833  1.00 14.22           C  
ATOM   3428  O   GLY A 425      66.644  60.713  86.177  1.00 13.37           O  
ATOM   3429  N   PRO A 426      65.315  58.949  86.621  1.00 17.20           N  
ATOM   3430  CA  PRO A 426      64.210  59.157  85.678  1.00 21.18           C  
ATOM   3431  C   PRO A 426      63.565  60.540  85.802  1.00 24.44           C  
ATOM   3432  O   PRO A 426      62.966  61.041  84.852  1.00 29.40           O  
ATOM   3433  CB  PRO A 426      63.219  58.053  86.048  1.00 31.77           C  
ATOM   3434  CG  PRO A 426      64.068  56.962  86.600  1.00 31.77           C  
ATOM   3435  CD  PRO A 426      65.173  57.664  87.337  1.00 31.77           C  
ATOM   3436  N   ASP A 427      63.702  61.153  86.978  1.00 25.61           N  
ATOM   3437  CA  ASP A 427      63.149  62.466  87.261  1.00 29.87           C  
ATOM   3438  C   ASP A 427      64.088  63.616  86.875  1.00 20.75           C  
ATOM   3439  O   ASP A 427      63.859  64.753  87.285  1.00 18.35           O  
ATOM   3440  CB  ASP A 427      62.830  62.575  88.746  1.00 44.80           C  
ATOM   3441  CG  ASP A 427      61.738  61.616  89.197  1.00 44.80           C  
ATOM   3442  OD1 ASP A 427      60.920  61.240  88.390  1.00 44.80           O  
ATOM   3443  OD2 ASP A 427      61.743  61.262  90.353  1.00 44.80           O1-
ATOM   3444  N   ALA A 428      65.134  63.330  86.086  1.00 21.61           N  
ATOM   3445  CA  ALA A 428      66.122  64.329  85.661  1.00 16.88           C  
ATOM   3446  C   ALA A 428      65.530  65.567  84.953  1.00 11.05           C  
ATOM   3447  O   ALA A 428      66.199  66.598  84.877  1.00  8.52           O  
ATOM   3448  CB  ALA A 428      67.140  63.668  84.738  1.00 25.32           C  
ATOM   3449  N   ASP A 429      64.298  65.495  84.446  1.00 12.57           N  
ATOM   3450  CA  ASP A 429      63.688  66.658  83.803  1.00 12.38           C  
ATOM   3451  C   ASP A 429      62.883  67.548  84.759  1.00 11.20           C  
ATOM   3452  O   ASP A 429      62.290  68.536  84.325  1.00 15.26           O  
ATOM   3453  CB  ASP A 429      62.797  66.217  82.648  1.00 18.57           C  
ATOM   3454  CG  ASP A 429      63.610  65.669  81.490  1.00 18.57           C  
ATOM   3455  OD1 ASP A 429      64.702  66.149  81.294  1.00 18.57           O  
ATOM   3456  OD2 ASP A 429      63.153  64.783  80.810  1.00 18.57           O1-
ATOM   3457  N   GLU A 430      62.868  67.214  86.048  1.00 10.54           N  
ATOM   3458  CA  GLU A 430      62.149  68.017  87.031  1.00 12.16           C  
ATOM   3459  C   GLU A 430      63.096  68.809  87.916  1.00  7.10           C  
ATOM   3460  O   GLU A 430      64.120  68.297  88.376  1.00  9.58           O  
ATOM   3461  CB  GLU A 430      61.247  67.145  87.908  1.00 18.24           C  
ATOM   3462  CG  GLU A 430      60.463  67.935  88.958  1.00 18.24           C  
ATOM   3463  CD  GLU A 430      59.514  67.091  89.766  1.00 18.24           C  
ATOM   3464  OE1 GLU A 430      59.335  65.945  89.434  1.00 18.24           O  
ATOM   3465  OE2 GLU A 430      58.975  67.593  90.727  1.00 18.24           O1-
ATOM   3466  N   PHE A 431      62.747  70.068  88.159  1.00  9.25           N  
ATOM   3467  CA  PHE A 431      63.560  70.913  89.020  1.00 10.43           C  
ATOM   3468  C   PHE A 431      63.494  70.404  90.449  1.00 11.47           C  
ATOM   3469  O   PHE A 431      62.567  70.727  91.208  1.00 18.43           O  
ATOM   3470  CB  PHE A 431      63.083  72.359  88.938  1.00 15.64           C  
ATOM   3471  CG  PHE A 431      63.905  73.362  89.700  1.00 15.64           C  
ATOM   3472  CD1 PHE A 431      65.230  73.571  89.387  1.00 15.64           C  
ATOM   3473  CD2 PHE A 431      63.343  74.126  90.706  1.00 15.64           C  
ATOM   3474  CE1 PHE A 431      65.985  74.515  90.059  1.00 15.64           C  
ATOM   3475  CE2 PHE A 431      64.087  75.075  91.381  1.00 15.64           C  
ATOM   3476  CZ  PHE A 431      65.412  75.269  91.054  1.00 15.64           C  
ATOM   3477  N   ASN A 432      64.504  69.610  90.797  1.00  9.22           N  
ATOM   3478  CA  ASN A 432      64.611  69.027  92.118  1.00 10.27           C  
ATOM   3479  C   ASN A 432      66.052  68.947  92.648  1.00  9.75           C  
ATOM   3480  O   ASN A 432      66.695  67.898  92.559  1.00 10.18           O  
ATOM   3481  CB  ASN A 432      63.994  67.650  92.121  1.00 15.40           C  
ATOM   3482  CG  ASN A 432      63.962  67.070  93.497  1.00 15.40           C  
ATOM   3483  ND2 ASN A 432      63.241  65.991  93.663  1.00 15.40           N  
ATOM   3484  OD1 ASN A 432      64.591  67.606  94.416  1.00 15.40           O  
ATOM   3485  N   PRO A 433      66.528  70.040  93.255  1.00 10.17           N  
ATOM   3486  CA  PRO A 433      67.808  70.269  93.930  1.00 10.93           C  
ATOM   3487  C   PRO A 433      68.141  69.243  95.016  1.00 10.86           C  
ATOM   3488  O   PRO A 433      69.307  69.112  95.395  1.00 10.58           O  
ATOM   3489  CB  PRO A 433      67.631  71.663  94.524  1.00 16.39           C  
ATOM   3490  CG  PRO A 433      66.727  72.351  93.572  1.00 16.39           C  
ATOM   3491  CD  PRO A 433      65.834  71.308  93.015  1.00 16.39           C  
ATOM   3492  N   MET A 434      67.132  68.517  95.513  1.00 14.03           N  
ATOM   3493  CA  MET A 434      67.336  67.509  96.546  1.00 16.79           C  
ATOM   3494  C   MET A 434      68.297  66.416  96.090  1.00 19.51           C  
ATOM   3495  O   MET A 434      68.912  65.755  96.918  1.00 36.63           O  
ATOM   3496  CB  MET A 434      66.016  66.902  96.988  1.00 25.18           C  
ATOM   3497  CG  MET A 434      66.116  66.033  98.232  1.00 25.18           C  
ATOM   3498  SD  MET A 434      64.505  65.456  98.796  1.00 25.18           S  
ATOM   3499  CE  MET A 434      63.788  67.006  99.336  1.00 25.18           C  
ATOM   3500  N   ARG A 435      68.424  66.217  94.778  1.00 15.95           N  
ATOM   3501  CA  ARG A 435      69.359  65.235  94.247  1.00 21.22           C  
ATOM   3502  C   ARG A 435      70.809  65.600  94.639  1.00 18.13           C  
ATOM   3503  O   ARG A 435      71.650  64.719  94.847  1.00 23.11           O  
ATOM   3504  CB  ARG A 435      69.217  65.163  92.739  1.00 31.83           C  
ATOM   3505  CG  ARG A 435      67.858  64.691  92.236  1.00 31.83           C  
ATOM   3506  CD  ARG A 435      67.649  63.245  92.474  1.00 31.83           C  
ATOM   3507  NE  ARG A 435      66.359  62.779  91.990  1.00 31.83           N  
ATOM   3508  CZ  ARG A 435      65.244  62.688  92.742  1.00 31.83           C  
ATOM   3509  NH1 ARG A 435      65.281  63.038  94.008  1.00 31.83           N1+
ATOM   3510  NH2 ARG A 435      64.118  62.242  92.215  1.00 31.83           N  
ATOM   3511  N   PHE A 436      71.086  66.905  94.752  1.00 19.35           N  
ATOM   3512  CA  PHE A 436      72.384  67.384  95.193  1.00 29.42           C  
ATOM   3513  C   PHE A 436      72.449  67.272  96.708  1.00 32.26           C  
ATOM   3514  O   PHE A 436      73.477  66.888  97.262  1.00 59.60           O  
ATOM   3515  CB  PHE A 436      72.605  68.842  94.768  1.00 44.13           C  
ATOM   3516  CG  PHE A 436      72.898  69.016  93.306  1.00 44.13           C  
ATOM   3517  CD1 PHE A 436      71.879  69.262  92.400  1.00 44.13           C  
ATOM   3518  CD2 PHE A 436      74.203  68.947  92.834  1.00 44.13           C  
ATOM   3519  CE1 PHE A 436      72.160  69.421  91.058  1.00 44.13           C  
ATOM   3520  CE2 PHE A 436      74.481  69.110  91.491  1.00 44.13           C  
ATOM   3521  CZ  PHE A 436      73.454  69.343  90.601  1.00 44.13           C  
ATOM   3522  N   GLN A 437      71.320  67.552  97.369  1.00 32.65           N  
ATOM   3523  CA  GLN A 437      71.206  67.428  98.829  1.00 50.59           C  
ATOM   3524  C   GLN A 437      71.513  66.006  99.284  1.00 54.69           C  
ATOM   3525  O   GLN A 437      72.156  65.798 100.315  1.00 96.58           O  
ATOM   3526  CB  GLN A 437      69.810  67.832  99.304  1.00 75.89           C  
ATOM   3527  CG  GLN A 437      69.633  67.819 100.808  1.00 75.89           C  
ATOM   3528  CD  GLN A 437      68.248  68.273 101.233  1.00 75.89           C  
ATOM   3529  NE2 GLN A 437      67.989  68.225 102.535  1.00 75.89           N  
ATOM   3530  OE1 GLN A 437      67.418  68.661 100.405  1.00 75.89           O  
ATOM   3531  N   ASN A 438      71.068  65.029  98.492  1.00 69.65           N  
ATOM   3532  CA  ASN A 438      71.304  63.616  98.751  1.00114.51           C  
ATOM   3533  C   ASN A 438      72.759  63.179  98.532  1.00142.52           C  
ATOM   3534  O   ASN A 438      73.109  62.035  98.826  1.00258.50           O  
ATOM   3535  CB  ASN A 438      70.379  62.780  97.893  1.00171.77           C  
ATOM   3536  CG  ASN A 438      68.952  62.852  98.351  1.00171.77           C  
ATOM   3537  ND2 ASN A 438      68.039  62.614  97.446  1.00171.77           N  
ATOM   3538  OD1 ASN A 438      68.673  63.121  99.526  1.00171.77           O  
ATOM   3539  N   GLY A 439      73.608  64.079  98.031  1.00142.87           N  
ATOM   3540  CA  GLY A 439      75.012  63.788  97.850  1.00228.77           C  
ATOM   3541  C   GLY A 439      75.322  62.920  96.644  1.00238.02           C  
ATOM   3542  O   GLY A 439      76.171  62.039  96.745  1.00303.16           O  
ATOM   3543  N   PHE A 440      74.677  63.163  95.497  1.00260.91           N  
ATOM   3544  CA  PHE A 440      74.996  62.350  94.319  1.00325.29           C  
ATOM   3545  C   PHE A 440      76.457  62.478  93.875  1.00335.33           C  
ATOM   3546  O   PHE A 440      77.040  61.517  93.373  1.00377.85           O  
ATOM   3547  CB  PHE A 440      74.071  62.666  93.149  1.00487.94           C  
ATOM   3548  CG  PHE A 440      72.708  62.065  93.293  1.00487.94           C  
ATOM   3549  CD1 PHE A 440      72.224  61.675  94.535  1.00487.94           C  
ATOM   3550  CD2 PHE A 440      71.915  61.864  92.180  1.00487.94           C  
ATOM   3551  CE1 PHE A 440      70.969  61.109  94.655  1.00487.94           C  
ATOM   3552  CE2 PHE A 440      70.665  61.297  92.295  1.00487.94           C  
ATOM   3553  CZ  PHE A 440      70.189  60.921  93.535  1.00487.94           C  
ATOM   3554  N   SER A 441      77.055  63.652  94.075  1.00391.80           N  
ATOM   3555  CA  SER A 441      78.464  63.845  93.737  1.00400.00           C  
ATOM   3556  C   SER A 441      79.372  63.283  94.833  1.00400.00           C  
ATOM   3557  O   SER A 441      80.529  62.949  94.583  1.00400.00           O  
ATOM   3558  CB  SER A 441      78.757  65.317  93.536  1.00600.00           C  
ATOM   3559  OG  SER A 441      78.640  66.023  94.741  1.00600.00           O  
ATOM   3560  N   ARG A 442      78.825  63.166  96.044  1.00339.89           N  
ATOM   3561  CA  ARG A 442      79.538  62.614  97.191  1.00397.11           C  
ATOM   3562  C   ARG A 442      79.467  61.089  97.216  1.00323.00           C  
ATOM   3563  O   ARG A 442      80.312  60.429  97.820  1.00400.00           O  
ATOM   3564  CB  ARG A 442      78.961  63.158  98.486  1.00595.66           C  
ATOM   3565  CG  ARG A 442      79.180  64.642  98.722  1.00595.66           C  
ATOM   3566  CD  ARG A 442      78.558  65.086  99.996  1.00595.66           C  
ATOM   3567  NE  ARG A 442      78.755  66.508 100.236  1.00595.66           N  
ATOM   3568  CZ  ARG A 442      78.236  67.186 101.279  1.00595.66           C  
ATOM   3569  NH1 ARG A 442      77.493  66.562 102.165  1.00595.66           N1+
ATOM   3570  NH2 ARG A 442      78.474  68.480 101.411  1.00595.66           N  
ATOM   3571  N   ALA A 443      78.454  60.538  96.539  1.00261.24           N  
ATOM   3572  CA  ALA A 443      78.199  59.098  96.465  1.00294.09           C  
ATOM   3573  C   ALA A 443      79.355  58.273  95.901  1.00314.79           C  
ATOM   3574  O   ALA A 443      79.380  57.058  96.106  1.00400.00           O  
ATOM   3575  CB  ALA A 443      76.962  58.849  95.618  1.00441.13           C  
ATOM   3576  N   ALA A 444      80.300  58.905  95.189  1.00314.10           N  
ATOM   3577  CA  ALA A 444      81.513  58.288  94.596  1.00374.64           C  
ATOM   3578  C   ALA A 444      81.267  57.255  93.474  1.00288.73           C  
ATOM   3579  O   ALA A 444      81.982  57.268  92.469  1.00358.78           O  
ATOM   3580  CB  ALA A 444      82.323  57.623  95.700  1.00561.96           C  
ATOM   3581  N   LYS A 445      80.257  56.391  93.607  1.00238.70           N  
ATOM   3582  CA  LYS A 445      79.893  55.410  92.592  1.00259.81           C  
ATOM   3583  C   LYS A 445      79.507  56.036  91.246  1.00185.24           C  
ATOM   3584  O   LYS A 445      79.560  55.365  90.213  1.00216.12           O  
ATOM   3585  CB  LYS A 445      78.739  54.555  93.113  1.00389.72           C  
ATOM   3586  CG  LYS A 445      77.420  55.297  93.291  1.00389.72           C  
ATOM   3587  CD  LYS A 445      76.361  54.373  93.870  1.00389.72           C  
ATOM   3588  CE  LYS A 445      75.025  55.076  94.047  1.00389.72           C  
ATOM   3589  NZ  LYS A 445      74.003  54.174  94.650  1.00389.72           N1+
ATOM   3590  N   HIS A 446      79.146  57.316  91.246  1.00136.31           N  
ATOM   3591  CA  HIS A 446      78.838  58.012  90.014  1.00118.45           C  
ATOM   3592  C   HIS A 446      80.121  58.651  89.492  1.00113.59           C  
ATOM   3593  O   HIS A 446      80.681  59.540  90.136  1.00152.76           O  
ATOM   3594  CB  HIS A 446      77.757  59.072  90.239  1.00177.68           C  
ATOM   3595  CG  HIS A 446      76.459  58.499  90.721  1.00177.68           C  
ATOM   3596  CD2 HIS A 446      75.769  58.696  91.869  1.00177.68           C  
ATOM   3597  ND1 HIS A 446      75.704  57.629  89.966  1.00177.68           N  
ATOM   3598  CE1 HIS A 446      74.610  57.306  90.634  1.00177.68           C  
ATOM   3599  NE2 HIS A 446      74.625  57.942  91.789  1.00177.68           N  
ATOM   3600  N   SER A 447      80.588  58.194  88.330  1.00125.97           N  
ATOM   3601  CA  SER A 447      81.841  58.686  87.752  1.00151.90           C  
ATOM   3602  C   SER A 447      81.724  60.065  87.101  1.00120.10           C  
ATOM   3603  O   SER A 447      82.729  60.660  86.710  1.00179.90           O  
ATOM   3604  CB  SER A 447      82.349  57.716  86.710  1.00227.85           C  
ATOM   3605  OG  SER A 447      81.532  57.731  85.570  1.00227.85           O  
ATOM   3606  N   HIS A 448      80.501  60.560  86.964  1.00102.64           N  
ATOM   3607  CA  HIS A 448      80.252  61.838  86.322  1.00 99.80           C  
ATOM   3608  C   HIS A 448      78.911  62.372  86.799  1.00 54.15           C  
ATOM   3609  O   HIS A 448      77.971  61.600  86.980  1.00137.68           O  
ATOM   3610  CB  HIS A 448      80.207  61.620  84.811  1.00149.70           C  
ATOM   3611  CG  HIS A 448      80.183  62.862  83.990  1.00149.70           C  
ATOM   3612  CD2 HIS A 448      81.113  63.404  83.173  1.00149.70           C  
ATOM   3613  ND1 HIS A 448      79.080  63.684  83.919  1.00149.70           N  
ATOM   3614  CE1 HIS A 448      79.339  64.691  83.110  1.00149.70           C  
ATOM   3615  NE2 HIS A 448      80.563  64.540  82.640  1.00149.70           N  
ATOM   3616  N   ALA A 449      78.812  63.678  87.033  1.00 17.61           N  
ATOM   3617  CA  ALA A 449      77.539  64.219  87.498  1.00 32.65           C  
ATOM   3618  C   ALA A 449      77.193  65.589  86.889  1.00 25.26           C  
ATOM   3619  O   ALA A 449      76.064  65.807  86.444  1.00 67.09           O  
ATOM   3620  CB  ALA A 449      77.568  64.316  89.017  1.00 48.97           C  
ATOM   3621  N   LEU A 450      78.142  66.522  86.878  1.00 11.94           N  
ATOM   3622  CA  LEU A 450      77.831  67.867  86.393  1.00 17.21           C  
ATOM   3623  C   LEU A 450      79.032  68.623  85.826  1.00  5.54           C  
ATOM   3624  O   LEU A 450      80.012  68.849  86.537  1.00 17.26           O  
ATOM   3625  CB  LEU A 450      77.228  68.683  87.558  1.00 25.82           C  
ATOM   3626  CG  LEU A 450      76.857  70.143  87.262  1.00 25.82           C  
ATOM   3627  CD1 LEU A 450      75.743  70.170  86.244  1.00 25.82           C  
ATOM   3628  CD2 LEU A 450      76.426  70.841  88.541  1.00 25.82           C  
ATOM   3629  N   LEU A 451      78.957  69.033  84.552  1.00  8.86           N  
ATOM   3630  CA  LEU A 451      80.023  69.856  83.977  1.00 15.89           C  
ATOM   3631  C   LEU A 451      79.488  71.229  83.642  1.00 11.39           C  
ATOM   3632  O   LEU A 451      79.555  71.673  82.495  1.00 37.37           O  
ATOM   3633  CB  LEU A 451      80.635  69.247  82.724  1.00 23.84           C  
ATOM   3634  CG  LEU A 451      81.324  67.903  82.899  1.00 23.84           C  
ATOM   3635  CD1 LEU A 451      81.783  67.404  81.542  1.00 23.84           C  
ATOM   3636  CD2 LEU A 451      82.489  68.049  83.854  1.00 23.84           C  
ATOM   3637  N   ALA A 452      78.951  71.896  84.652  1.00  7.22           N  
ATOM   3638  CA  ALA A 452      78.366  73.218  84.514  1.00  5.70           C  
ATOM   3639  C   ALA A 452      79.356  74.233  83.970  1.00  5.66           C  
ATOM   3640  O   ALA A 452      79.001  75.093  83.165  1.00  7.63           O  
ATOM   3641  CB  ALA A 452      77.859  73.681  85.855  1.00  8.55           C  
ATOM   3642  N   PHE A 453      80.595  74.135  84.427  1.00  5.54           N  
ATOM   3643  CA  PHE A 453      81.644  75.040  84.010  1.00  6.26           C  
ATOM   3644  C   PHE A 453      82.766  74.326  83.277  1.00  5.39           C  
ATOM   3645  O   PHE A 453      83.927  74.518  83.620  1.00 21.00           O  
ATOM   3646  CB  PHE A 453      82.200  75.765  85.229  1.00  9.39           C  
ATOM   3647  CG  PHE A 453      81.195  76.648  85.918  1.00  9.39           C  
ATOM   3648  CD1 PHE A 453      80.472  76.186  87.007  1.00  9.39           C  
ATOM   3649  CD2 PHE A 453      80.979  77.949  85.487  1.00  9.39           C  
ATOM   3650  CE1 PHE A 453      79.563  77.001  87.650  1.00  9.39           C  
ATOM   3651  CE2 PHE A 453      80.070  78.766  86.130  1.00  9.39           C  
ATOM   3652  CZ  PHE A 453      79.362  78.293  87.214  1.00  9.39           C  
ATOM   3653  N   SER A 454      82.431  73.554  82.239  1.00  9.55           N  
ATOM   3654  CA  SER A 454      83.431  72.807  81.459  1.00  8.86           C  
ATOM   3655  C   SER A 454      84.221  71.757  82.280  1.00  7.90           C  
ATOM   3656  O   SER A 454      83.732  71.272  83.301  1.00 15.64           O  
ATOM   3657  CB  SER A 454      84.366  73.813  80.809  1.00 13.29           C  
ATOM   3658  OG  SER A 454      85.270  73.216  79.925  1.00 13.29           O  
ATOM   3659  N   TYR A 455      85.414  71.366  81.800  1.00  6.27           N  
ATOM   3660  CA  TYR A 455      86.165  70.279  82.451  1.00  9.74           C  
ATOM   3661  C   TYR A 455      87.703  70.395  82.472  1.00  7.34           C  
ATOM   3662  O   TYR A 455      88.339  70.739  81.473  1.00 14.69           O  
ATOM   3663  CB  TYR A 455      85.816  68.945  81.788  1.00 14.61           C  
ATOM   3664  CG  TYR A 455      86.586  67.785  82.382  1.00 14.61           C  
ATOM   3665  CD1 TYR A 455      86.138  67.167  83.540  1.00 14.61           C  
ATOM   3666  CD2 TYR A 455      87.760  67.357  81.779  1.00 14.61           C  
ATOM   3667  CE1 TYR A 455      86.856  66.124  84.088  1.00 14.61           C  
ATOM   3668  CE2 TYR A 455      88.480  66.318  82.332  1.00 14.61           C  
ATOM   3669  CZ  TYR A 455      88.031  65.700  83.479  1.00 14.61           C  
ATOM   3670  OH  TYR A 455      88.750  64.664  84.030  1.00 14.61           O  
ATOM   3671  N   GLY A 456      88.274  70.056  83.637  1.00 11.58           N  
ATOM   3672  CA  GLY A 456      89.716  69.995  83.868  1.00 16.97           C  
ATOM   3673  C   GLY A 456      90.388  71.348  83.674  1.00 13.60           C  
ATOM   3674  O   GLY A 456      89.979  72.337  84.282  1.00 13.64           O  
ATOM   3675  N   PRO A 457      91.425  71.426  82.835  1.00 15.46           N  
ATOM   3676  CA  PRO A 457      92.195  72.615  82.504  1.00 19.48           C  
ATOM   3677  C   PRO A 457      91.333  73.624  81.756  1.00 17.12           C  
ATOM   3678  O   PRO A 457      91.665  74.808  81.687  1.00 25.30           O  
ATOM   3679  CB  PRO A 457      93.306  72.084  81.597  1.00 29.22           C  
ATOM   3680  CG  PRO A 457      92.710  70.883  80.940  1.00 29.22           C  
ATOM   3681  CD  PRO A 457      91.780  70.286  81.964  1.00 29.22           C  
ATOM   3682  N   ARG A 458      90.200  73.162  81.228  1.00 12.44           N  
ATOM   3683  CA  ARG A 458      89.307  74.008  80.485  1.00 12.93           C  
ATOM   3684  C   ARG A 458      88.105  74.452  81.308  1.00  8.20           C  
ATOM   3685  O   ARG A 458      87.132  74.947  80.738  1.00  9.62           O  
ATOM   3686  CB  ARG A 458      88.863  73.293  79.221  1.00 19.39           C  
ATOM   3687  CG  ARG A 458      90.017  72.967  78.286  1.00 19.39           C  
ATOM   3688  CD  ARG A 458      90.561  74.199  77.657  1.00 19.39           C  
ATOM   3689  NE  ARG A 458      91.788  73.946  76.924  1.00 19.39           N  
ATOM   3690  CZ  ARG A 458      92.400  74.844  76.126  1.00 19.39           C  
ATOM   3691  NH1 ARG A 458      91.878  76.032  75.928  1.00 19.39           N1+
ATOM   3692  NH2 ARG A 458      93.539  74.545  75.529  1.00 19.39           N  
ATOM   3693  N   VAL A 459      88.168  74.285  82.643  1.00  6.12           N  
ATOM   3694  CA  VAL A 459      87.102  74.803  83.502  1.00  4.95           C  
ATOM   3695  C   VAL A 459      87.078  76.307  83.488  1.00  5.06           C  
ATOM   3696  O   VAL A 459      88.122  76.951  83.602  1.00  7.34           O  
ATOM   3697  CB  VAL A 459      87.241  74.334  84.972  1.00  7.43           C  
ATOM   3698  CG1 VAL A 459      86.255  75.066  85.874  1.00  7.43           C  
ATOM   3699  CG2 VAL A 459      86.925  72.864  85.056  1.00  7.43           C  
ATOM   3700  N   CYS A 460      85.876  76.855  83.317  1.00  3.59           N  
ATOM   3701  CA  CYS A 460      85.651  78.297  83.354  1.00  3.79           C  
ATOM   3702  C   CYS A 460      86.485  78.923  84.454  1.00  3.21           C  
ATOM   3703  O   CYS A 460      86.213  78.699  85.631  1.00  3.42           O  
ATOM   3704  CB  CYS A 460      84.185  78.623  83.597  1.00  5.69           C  
ATOM   3705  SG  CYS A 460      83.823  80.394  83.616  1.00  5.69           S  
ATOM   3706  N   VAL A 461      87.508  79.693  84.094  1.00  3.23           N  
ATOM   3707  CA  VAL A 461      88.381  80.291  85.102  1.00  3.46           C  
ATOM   3708  C   VAL A 461      87.627  81.160  86.121  1.00  2.77           C  
ATOM   3709  O   VAL A 461      88.081  81.318  87.254  1.00  3.18           O  
ATOM   3710  CB  VAL A 461      89.489  81.120  84.434  1.00  5.19           C  
ATOM   3711  CG1 VAL A 461      88.930  82.406  83.836  1.00  5.19           C  
ATOM   3712  CG2 VAL A 461      90.563  81.400  85.467  1.00  5.19           C  
ATOM   3713  N   GLY A 462      86.469  81.696  85.728  1.00  2.36           N  
ATOM   3714  CA  GLY A 462      85.645  82.502  86.611  1.00  2.33           C  
ATOM   3715  C   GLY A 462      84.549  81.693  87.323  1.00  1.81           C  
ATOM   3716  O   GLY A 462      83.630  82.289  87.874  1.00  2.47           O  
ATOM   3717  N   GLN A 463      84.653  80.356  87.303  1.00  2.25           N  
ATOM   3718  CA  GLN A 463      83.711  79.417  87.939  1.00  2.68           C  
ATOM   3719  C   GLN A 463      83.135  79.874  89.272  1.00  2.94           C  
ATOM   3720  O   GLN A 463      81.940  80.165  89.374  1.00  3.69           O  
ATOM   3721  CB  GLN A 463      84.413  78.069  88.159  1.00  4.02           C  
ATOM   3722  CG  GLN A 463      83.567  77.021  88.860  1.00  4.02           C  
ATOM   3723  CD  GLN A 463      84.292  75.702  89.039  1.00  4.02           C  
ATOM   3724  NE2 GLN A 463      83.550  74.606  88.933  1.00  4.02           N  
ATOM   3725  OE1 GLN A 463      85.505  75.662  89.270  1.00  4.02           O  
ATOM   3726  N   ASN A 464      83.986  79.899  90.296  1.00  4.00           N  
ATOM   3727  CA  ASN A 464      83.575  80.262  91.639  1.00  6.37           C  
ATOM   3728  C   ASN A 464      83.098  81.696  91.707  1.00  3.93           C  
ATOM   3729  O   ASN A 464      82.131  81.985  92.412  1.00  4.00           O  
ATOM   3730  CB  ASN A 464      84.697  80.012  92.619  1.00  9.55           C  
ATOM   3731  CG  ASN A 464      84.905  78.547  92.870  1.00  9.55           C  
ATOM   3732  ND2 ASN A 464      86.068  78.192  93.353  1.00  9.55           N  
ATOM   3733  OD1 ASN A 464      84.005  77.734  92.631  1.00  9.55           O  
ATOM   3734  N   PHE A 465      83.756  82.583  90.960  1.00  3.01           N  
ATOM   3735  CA  PHE A 465      83.337  83.974  90.905  1.00  3.15           C  
ATOM   3736  C   PHE A 465      81.897  84.106  90.456  1.00  2.04           C  
ATOM   3737  O   PHE A 465      81.115  84.790  91.110  1.00  2.62           O  
ATOM   3738  CB  PHE A 465      84.235  84.808  89.984  1.00  4.72           C  
ATOM   3739  CG  PHE A 465      83.637  86.158  89.712  1.00  4.72           C  
ATOM   3740  CD1 PHE A 465      83.597  87.142  90.686  1.00  4.72           C  
ATOM   3741  CD2 PHE A 465      83.088  86.433  88.466  1.00  4.72           C  
ATOM   3742  CE1 PHE A 465      83.011  88.369  90.422  1.00  4.72           C  
ATOM   3743  CE2 PHE A 465      82.505  87.656  88.200  1.00  4.72           C  
ATOM   3744  CZ  PHE A 465      82.465  88.624  89.182  1.00  4.72           C  
ATOM   3745  N   ALA A 466      81.552  83.436  89.356  1.00  1.23           N  
ATOM   3746  CA  ALA A 466      80.200  83.454  88.821  1.00  1.19           C  
ATOM   3747  C   ALA A 466      79.212  82.885  89.828  1.00  1.05           C  
ATOM   3748  O   ALA A 466      78.137  83.443  90.018  1.00  1.18           O  
ATOM   3749  CB  ALA A 466      80.133  82.664  87.522  1.00  1.78           C  
ATOM   3750  N   MET A 467      79.584  81.792  90.498  1.00  1.20           N  
ATOM   3751  CA  MET A 467      78.690  81.205  91.491  1.00  1.62           C  
ATOM   3752  C   MET A 467      78.407  82.169  92.636  1.00  1.91           C  
ATOM   3753  O   MET A 467      77.259  82.297  93.060  1.00  2.35           O  
ATOM   3754  CB  MET A 467      79.280  79.902  92.034  1.00  2.43           C  
ATOM   3755  CG  MET A 467      79.282  78.753  91.037  1.00  2.43           C  
ATOM   3756  SD  MET A 467      77.619  78.265  90.528  1.00  2.43           S  
ATOM   3757  CE  MET A 467      76.981  77.493  92.015  1.00  2.43           C  
ATOM   3758  N   VAL A 468      79.440  82.876  93.101  1.00  2.04           N  
ATOM   3759  CA  VAL A 468      79.285  83.855  94.172  1.00  2.80           C  
ATOM   3760  C   VAL A 468      78.499  85.070  93.714  1.00  2.35           C  
ATOM   3761  O   VAL A 468      77.604  85.529  94.421  1.00  2.57           O  
ATOM   3762  CB  VAL A 468      80.656  84.308  94.711  1.00  4.20           C  
ATOM   3763  CG1 VAL A 468      80.475  85.469  95.679  1.00  4.20           C  
ATOM   3764  CG2 VAL A 468      81.328  83.140  95.423  1.00  4.20           C  
ATOM   3765  N   GLU A 469      78.842  85.586  92.533  1.00  2.10           N  
ATOM   3766  CA  GLU A 469      78.177  86.742  91.951  1.00  2.18           C  
ATOM   3767  C   GLU A 469      76.682  86.531  91.872  1.00  2.18           C  
ATOM   3768  O   GLU A 469      75.898  87.336  92.382  1.00  2.48           O  
ATOM   3769  CB  GLU A 469      78.698  86.998  90.533  1.00  3.27           C  
ATOM   3770  CG  GLU A 469      78.059  88.193  89.843  1.00  3.27           C  
ATOM   3771  CD  GLU A 469      78.453  88.319  88.399  1.00  3.27           C  
ATOM   3772  OE1 GLU A 469      79.128  87.449  87.905  1.00  3.27           O  
ATOM   3773  OE2 GLU A 469      78.062  89.278  87.776  1.00  3.27           O1-
ATOM   3774  N   VAL A 470      76.306  85.434  91.228  1.00  2.23           N  
ATOM   3775  CA  VAL A 470      74.923  85.061  91.034  1.00  2.78           C  
ATOM   3776  C   VAL A 470      74.227  84.793  92.355  1.00  3.13           C  
ATOM   3777  O   VAL A 470      73.096  85.235  92.556  1.00  3.93           O  
ATOM   3778  CB  VAL A 470      74.846  83.830  90.126  1.00  4.17           C  
ATOM   3779  CG1 VAL A 470      73.429  83.321  90.092  1.00  4.17           C  
ATOM   3780  CG2 VAL A 470      75.332  84.204  88.729  1.00  4.17           C  
ATOM   3781  N   GLN A 471      74.909  84.076  93.253  1.00  3.16           N  
ATOM   3782  CA  GLN A 471      74.393  83.783  94.582  1.00  4.04           C  
ATOM   3783  C   GLN A 471      73.972  85.047  95.312  1.00  2.50           C  
ATOM   3784  O   GLN A 471      72.876  85.101  95.866  1.00  2.13           O  
ATOM   3785  CB  GLN A 471      75.448  83.043  95.401  1.00  6.06           C  
ATOM   3786  CG  GLN A 471      75.024  82.666  96.797  1.00  6.06           C  
ATOM   3787  CD  GLN A 471      76.143  81.998  97.558  1.00  6.06           C  
ATOM   3788  NE2 GLN A 471      75.778  81.098  98.457  1.00  6.06           N  
ATOM   3789  OE1 GLN A 471      77.325  82.287  97.343  1.00  6.06           O  
ATOM   3790  N   ILE A 472      74.842  86.060  95.312  1.00  2.26           N  
ATOM   3791  CA  ILE A 472      74.546  87.336  95.957  1.00  2.14           C  
ATOM   3792  C   ILE A 472      73.341  88.022  95.353  1.00  1.66           C  
ATOM   3793  O   ILE A 472      72.454  88.481  96.078  1.00  1.71           O  
ATOM   3794  CB  ILE A 472      75.729  88.303  95.859  1.00  3.21           C  
ATOM   3795  CG1 ILE A 472      76.895  87.815  96.702  1.00  3.21           C  
ATOM   3796  CG2 ILE A 472      75.296  89.697  96.279  1.00  3.21           C  
ATOM   3797  CD1 ILE A 472      78.180  88.556  96.429  1.00  3.21           C  
ATOM   3798  N   VAL A 473      73.318  88.092  94.019  1.00  1.53           N  
ATOM   3799  CA  VAL A 473      72.226  88.737  93.309  1.00  1.58           C  
ATOM   3800  C   VAL A 473      70.889  88.102  93.645  1.00  1.13           C  
ATOM   3801  O   VAL A 473      69.925  88.799  93.979  1.00  2.09           O  
ATOM   3802  CB  VAL A 473      72.470  88.670  91.785  1.00  2.37           C  
ATOM   3803  CG1 VAL A 473      71.237  89.126  91.036  1.00  2.37           C  
ATOM   3804  CG2 VAL A 473      73.648  89.559  91.417  1.00  2.37           C  
ATOM   3805  N   ILE A 474      70.839  86.782  93.562  1.00  0.72           N  
ATOM   3806  CA  ILE A 474      69.619  86.058  93.827  1.00  0.84           C  
ATOM   3807  C   ILE A 474      69.220  86.078  95.281  1.00  1.03           C  
ATOM   3808  O   ILE A 474      68.044  86.257  95.569  1.00  1.25           O  
ATOM   3809  CB  ILE A 474      69.707  84.633  93.312  1.00  1.26           C  
ATOM   3810  CG1 ILE A 474      69.777  84.670  91.791  1.00  1.26           C  
ATOM   3811  CG2 ILE A 474      68.499  83.840  93.762  1.00  1.26           C  
ATOM   3812  CD1 ILE A 474      70.109  83.343  91.205  1.00  1.26           C  
ATOM   3813  N   ALA A 475      70.170  85.898  96.198  1.00  1.19           N  
ATOM   3814  CA  ALA A 475      69.859  85.933  97.625  1.00  1.74           C  
ATOM   3815  C   ALA A 475      69.218  87.266  97.997  1.00  2.19           C  
ATOM   3816  O   ALA A 475      68.246  87.300  98.751  1.00  2.93           O  
ATOM   3817  CB  ALA A 475      71.112  85.702  98.452  1.00  2.61           C  
ATOM   3818  N   THR A 476      69.734  88.365  97.442  1.00  2.11           N  
ATOM   3819  CA  THR A 476      69.149  89.672  97.697  1.00  2.99           C  
ATOM   3820  C   THR A 476      67.704  89.707  97.218  1.00  2.39           C  
ATOM   3821  O   THR A 476      66.825  90.220  97.918  1.00  3.28           O  
ATOM   3822  CB  THR A 476      69.953  90.785  97.010  1.00  4.49           C  
ATOM   3823  CG2 THR A 476      69.303  92.143  97.250  1.00  4.49           C  
ATOM   3824  OG1 THR A 476      71.287  90.794  97.535  1.00  4.49           O  
ATOM   3825  N   MET A 477      67.459  89.137  96.031  1.00  1.86           N  
ATOM   3826  CA  MET A 477      66.108  89.069  95.499  1.00  1.76           C  
ATOM   3827  C   MET A 477      65.206  88.164  96.319  1.00  2.17           C  
ATOM   3828  O   MET A 477      64.044  88.478  96.527  1.00  3.45           O  
ATOM   3829  CB  MET A 477      66.110  88.563  94.066  1.00  2.64           C  
ATOM   3830  CG  MET A 477      66.677  89.524  93.051  1.00  2.64           C  
ATOM   3831  SD  MET A 477      66.409  88.983  91.348  1.00  2.64           S  
ATOM   3832  CE  MET A 477      67.505  87.585  91.211  1.00  2.64           C  
ATOM   3833  N   LEU A 478      65.736  87.049  96.802  1.00  2.02           N  
ATOM   3834  CA  LEU A 478      64.953  86.121  97.603  1.00  2.89           C  
ATOM   3835  C   LEU A 478      64.482  86.749  98.897  1.00  3.08           C  
ATOM   3836  O   LEU A 478      63.344  86.539  99.317  1.00  4.14           O  
ATOM   3837  CB  LEU A 478      65.788  84.874  97.884  1.00  4.33           C  
ATOM   3838  CG  LEU A 478      66.013  83.976  96.667  1.00  4.33           C  
ATOM   3839  CD1 LEU A 478      67.057  82.925  96.995  1.00  4.33           C  
ATOM   3840  CD2 LEU A 478      64.683  83.337  96.297  1.00  4.33           C  
ATOM   3841  N   LYS A 479      65.346  87.543  99.513  1.00  3.50           N  
ATOM   3842  CA  LYS A 479      64.997  88.239 100.735  1.00  5.18           C  
ATOM   3843  C   LYS A 479      63.977  89.345 100.488  1.00  5.14           C  
ATOM   3844  O   LYS A 479      62.914  89.373 101.105  1.00 11.92           O  
ATOM   3845  CB  LYS A 479      66.246  88.832 101.387  1.00  7.77           C  
ATOM   3846  CG  LYS A 479      65.997  89.543 102.707  1.00  7.77           C  
ATOM   3847  CD  LYS A 479      67.304  89.914 103.381  1.00  7.77           C  
ATOM   3848  CE  LYS A 479      68.002  91.059 102.662  1.00  7.77           C  
ATOM   3849  NZ  LYS A 479      69.264  91.455 103.347  1.00  7.77           N1+
ATOM   3850  N   SER A 480      64.324  90.276  99.602  1.00  4.87           N  
ATOM   3851  CA  SER A 480      63.507  91.456  99.366  1.00  9.41           C  
ATOM   3852  C   SER A 480      62.334  91.332  98.383  1.00  4.90           C  
ATOM   3853  O   SER A 480      61.457  92.196  98.394  1.00  6.14           O  
ATOM   3854  CB  SER A 480      64.422  92.580  98.922  1.00 14.12           C  
ATOM   3855  OG  SER A 480      65.036  92.279  97.701  1.00 14.12           O  
ATOM   3856  N   PHE A 481      62.293  90.297  97.540  1.00  4.67           N  
ATOM   3857  CA  PHE A 481      61.177  90.185  96.599  1.00  8.16           C  
ATOM   3858  C   PHE A 481      60.539  88.789  96.506  1.00  6.46           C  
ATOM   3859  O   PHE A 481      61.192  87.768  96.721  1.00  8.70           O  
ATOM   3860  CB  PHE A 481      61.601  90.599  95.181  1.00 12.24           C  
ATOM   3861  CG  PHE A 481      62.118  92.004  95.066  1.00 12.24           C  
ATOM   3862  CD1 PHE A 481      63.478  92.245  94.988  1.00 12.24           C  
ATOM   3863  CD2 PHE A 481      61.258  93.090  95.060  1.00 12.24           C  
ATOM   3864  CE1 PHE A 481      63.964  93.534  94.901  1.00 12.24           C  
ATOM   3865  CE2 PHE A 481      61.738  94.383  94.973  1.00 12.24           C  
ATOM   3866  CZ  PHE A 481      63.097  94.605  94.895  1.00 12.24           C  
ATOM   3867  N   SER A 482      59.256  88.761  96.154  1.00  7.62           N  
ATOM   3868  CA  SER A 482      58.543  87.502  95.916  1.00  7.70           C  
ATOM   3869  C   SER A 482      58.281  87.354  94.419  1.00  6.76           C  
ATOM   3870  O   SER A 482      57.805  88.285  93.766  1.00  9.60           O  
ATOM   3871  CB  SER A 482      57.253  87.440  96.703  1.00 11.55           C  
ATOM   3872  OG  SER A 482      56.511  86.301  96.360  1.00 11.55           O  
ATOM   3873  N   PHE A 483      58.648  86.201  93.859  1.00  7.92           N  
ATOM   3874  CA  PHE A 483      58.560  85.983  92.413  1.00  7.89           C  
ATOM   3875  C   PHE A 483      57.406  85.109  91.945  1.00  6.69           C  
ATOM   3876  O   PHE A 483      57.204  84.000  92.449  1.00  8.31           O  
ATOM   3877  CB  PHE A 483      59.883  85.422  91.909  1.00 11.83           C  
ATOM   3878  CG  PHE A 483      60.978  86.440  91.942  1.00 11.83           C  
ATOM   3879  CD1 PHE A 483      60.668  87.790  92.004  1.00 11.83           C  
ATOM   3880  CD2 PHE A 483      62.311  86.063  91.904  1.00 11.83           C  
ATOM   3881  CE1 PHE A 483      61.659  88.741  92.032  1.00 11.83           C  
ATOM   3882  CE2 PHE A 483      63.306  87.020  91.928  1.00 11.83           C  
ATOM   3883  CZ  PHE A 483      62.976  88.360  91.995  1.00 11.83           C  
ATOM   3884  N   SER A 484      56.686  85.590  90.925  1.00  9.19           N  
ATOM   3885  CA  SER A 484      55.556  84.829  90.387  1.00 12.59           C  
ATOM   3886  C   SER A 484      55.301  85.028  88.888  1.00 12.79           C  
ATOM   3887  O   SER A 484      55.513  86.099  88.328  1.00 11.03           O  
ATOM   3888  CB  SER A 484      54.297  85.191  91.146  1.00 18.88           C  
ATOM   3889  OG  SER A 484      53.191  84.495  90.642  1.00 18.88           O  
ATOM   3890  N   LEU A 485      54.849  83.959  88.235  1.00 20.91           N  
ATOM   3891  CA  LEU A 485      54.521  84.002  86.810  1.00 24.37           C  
ATOM   3892  C   LEU A 485      53.031  83.780  86.534  1.00 26.42           C  
ATOM   3893  O   LEU A 485      52.675  82.898  85.754  1.00 37.55           O  
ATOM   3894  CB  LEU A 485      55.346  82.963  86.028  1.00 36.55           C  
ATOM   3895  CG  LEU A 485      56.860  83.206  86.005  1.00 36.55           C  
ATOM   3896  CD1 LEU A 485      57.571  82.009  85.383  1.00 36.55           C  
ATOM   3897  CD2 LEU A 485      57.131  84.471  85.205  1.00 36.55           C  
ATOM   3898  N   SER A 486      52.164  84.600  87.146  1.00 36.38           N  
ATOM   3899  CA  SER A 486      50.722  84.465  86.912  1.00 51.24           C  
ATOM   3900  C   SER A 486      50.290  84.928  85.500  1.00 52.67           C  
ATOM   3901  O   SER A 486      49.141  84.690  85.121  1.00 91.94           O  
ATOM   3902  CB  SER A 486      49.897  85.190  87.964  1.00 76.86           C  
ATOM   3903  OG  SER A 486      49.966  86.580  87.823  1.00 76.86           O  
ATOM   3904  N   PRO A 487      51.171  85.590  84.713  1.00 42.65           N  
ATOM   3905  CA  PRO A 487      50.924  85.876  83.295  1.00 61.24           C  
ATOM   3906  C   PRO A 487      51.016  84.607  82.429  1.00 54.43           C  
ATOM   3907  O   PRO A 487      50.688  84.656  81.244  1.00 81.31           O  
ATOM   3908  CB  PRO A 487      51.967  86.932  82.928  1.00 91.86           C  
ATOM   3909  CG  PRO A 487      52.202  87.675  84.194  1.00 91.86           C  
ATOM   3910  CD  PRO A 487      52.014  86.678  85.288  1.00 91.86           C  
ATOM   3911  N   THR A 488      51.446  83.481  83.027  1.00 59.85           N  
ATOM   3912  CA  THR A 488      51.584  82.197  82.337  1.00 83.25           C  
ATOM   3913  C   THR A 488      52.630  82.240  81.241  1.00 65.01           C  
ATOM   3914  O   THR A 488      52.332  82.021  80.070  1.00 98.75           O  
ATOM   3915  CB  THR A 488      50.242  81.714  81.740  1.00124.88           C  
ATOM   3916  CG2 THR A 488      50.340  80.242  81.363  1.00124.88           C  
ATOM   3917  OG1 THR A 488      49.186  81.887  82.696  1.00124.88           O  
ATOM   3918  N   TYR A 489      53.867  82.518  81.641  1.00 39.45           N  
ATOM   3919  CA  TYR A 489      54.989  82.539  80.718  1.00 41.79           C  
ATOM   3920  C   TYR A 489      55.215  81.227  79.992  1.00 44.58           C  
ATOM   3921  O   TYR A 489      55.687  80.262  80.582  1.00 62.68           O  
ATOM   3922  CB  TYR A 489      56.281  82.902  81.438  1.00 62.69           C  
ATOM   3923  CG  TYR A 489      57.480  82.791  80.519  1.00 62.69           C  
ATOM   3924  CD1 TYR A 489      57.573  83.560  79.370  1.00 62.69           C  
ATOM   3925  CD2 TYR A 489      58.482  81.893  80.827  1.00 62.69           C  
ATOM   3926  CE1 TYR A 489      58.665  83.418  78.535  1.00 62.69           C  
ATOM   3927  CE2 TYR A 489      59.575  81.749  79.996  1.00 62.69           C  
ATOM   3928  CZ  TYR A 489      59.667  82.506  78.850  1.00 62.69           C  
ATOM   3929  OH  TYR A 489      60.751  82.365  78.016  1.00 62.69           O  
ATOM   3930  N   VAL A 490      54.905  81.217  78.706  1.00 68.14           N  
ATOM   3931  CA  VAL A 490      55.177  80.082  77.834  1.00 84.92           C  
ATOM   3932  C   VAL A 490      56.103  80.604  76.735  1.00 44.10           C  
ATOM   3933  O   VAL A 490      55.562  80.641  75.630  1.00 65.51           O  
ATOM   3934  CB  VAL A 490      53.859  79.518  77.247  1.00127.38           C  
ATOM   3935  CG1 VAL A 490      54.112  78.344  76.314  1.00127.38           C  
ATOM   3936  CG2 VAL A 490      52.960  79.060  78.385  1.00127.38           C  
ATOM   3937  N   HIS A 491      57.428  80.287  76.760  1.00 49.84           N  
ATOM   3938  CA  HIS A 491      58.213  79.038  77.016  1.00 53.05           C  
ATOM   3939  C   HIS A 491      58.979  78.665  75.764  1.00 40.40           C  
ATOM   3940  O   HIS A 491      58.397  78.615  74.677  1.00 89.50           O  
ATOM   3941  CB  HIS A 491      57.536  77.758  77.547  1.00 79.57           C  
ATOM   3942  CG  HIS A 491      57.297  77.665  79.022  1.00 79.57           C  
ATOM   3943  CD2 HIS A 491      57.922  78.249  80.067  1.00 79.57           C  
ATOM   3944  ND1 HIS A 491      56.339  76.836  79.562  1.00 79.57           N  
ATOM   3945  CE1 HIS A 491      56.368  76.933  80.878  1.00 79.57           C  
ATOM   3946  NE2 HIS A 491      57.323  77.778  81.212  1.00 79.57           N  
ATOM   3947  N   LYS A 492      60.281  78.418  75.945  1.00 29.72           N  
ATOM   3948  CA  LYS A 492      61.258  78.022  74.920  1.00 38.53           C  
ATOM   3949  C   LYS A 492      62.447  79.000  74.954  1.00 30.68           C  
ATOM   3950  O   LYS A 492      62.252  80.204  75.126  1.00 34.63           O  
ATOM   3951  CB  LYS A 492      60.652  77.970  73.513  1.00 57.80           C  
ATOM   3952  CG  LYS A 492      61.605  77.548  72.404  1.00 57.80           C  
ATOM   3953  CD  LYS A 492      60.829  77.243  71.132  1.00 57.80           C  
ATOM   3954  CE  LYS A 492      60.211  78.499  70.541  1.00 57.80           C  
ATOM   3955  NZ  LYS A 492      59.460  78.205  69.288  1.00 57.80           N1+
ATOM   3956  N   PRO A 493      63.667  78.480  74.816  1.00 28.20           N  
ATOM   3957  CA  PRO A 493      64.909  79.224  74.812  1.00 27.19           C  
ATOM   3958  C   PRO A 493      65.409  79.590  73.435  1.00 25.91           C  
ATOM   3959  O   PRO A 493      64.912  79.114  72.409  1.00 40.31           O  
ATOM   3960  CB  PRO A 493      65.875  78.288  75.541  1.00 40.79           C  
ATOM   3961  CG  PRO A 493      65.415  76.936  75.166  1.00 40.79           C  
ATOM   3962  CD  PRO A 493      63.913  77.067  75.197  1.00 40.79           C  
ATOM   3963  N   SER A 494      66.423  80.441  73.454  1.00 18.58           N  
ATOM   3964  CA  SER A 494      67.121  80.922  72.286  1.00 18.68           C  
ATOM   3965  C   SER A 494      68.578  80.461  72.328  1.00 14.51           C  
ATOM   3966  O   SER A 494      69.256  80.545  73.359  1.00 12.77           O  
ATOM   3967  CB  SER A 494      67.049  82.434  72.214  1.00 28.02           C  
ATOM   3968  OG  SER A 494      67.775  82.920  71.122  1.00 28.02           O  
ATOM   3969  N   ASN A 495      69.053  79.948  71.207  1.00 17.41           N  
ATOM   3970  CA  ASN A 495      70.422  79.471  71.126  1.00 16.57           C  
ATOM   3971  C   ASN A 495      71.241  80.208  70.078  1.00 14.27           C  
ATOM   3972  O   ASN A 495      70.747  80.540  69.001  1.00 23.77           O  
ATOM   3973  CB  ASN A 495      70.439  77.979  70.870  1.00 24.86           C  
ATOM   3974  CG  ASN A 495      69.938  77.196  72.054  1.00 24.86           C  
ATOM   3975  ND2 ASN A 495      68.799  76.569  71.912  1.00 24.86           N  
ATOM   3976  OD1 ASN A 495      70.589  77.169  73.104  1.00 24.86           O  
ATOM   3977  N   PHE A 496      72.503  80.433  70.407  1.00  8.64           N  
ATOM   3978  CA  PHE A 496      73.471  81.081  69.528  1.00 10.05           C  
ATOM   3979  C   PHE A 496      74.834  80.597  69.973  1.00 15.47           C  
ATOM   3980  O   PHE A 496      75.451  79.748  69.332  1.00 73.93           O  
ATOM   3981  CB  PHE A 496      73.422  82.622  69.604  1.00 15.08           C  
ATOM   3982  CG  PHE A 496      72.165  83.258  69.088  1.00 15.08           C  
ATOM   3983  CD1 PHE A 496      71.237  83.788  69.973  1.00 15.08           C  
ATOM   3984  CD2 PHE A 496      71.897  83.319  67.729  1.00 15.08           C  
ATOM   3985  CE1 PHE A 496      70.074  84.366  69.511  1.00 15.08           C  
ATOM   3986  CE2 PHE A 496      70.732  83.895  67.271  1.00 15.08           C  
ATOM   3987  CZ  PHE A 496      69.819  84.417  68.161  1.00 15.08           C  
ATOM   3988  N   VAL A 497      75.286  81.145  71.090  1.00  8.88           N  
ATOM   3989  CA  VAL A 497      76.536  80.755  71.697  1.00  6.65           C  
ATOM   3990  C   VAL A 497      76.248  80.061  73.012  1.00  4.85           C  
ATOM   3991  O   VAL A 497      76.770  78.979  73.285  1.00  6.11           O  
ATOM   3992  CB  VAL A 497      77.441  81.968  71.914  1.00  9.98           C  
ATOM   3993  CG1 VAL A 497      78.714  81.545  72.624  1.00  9.98           C  
ATOM   3994  CG2 VAL A 497      77.752  82.604  70.572  1.00  9.98           C  
ATOM   3995  N   THR A 498      75.400  80.691  73.826  1.00  7.51           N  
ATOM   3996  CA  THR A 498      75.019  80.125  75.108  1.00  5.85           C  
ATOM   3997  C   THR A 498      73.510  79.894  75.176  1.00  5.51           C  
ATOM   3998  O   THR A 498      72.748  80.428  74.367  1.00  6.03           O  
ATOM   3999  CB  THR A 498      75.431  81.040  76.281  1.00  8.77           C  
ATOM   4000  CG2 THR A 498      76.919  81.353  76.238  1.00  8.77           C  
ATOM   4001  OG1 THR A 498      74.688  82.268  76.223  1.00  8.77           O  
ATOM   4002  N   LEU A 499      73.102  79.097  76.156  1.00  5.86           N  
ATOM   4003  CA  LEU A 499      71.699  78.756  76.385  1.00  6.34           C  
ATOM   4004  C   LEU A 499      70.982  79.753  77.285  1.00  5.58           C  
ATOM   4005  O   LEU A 499      71.282  79.855  78.474  1.00  5.10           O  
ATOM   4006  CB  LEU A 499      71.613  77.363  77.011  1.00  9.51           C  
ATOM   4007  CG  LEU A 499      70.208  76.879  77.387  1.00  9.51           C  
ATOM   4008  CD1 LEU A 499      69.344  76.793  76.138  1.00  9.51           C  
ATOM   4009  CD2 LEU A 499      70.332  75.524  78.062  1.00  9.51           C  
ATOM   4010  N   THR A 500      69.995  80.450  76.724  1.00  7.24           N  
ATOM   4011  CA  THR A 500      69.243  81.461  77.458  1.00  8.45           C  
ATOM   4012  C   THR A 500      67.796  81.416  76.993  1.00  8.46           C  
ATOM   4013  O   THR A 500      67.576  81.015  75.861  1.00 11.39           O  
ATOM   4014  CB  THR A 500      69.838  82.844  77.155  1.00 12.67           C  
ATOM   4015  CG2 THR A 500      69.581  83.179  75.692  1.00 12.67           C  
ATOM   4016  OG1 THR A 500      69.240  83.845  77.982  1.00 12.67           O  
ATOM   4017  N   PRO A 501      66.795  81.769  77.817  1.00  8.25           N  
ATOM   4018  CA  PRO A 501      65.383  81.862  77.474  1.00 10.13           C  
ATOM   4019  C   PRO A 501      65.226  82.930  76.404  1.00 13.22           C  
ATOM   4020  O   PRO A 501      66.006  83.879  76.386  1.00 24.88           O  
ATOM   4021  CB  PRO A 501      64.704  82.286  78.774  1.00 15.20           C  
ATOM   4022  CG  PRO A 501      65.665  81.917  79.843  1.00 15.20           C  
ATOM   4023  CD  PRO A 501      67.020  82.151  79.225  1.00 15.20           C  
ATOM   4024  N   LYS A 502      64.233  82.831  75.525  1.00 28.10           N  
ATOM   4025  CA  LYS A 502      64.085  83.944  74.587  1.00 45.27           C  
ATOM   4026  C   LYS A 502      63.420  85.110  75.340  1.00 60.13           C  
ATOM   4027  O   LYS A 502      62.778  84.885  76.365  1.00130.78           O  
ATOM   4028  CB  LYS A 502      63.291  83.543  73.337  1.00 67.91           C  
ATOM   4029  CG  LYS A 502      61.804  83.283  73.516  1.00 67.91           C  
ATOM   4030  CD  LYS A 502      61.202  82.793  72.201  1.00 67.91           C  
ATOM   4031  CE  LYS A 502      61.306  83.865  71.114  1.00 67.91           C  
ATOM   4032  NZ  LYS A 502      60.621  83.462  69.854  1.00 67.91           N1+
ATOM   4033  N   TYR A 503      63.586  86.342  74.842  1.00 77.04           N  
ATOM   4034  CA  TYR A 503      63.037  87.528  75.522  1.00 64.80           C  
ATOM   4035  C   TYR A 503      61.532  87.511  75.695  1.00 50.87           C  
ATOM   4036  O   TYR A 503      60.795  86.907  74.902  1.00107.66           O  
ATOM   4037  CB  TYR A 503      63.417  88.823  74.794  1.00 97.20           C  
ATOM   4038  CG  TYR A 503      64.848  89.261  74.993  1.00 97.20           C  
ATOM   4039  CD1 TYR A 503      65.774  89.030  73.994  1.00 97.20           C  
ATOM   4040  CD2 TYR A 503      65.229  89.902  76.168  1.00 97.20           C  
ATOM   4041  CE1 TYR A 503      67.082  89.424  74.169  1.00 97.20           C  
ATOM   4042  CE2 TYR A 503      66.545  90.297  76.346  1.00 97.20           C  
ATOM   4043  CZ  TYR A 503      67.470  90.053  75.348  1.00 97.20           C  
ATOM   4044  OH  TYR A 503      68.791  90.417  75.498  1.00 97.20           O  
ATOM   4045  N   GLY A 504      61.084  88.204  76.738  1.00 56.18           N  
ATOM   4046  CA  GLY A 504      59.679  88.313  77.083  1.00 95.68           C  
ATOM   4047  C   GLY A 504      59.333  87.392  78.244  1.00 78.91           C  
ATOM   4048  O   GLY A 504      58.497  86.505  78.102  1.00143.78           O  
ATOM   4049  N   LEU A 505      59.969  87.616  79.401  1.00 48.82           N  
ATOM   4050  CA  LEU A 505      59.730  86.782  80.583  1.00 35.04           C  
ATOM   4051  C   LEU A 505      59.032  87.574  81.703  1.00 28.30           C  
ATOM   4052  O   LEU A 505      59.698  88.022  82.638  1.00 34.27           O  
ATOM   4053  CB  LEU A 505      61.038  86.237  81.149  1.00 52.56           C  
ATOM   4054  CG  LEU A 505      61.790  85.239  80.272  1.00 52.56           C  
ATOM   4055  CD1 LEU A 505      62.740  86.010  79.378  1.00 52.56           C  
ATOM   4056  CD2 LEU A 505      62.546  84.245  81.135  1.00 52.56           C  
ATOM   4057  N   PRO A 506      57.706  87.715  81.620  1.00 21.91           N  
ATOM   4058  CA  PRO A 506      56.807  88.506  82.476  1.00 17.05           C  
ATOM   4059  C   PRO A 506      56.815  88.128  83.962  1.00 17.54           C  
ATOM   4060  O   PRO A 506      55.850  87.549  84.460  1.00 40.24           O  
ATOM   4061  CB  PRO A 506      55.436  88.172  81.908  1.00 25.58           C  
ATOM   4062  CG  PRO A 506      55.557  86.751  81.474  1.00 25.58           C  
ATOM   4063  CD  PRO A 506      56.975  86.592  81.024  1.00 25.58           C  
ATOM   4064  N   LEU A 507      57.881  88.478  84.670  1.00 10.92           N  
ATOM   4065  CA  LEU A 507      57.989  88.170  86.086  1.00 10.10           C  
ATOM   4066  C   LEU A 507      57.348  89.194  87.011  1.00  7.82           C  
ATOM   4067  O   LEU A 507      57.576  90.396  86.889  1.00  7.00           O  
ATOM   4068  CB  LEU A 507      59.452  88.038  86.486  1.00 15.15           C  
ATOM   4069  CG  LEU A 507      59.691  87.717  87.960  1.00 15.15           C  
ATOM   4070  CD1 LEU A 507      59.162  86.321  88.234  1.00 15.15           C  
ATOM   4071  CD2 LEU A 507      61.170  87.847  88.289  1.00 15.15           C  
ATOM   4072  N   ILE A 508      56.551  88.706  87.951  1.00  8.50           N  
ATOM   4073  CA  ILE A 508      55.998  89.571  88.972  1.00  8.44           C  
ATOM   4074  C   ILE A 508      57.026  89.712  90.066  1.00  9.94           C  
ATOM   4075  O   ILE A 508      57.483  88.718  90.633  1.00 11.79           O  
ATOM   4076  CB  ILE A 508      54.699  89.011  89.557  1.00 12.66           C  
ATOM   4077  CG1 ILE A 508      53.646  88.914  88.462  1.00 12.66           C  
ATOM   4078  CG2 ILE A 508      54.215  89.892  90.703  1.00 12.66           C  
ATOM   4079  CD1 ILE A 508      52.423  88.154  88.887  1.00 12.66           C  
ATOM   4080  N   VAL A 509      57.394  90.954  90.346  1.00 12.00           N  
ATOM   4081  CA  VAL A 509      58.378  91.295  91.362  1.00 15.88           C  
ATOM   4082  C   VAL A 509      57.700  91.996  92.529  1.00 19.69           C  
ATOM   4083  O   VAL A 509      57.497  93.203  92.486  1.00 34.05           O  
ATOM   4084  CB  VAL A 509      59.456  92.219  90.732  1.00 23.82           C  
ATOM   4085  CG1 VAL A 509      60.496  92.627  91.757  1.00 23.82           C  
ATOM   4086  CG2 VAL A 509      60.126  91.497  89.565  1.00 23.82           C  
ATOM   4087  N   ARG A 510      57.357  91.254  93.579  1.00 15.16           N  
ATOM   4088  CA  ARG A 510      56.655  91.863  94.706  1.00 22.49           C  
ATOM   4089  C   ARG A 510      57.595  92.310  95.802  1.00 21.17           C  
ATOM   4090  O   ARG A 510      58.365  91.515  96.331  1.00 19.87           O  
ATOM   4091  CB  ARG A 510      55.643  90.900  95.290  1.00 33.73           C  
ATOM   4092  CG  ARG A 510      54.871  91.438  96.484  1.00 33.73           C  
ATOM   4093  CD  ARG A 510      53.903  90.441  97.010  1.00 33.73           C  
ATOM   4094  NE  ARG A 510      53.169  90.952  98.157  1.00 33.73           N  
ATOM   4095  CZ  ARG A 510      52.310  90.230  98.903  1.00 33.73           C  
ATOM   4096  NH1 ARG A 510      52.088  88.967  98.614  1.00 33.73           N1+
ATOM   4097  NH2 ARG A 510      51.691  90.791  99.926  1.00 33.73           N  
ATOM   4098  N   ASN A 511      57.517  93.584  96.161  1.00 25.17           N  
ATOM   4099  CA  ASN A 511      58.377  94.160  97.191  1.00 24.44           C  
ATOM   4100  C   ASN A 511      57.961  93.705  98.587  1.00 25.05           C  
ATOM   4101  O   ASN A 511      56.909  94.104  99.089  1.00 41.16           O  
ATOM   4102  CB  ASN A 511      58.361  95.675  97.094  1.00 36.66           C  
ATOM   4103  CG  ASN A 511      59.311  96.337  98.052  1.00 36.66           C  
ATOM   4104  ND2 ASN A 511      59.137  97.621  98.244  1.00 36.66           N  
ATOM   4105  OD1 ASN A 511      60.193  95.692  98.629  1.00 36.66           O  
ATOM   4106  N   LEU A 512      58.784  92.857  99.204  1.00 15.97           N  
ATOM   4107  CA  LEU A 512      58.499  92.342 100.539  1.00 20.18           C  
ATOM   4108  C   LEU A 512      58.902  93.345 101.617  1.00 22.88           C  
ATOM   4109  O   LEU A 512      59.904  94.048 101.482  1.00 72.20           O  
ATOM   4110  CB  LEU A 512      59.234  91.015 100.750  1.00 30.27           C  
ATOM   4111  CG  LEU A 512      58.825  89.895  99.786  1.00 30.27           C  
ATOM   4112  CD1 LEU A 512      59.675  88.657 100.049  1.00 30.27           C  
ATOM   4113  CD2 LEU A 512      57.344  89.605  99.968  1.00 30.27           C  
ATOM   4114  N   GLN A 513      58.113  93.404 102.687  1.00 15.54           N  
ATOM   4115  CA  GLN A 513      58.347  94.350 103.778  1.00 24.49           C  
ATOM   4116  C   GLN A 513      59.583  94.064 104.625  1.00 31.94           C  
ATOM   4117  O   GLN A 513      60.312  94.994 104.971  1.00 57.64           O  
ATOM   4118  CB  GLN A 513      57.128  94.380 104.702  1.00 36.73           C  
ATOM   4119  CG  GLN A 513      57.228  95.388 105.831  1.00 36.73           C  
ATOM   4120  CD  GLN A 513      57.288  96.815 105.326  1.00 36.73           C  
ATOM   4121  NE2 GLN A 513      58.264  97.574 105.810  1.00 36.73           N  
ATOM   4122  OE1 GLN A 513      56.463  97.232 104.509  1.00 36.73           O  
ATOM   4123  N   LEU A 514      59.781  92.791 104.977  1.00 43.85           N  
ATOM   4124  CA  LEU A 514      60.884  92.324 105.830  1.00 82.75           C  
ATOM   4125  C   LEU A 514      60.640  92.736 107.280  1.00120.08           C  
ATOM   4126  O   LEU A 514      61.254  93.678 107.787  1.00163.41           O  
ATOM   4127  CB  LEU A 514      62.253  92.824 105.332  1.00124.12           C  
ATOM   4128  CG  LEU A 514      62.675  92.262 103.974  1.00124.12           C  
ATOM   4129  CD1 LEU A 514      63.956  92.929 103.492  1.00124.12           C  
ATOM   4130  CD2 LEU A 514      62.876  90.768 104.140  1.00124.12           C  
ATOM   4131  N   THR A 515      59.747  92.010 107.942  1.00156.53           N  
ATOM   4132  CA  THR A 515      59.387  92.295 109.323  1.00221.44           C  
ATOM   4133  C   THR A 515      60.319  91.587 110.295  1.00311.69           C  
ATOM   4134  O   THR A 515      61.134  90.756 109.893  1.00358.45           O  
ATOM   4135  CB  THR A 515      57.934  91.878 109.606  1.00332.16           C  
ATOM   4136  CG2 THR A 515      56.999  92.548 108.608  1.00332.16           C  
ATOM   4137  OG1 THR A 515      57.812  90.455 109.485  1.00332.16           O  
ATOM   4138  N   GLN A 516      60.193  91.926 111.573  1.00393.81           N  
ATOM   4139  CA  GLN A 516      61.021  91.334 112.615  1.00400.00           C  
ATOM   4140  C   GLN A 516      60.325  90.139 113.258  1.00400.00           C  
ATOM   4141  O   GLN A 516      60.940  89.395 114.022  1.00400.00           O  
ATOM   4142  CB  GLN A 516      61.357  92.381 113.682  1.00600.00           C  
ATOM   4143  CG  GLN A 516      62.101  93.595 113.148  1.00600.00           C  
ATOM   4144  CD  GLN A 516      63.465  93.243 112.590  1.00600.00           C  
ATOM   4145  NE2 GLN A 516      63.701  93.623 111.340  1.00600.00           N  
ATOM   4146  OE1 GLN A 516      64.295  92.635 113.271  1.00600.00           O  
ATOM   4147  OXT GLN A 516      59.108  90.005 113.127  1.00  0.00           O1-
END
HEADER heme
HETATM    1  CAA HEM A 999      84.328  76.061  78.152  1.00 12.43           C  
HETATM    2  CAB HEM A 999      78.239  80.940  84.086  1.00 13.17           C  
HETATM    3  CAC HEM A 999      84.800  85.105  83.845  1.00 19.13           C  
HETATM    4  CAD HEM A 999      88.125  79.716  79.133  1.00 13.71           C  
HETATM    5  NA  HEM A 999      82.984  78.752  80.464  1.00 11.86           N  
HETATM    6  CBA HEM A 999      84.220  76.439  76.693  1.00 10.64           C  
HETATM    7  CBB HEM A 999      77.304  80.323  84.871  1.00 26.91           C  
HETATM    8  CBC HEM A 999      84.792  86.155  84.720  1.00 25.05           C  
HETATM    9  CBD HEM A 999      88.973  78.857  80.075  1.00 11.89           C  
HETATM   10  NB  HEM A 999      81.167  80.218  82.012  1.00 11.62           N  
HETATM   11  CGA HEM A 999      84.845  75.492  75.676  1.00 13.70           C  
HETATM   12  CGD HEM A 999      90.215  78.339  79.336  1.00 12.04           C  
HETATM   13  ND  HEM A 999      84.900  80.731  80.857  1.00 10.00           N  
HETATM   14  CHA HEM A 999      85.202  78.753  79.396  1.00 14.20           C  
HETATM   15  CHB HEM A 999      80.635  78.096  80.876  1.00 15.92           C  
HETATM   16  CHC HEM A 999      80.951  82.026  83.683  1.00 12.79           C  
HETATM   17  CHD HEM A 999      85.372  82.928  81.875  1.00 12.74           C  
HETATM   18  CMA HEM A 999      81.186  75.747  79.037  1.00 14.06           C  
HETATM   19  CMB HEM A 999      77.952  78.211  82.318  1.00 15.39           C  
HETATM   20  CMC HEM A 999      81.925  84.589  85.161  1.00 15.78           C  
HETATM   21  CMD HEM A 999      88.152  82.644  80.582  1.00 12.16           C  
HETATM   22  C1A HEM A 999      83.988  78.143  79.726  1.00 11.95           C  
HETATM   23  C1B HEM A 999      80.347  79.113  81.771  1.00 14.60           C  
HETATM   24  C1C HEM A 999      82.225  82.589  83.484  1.00 13.03           C  
HETATM   25  C1D HEM A 999      85.708  81.836  81.070  1.00 14.17           C  
HETATM   26  O1A HEM A 999      85.180  74.337  76.036  1.00 12.52           O  
HETATM   27  O1D HEM A 999      91.321  78.618  79.827  1.00 14.85           O  
HETATM   28  C2A HEM A 999      83.525  76.890  79.153  1.00 14.85           C  
HETATM   29  C2B HEM A 999      79.057  79.268  82.400  1.00  9.89           C  
HETATM   30  C2C HEM A 999      82.683  83.828  84.077  1.00 12.51           C  
HETATM   31  C2D HEM A 999      87.001  81.653  80.441  1.00 10.79           C  
HETATM   32  O2A HEM A 999      84.974  75.912  74.508  1.00 13.62           O  
HETATM   33  O2D HEM A 999      90.107  77.672  78.305  1.00 12.98           O  
HETATM   34  C3A HEM A 999      82.233  76.750  79.521  1.00 14.59           C  
HETATM   35  C3B HEM A 999      79.139  80.380  83.160  1.00 12.04           C  
HETATM   36  C3C HEM A 999      83.915  84.061  83.573  1.00 14.30           C  
HETATM   37  C3D HEM A 999      86.961  80.473  79.793  1.00 14.07           C  
HETATM   38  C4A HEM A 999      81.920  77.878  80.360  1.00 11.94           C  
HETATM   39  C4B HEM A 999      80.479  80.915  82.990  1.00 11.24           C  
HETATM   40  C4C HEM A 999      84.212  82.985  82.663  1.00 14.20           C  
HETATM   41  C4D HEM A 999      85.654  79.909  80.020  1.00 13.89           C  
HETATM   42  NC  HEM A 999      83.127  82.123  82.545  1.00 13.09           N  
HETATM   43 FE   HEM A 999      83.069  80.425  81.528  1.00 12.09          FE  
CONECT    1    6   28
CONECT    2    7   35
CONECT    3    8   36
CONECT    4    9   37
CONECT    5   22
CONECT    5   22
CONECT    5   22
CONECT    5   22
CONECT    5   38
CONECT    5   38
CONECT    5   38
CONECT    5   38
CONECT    5   43
CONECT    6    1   11
CONECT    7    2
CONECT    8    3
CONECT    9    4   12
CONECT   10   23
CONECT   10   23
CONECT   10   23
CONECT   10   23
CONECT   10   39
CONECT   10   39
CONECT   10   39
CONECT   10   39
CONECT   10   43
CONECT   11    6
CONECT   11   26
CONECT   11   26
CONECT   11   26
CONECT   11   26
CONECT   11   32
CONECT   11   32
CONECT   11   32
CONECT   11   32
CONECT   12    9
CONECT   12   27
CONECT   12   27
CONECT   12   27
CONECT   12   27
CONECT   12   33
CONECT   12   33
CONECT   12   33
CONECT   12   33
CONECT   13   25
CONECT   13   25
CONECT   13   25
CONECT   13   25
CONECT   13   41
CONECT   13   41
CONECT   13   41
CONECT   13   41
CONECT   13   43
CONECT   14   22
CONECT   14   22
CONECT   14   22
CONECT   14   22
CONECT   14   41
CONECT   14   41
CONECT   14   41
CONECT   14   41
CONECT   15   23
CONECT   15   23
CONECT   15   23
CONECT   15   23
CONECT   15   38
CONECT   15   38
CONECT   15   38
CONECT   15   38
CONECT   16   24
CONECT   16   24
CONECT   16   24
CONECT   16   24
CONECT   16   39
CONECT   16   39
CONECT   16   39
CONECT   16   39
CONECT   17   25
CONECT   17   25
CONECT   17   25
CONECT   17   25
CONECT   17   40
CONECT   17   40
CONECT   17   40
CONECT   17   40
CONECT   18   34
CONECT   19   29
CONECT   20   30
CONECT   21   31
CONECT   22    5
CONECT   22    5
CONECT   22    5
CONECT   22    5
CONECT   22   14
CONECT   22   14
CONECT   22   14
CONECT   22   14
CONECT   22   28
CONECT   22   28
CONECT   22   28
CONECT   22   28
CONECT   23   10
CONECT   23   10
CONECT   23   10
CONECT   23   10
CONECT   23   15
CONECT   23   15
CONECT   23   15
CONECT   23   15
CONECT   23   29
CONECT   23   29
CONECT   23   29
CONECT   23   29
CONECT   24   16
CONECT   24   16
CONECT   24   16
CONECT   24   16
CONECT   24   30
CONECT   24   30
CONECT   24   30
CONECT   24   30
CONECT   24   42
CONECT   24   42
CONECT   24   42
CONECT   24   42
CONECT   25   13
CONECT   25   13
CONECT   25   13
CONECT   25   13
CONECT   25   17
CONECT   25   17
CONECT   25   17
CONECT   25   17
CONECT   25   31
CONECT   25   31
CONECT   25   31
CONECT   25   31
CONECT   26   11
CONECT   26   11
CONECT   26   11
CONECT   26   11
CONECT   27   12
CONECT   27   12
CONECT   27   12
CONECT   27   12
CONECT   28    1
CONECT   28   22
CONECT   28   22
CONECT   28   22
CONECT   28   22
CONECT   28   34
CONECT   28   34
CONECT   28   34
CONECT   28   34
CONECT   29   19
CONECT   29   23
CONECT   29   23
CONECT   29   23
CONECT   29   23
CONECT   29   35
CONECT   29   35
CONECT   29   35
CONECT   29   35
CONECT   30   20
CONECT   30   24
CONECT   30   24
CONECT   30   24
CONECT   30   24
CONECT   30   36
CONECT   30   36
CONECT   30   36
CONECT   30   36
CONECT   31   21
CONECT   31   25
CONECT   31   25
CONECT   31   25
CONECT   31   25
CONECT   31   37
CONECT   31   37
CONECT   31   37
CONECT   31   37
CONECT   32   11
CONECT   32   11
CONECT   32   11
CONECT   32   11
CONECT   33   12
CONECT   33   12
CONECT   33   12
CONECT   33   12
CONECT   34   18
CONECT   34   28
CONECT   34   28
CONECT   34   28
CONECT   34   28
CONECT   34   38
CONECT   34   38
CONECT   34   38
CONECT   34   38
CONECT   35    2
CONECT   35   29
CONECT   35   29
CONECT   35   29
CONECT   35   29
CONECT   35   39
CONECT   35   39
CONECT   35   39
CONECT   35   39
CONECT   36    3
CONECT   36   30
CONECT   36   30
CONECT   36   30
CONECT   36   30
CONECT   36   40
CONECT   36   40
CONECT   36   40
CONECT   36   40
CONECT   37    4
CONECT   37   31
CONECT   37   31
CONECT   37   31
CONECT   37   31
CONECT   37   41
CONECT   37   41
CONECT   37   41
CONECT   37   41
CONECT   38    5
CONECT   38    5
CONECT   38    5
CONECT   38    5
CONECT   38   15
CONECT   38   15
CONECT   38   15
CONECT   38   15
CONECT   38   34
CONECT   38   34
CONECT   38   34
CONECT   38   34
CONECT   39   10
CONECT   39   10
CONECT   39   10
CONECT   39   10
CONECT   39   16
CONECT   39   16
CONECT   39   16
CONECT   39   16
CONECT   39   35
CONECT   39   35
CONECT   39   35
CONECT   39   35
CONECT   40   17
CONECT   40   17
CONECT   40   17
CONECT   40   17
CONECT   40   36
CONECT   40   36
CONECT   40   36
CONECT   40   36
CONECT   40   42
CONECT   40   42
CONECT   40   42
CONECT   40   42
CONECT   41   13
CONECT   41   13
CONECT   41   13
CONECT   41   13
CONECT   41   14
CONECT   41   14
CONECT   41   14
CONECT   41   14
CONECT   41   37
CONECT   41   37
CONECT   41   37
CONECT   41   37
CONECT   42   24
CONECT   42   24
CONECT   42   24
CONECT   42   24
CONECT   42   40
CONECT   42   40
CONECT   42   40
CONECT   42   40
CONECT   42   43
CONECT   43    5   10   13   42
END
